# Supplementary material for: IPTG- and estradiol-inducible gene expression systems in the unicellular red alga Cyanidioschyzon merolae
Source: Plant Physiol. 2025 Nov 10;200(1):kiaf575. doi: 10.1093/plphys/kiaf575 (PMC12770821; doi:10.1093/plphys/kiaf575)
Supplement: kiaf575_Supplementary_Data [file kiaf575_supplementary_data.zip]

Archive with 3 entries (3 files):
- Supplementary Table S1R.xlsx
- Supplementary Table S2R.xlsx
- PLPHYS-2025-0665R1-Supplementary Figures with Legends.pdf
