# Supplementary material for: IPTG- and estradiol-inducible gene expression systems in the unicellular red alga Cyanidioschyzon merolae
Source: Plant Physiol. 2025 Nov 10;200(1):kiaf575. doi: 10.1093/plphys/kiaf575 (PMC12770821; doi:10.1093/plphys/kiaf575)
Supplement: kiaf575_Supplementary_Data [file kiaf575_supplementary_data.zip › Supplementary Table S1R.xlsx]

## Sheet: Sheet1
Supplementary Table S1. DNA sequences of the constructs used to generate the transformant strains in this study.
Strain name			Description	Sequence
ZBS-cIL2p
	URA/CMK046C HR1		a 2300 to 898-bp upstream of the URA start codon	cttcaagaaaagaggatcttttgccgtgatgccgaaaaataagtgtcccgcaacttctataaccaagttgtggaacaaactggtccaaacacgaaatggtttccctccatccaacgaaaataagaaaacaaagttggctcagcgaatcgaaagcccctttcgcaaacacggagtagatttatattcacgcgcagacgcctcgcagcctttatcgaccagccacgtgctgtcggcctcagagtctccttctggacttccacccggagaggctgccccataaagttcgctcgcgtcagcgcagcgggtctcgccttctgcaccgcacatctgctgatattgatggcagcattaaagtcttggtacgcgaactccatgcatttattacttctggatgaactc…
Venus cassette	12×ZFHD1-binding sequence with a core interleukin-2 promoter		synthesized based on the sequence information of the *pZFHD1-2 vector	accgcggcttacgcgtgctagctaatgatgggcgctcgagtaatgatgggcggtcgactaatgatgggcgctcgagtaatgatgggcgtctagctaatgatgggcgctcgagtaatgatgggcggtcgactaatgatgggcgctcgagtaatgatgggcgtctagctaatgatgggcgctcgagtaatgatgggcggtcgactaatgatgggcgctcgagtaatgatgggcgtctagaacgcgaattaattcaattgtgagcggataacaacattttgacacccccataatatttttccagaattaacagtataaattgtgagcggataacaattgcatctcttgttcaagagttccctatcacttgtgagcggataacaatctctttaatcactactc…
	Venus		codon-optimized for C. merolae	ATGGTTAGCAAGGGCGAAGAGCTGTTTACGGGCGTGGTCCCAATCCTGGTGGAACTCGACGGCGATGTCAACGGTCACAAATTCTCGGTGTCGGGCGAGGGCGAGGGTGATGCAACCTACGGCAAGCTGACGCTCAAGCTGATCTGCACGACCGGCAAGCTGCCAGTGCCATGGCCGACCCTGGTCACCACCCTGGGTTACGGCCTCCAGTGCTTCGCACGCTACCCGGACCACATGAAGCAGCATGATTTCTTTAAGAGCGCAATGCCAGAGGGTTACGTGCAGGAGCGCACGATCTTCTTTAAGGACGATGGCAACTACAAGACGCGCGCCGAGGTGAAGTTCGAGGGCGACACGCTGGTCAACCGCATCGAGCTCAAGGGCATCGACTTTAAAGAG…
	ubiqutin/CMK296C 3' utr		a 278-bp downstream flanking sequence of the ubiquitin stop codon	tgaggttttcggtggtatgtgatttacagcgaaactgctggctttgtgattgtgaaggagagactttgagcgcttcgagtggaaagtagtttcccgcgttgcgctcgcggcacagttgtggaaagcggtaaagtttgtttttctttcagagtctattgtccaaactcagttttttttgttcgggcgttctcggcaagcagttttataatatttgtttgccgaataggacgatcgtgtgcgtatatgccctgcgcagcactcgtctctgtcgtggctga
	URA/CMK046C selelection marker and HR2		the URA ORF flanked with 897-bp upstream and 471-bp downstream	gaactgaggggcgaacgcagtcctccttgcattgttaagcaaaaaatattctctacaagcaatttgtgtacaatctatatggtacgctgcgtagagatttgcatgtcctgctctacagtgcgaagaagcattctattttacgcagcgggagtaaagcaaaatcgagttgaacgactatctgacgcctacgcaaagcgattccgcgtaccgtgtatctgcaaagtagcacttcttaatggtagagccgcaattgagaacgttcggagtgttttcctggttctgctggatggatttttggtaaactatatttaatcttctagtgggaggatgattgcgcgggcaaaaccatattttccaggatgagtcgtactgaaagaagcacagtattcactatgccgg…
ZBS-cIL2p + ZFHD1 HA
	URA/CMK046C HR1		a 2300 to 898-bp upstream of the URA start codon	cttcaagaaaagaggatcttttgccgtgatgccgaaaaataagtgtcccgcaacttctataaccaagttgtggaacaaactggtccaaacacgaaatggtttccctccatccaacgaaaataagaaaacaaagttggctcagcgaatcgaaagcccctttcgcaaacacggagtagatttatattcacgcgcagacgcctcgcagcctttatcgaccagccacgtgctgtcggcctcagagtctccttctggacttccacccggagaggctgccccataaagttcgctcgcgtcagcgcagcgggtctcgccttctgcaccgcacatctgctgatattgatggcagcattaaagtcttggtacgcgaactccatgcatttattacttctggatgaactc…
Venus cassette	12×ZFHD1-binding sequence with a core interleukin-2 promoter		synthesized based on the sequence information of the *pZFHD1-2 vector	accgcggcttacgcgtgctagctaatgatgggcgctcgagtaatgatgggcggtcgactaatgatgggcgctcgagtaatgatgggcgtctagctaatgatgggcgctcgagtaatgatgggcggtcgactaatgatgggcgctcgagtaatgatgggcgtctagctaatgatgggcgctcgagtaatgatgggcggtcgactaatgatgggcgctcgagtaatgatgggcgtctagaacgcgaattaattcaattgtgagcggataacaacattttgacacccccataatatttttccagaattaacagtataaattgtgagcggataacaattgcatctcttgttcaagagttccctatcacttgtgagcggataacaatctctttaatcactactc…
	Venus		codon-optimized for C. merolae	ATGGTTAGCAAGGGCGAAGAGCTGTTTACGGGCGTGGTCCCAATCCTGGTGGAACTCGACGGCGATGTCAACGGTCACAAATTCTCGGTGTCGGGCGAGGGCGAGGGTGATGCAACCTACGGCAAGCTGACGCTCAAGCTGATCTGCACGACCGGCAAGCTGCCAGTGCCATGGCCGACCCTGGTCACCACCCTGGGTTACGGCCTCCAGTGCTTCGCACGCTACCCGGACCACATGAAGCAGCATGATTTCTTTAAGAGCGCAATGCCAGAGGGTTACGTGCAGGAGCGCACGATCTTCTTTAAGGACGATGGCAACTACAAGACGCGCGCCGAGGTGAAGTTCGAGGGCGACACGCTGGTCAACCGCATCGAGCTCAAGGGCATCGACTTTAAAGAG…
	ubiqutin/CMK296C 3' utr		a 278-bp downstream flanking sequence of the ubiquitin stop codon	tgaggttttcggtggtatgtgatttacagcgaaactgctggctttgtgattgtgaaggagagactttgagcgcttcgagtggaaagtagtttcccgcgttgcgctcgcggcacagttgtggaaagcggtaaagtttgtttttctttcagagtctattgtccaaactcagttttttttgttcgggcgttctcggcaagcagttttataatatttgtttgccgaataggacgatcgtgtgcgtatatgccctgcgcagcactcgtctctgtcgtggctga
ZFHD1 HA cassette	APCC/CMO250C promoter		a 600-bp upstream flanking sequence of the APCC start codon	cgacgagaacgtataaggagtgcgcacggcgttttgttacaataccgatagatgagtttcgaacatcgcattcacaccatgagcgggggcgcacgctccagagagtggagatggaaaagtgccagcggagccctgaggatgcaaaaaagtacggaccgctgacggaagagcaaatggaaaggagggcgaaacttcgagggctacttgcattagtaagtacaaccaacgatggtaagaaacgtatggagtttgcgaaccgagactttaacgctgccatcaatatcaggagatgtgcggtgctggagacgagacctccagagtgaacaagaaggtacttttttggacaaccttctaaggtcgaactatatgagataaaattggaagaagtagttggtggcc…
	NLS-ZFHD1-3×HA		codon-optimized for C. merolae	ATGCCAGCGGCGAAGCGAGTCAAACTCGACAGTCGGGAGCGCCCCTACGCTTGCCCCGTCGAATCATGCGATCGGCGTTTTTCCCGGTCCGATGAACTGACGCGACATATACGCATCCACACCGGCCAAAAACCTTTCCAATGTCGTATCTGTATGCGGAACTTCTCTCGGTCGGACCATCTCACGACACACATCCGCACGCACACTGGTGGTGGACGAAGGCGCAAGAAGCGCACCAGCATCGAGACGAACATCCGTGTTGCATTGGAAAAGAGCTTTCTGGAAAATCAGAAACCAACCTCGGAGGAGATCACAATGATTGCCGATCAGCTAAATATGGAGAAAGAGGTAATTCGCGTTTGGTTTTGCAACCGCCGCCAGAAGGAGAAGAGAATTAAC…
	APX/CMM158C 3' utr		a 423-bp downstream flanking sequence of the APX stop codon	taagtttccctcaaaggttcgtttagtatggctgcaaaaagacgctacaagcgcaagctatgaaggaaaggagctcctctggggcccatttgatcgtaggaaagatctctctagcttgatcaggtgacgcaggaatcccccttgaggtcaattcgtaaactgtggttcccattagtgtgtatcttgcggcctggttgcgatgaccatcgcggtccattgaagcctgcagctcgccgggccaacgacgtctgcaaaagcggtacgttaccaggcaccggacgatcgcctgcgagcgctgggaaaccccgccatgaaagcgcgcccgaagccaactggtgcgcgctcctcgaccttactacgtcaacgcgagcggaaactccagtttcatcgccctcatcg…
	URA/CMK046C selelection marker and HR2		the URA ORF flanked with 897-bp upstream and 471-bp downstream	gaactgaggggcgaacgcagtcctccttgcattgttaagcaaaaaatattctctacaagcaatttgtgtacaatctatatggtacgctgcgtagagatttgcatgtcctgctctacagtgcgaagaagcattctattttacgcagcgggagtaaagcaaaatcgagttgaacgactatctgacgcctacgcaaagcgattccgcgtaccgtgtatctgcaaagtagcacttcttaatggtagagccgcaattgagaacgttcggagtgttttcctggttctgctggatggatttttggtaaactatatttaatcttctagtgggaggatgattgcgcgggcaaaaccatattttccaggatgagtcgtactgaaagaagcacagtattcactatgccgg…
ZBS-cIL2p-Veuns FL
	URA/CMK046C HR1		a 2300 to 898-bp upstream of the URA start codon	cttcaagaaaagaggatcttttgccgtgatgccgaaaaataagtgtcccgcaacttctataaccaagttgtggaacaaactggtccaaacacgaaatggtttccctccatccaacgaaaataagaaaacaaagttggctcagcgaatcgaaagcccctttcgcaaacacggagtagatttatattcacgcgcagacgcctcgcagcctttatcgaccagccacgtgctgtcggcctcagagtctccttctggacttccacccggagaggctgccccataaagttcgctcgcgtcagcgcagcgggtctcgccttctgcaccgcacatctgctgatattgatggcagcattaaagtcttggtacgcgaactccatgcatttattacttctggatgaactc…
Venus FL cassette	12×ZFHD1-binding sequence with a core interleukin-2 promoter		synthesized based on the sequence information of the *pZFHD1-2 vector	accgcggcttacgcgtgctagctaatgatgggcgctcgagtaatgatgggcggtcgactaatgatgggcgctcgagtaatgatgggcgtctagctaatgatgggcgctcgagtaatgatgggcggtcgactaatgatgggcgctcgagtaatgatgggcgtctagctaatgatgggcgctcgagtaatgatgggcggtcgactaatgatgggcgctcgagtaatgatgggcgtctagaacgcgaattaattcaacattttgacacccccataatatttttccagaattaacagtataaattgcatctcttgttcaagagttccctatcactctctttaatcactactcacagtaacctcaactcctgccacaagcttgccctgcagcgggaattcc
	Venus		codon-optimized for C. merolae	ATGGTTAGCAAGGGCGAAGAGCTGTTTACGGGCGTGGTCCCAATCCTGGTGGAACTCGACGGCGATGTCAACGGTCACAAATTCTCGGTGTCGGGCGAGGGCGAGGGTGATGCAACCTACGGCAAGCTGACGCTCAAGCTGATCTGCACGACCGGCAAGCTGCCAGTGCCATGGCCGACCCTGGTCACCACCCTGGGTTACGGCCTCCAGTGCTTCGCACGCTACCCGGACCACATGAAGCAGCATGATTTCTTTAAGAGCGCAATGCCAGAGGGTTACGTGCAGGAGCGCACGATCTTCTTTAAGGACGATGGCAACTACAAGACGCGCGCCGAGGTGAAGTTCGAGGGCGACACGCTGGTCAACCGCATCGAGCTCAAGGGCATCGACTTTAAAGAG…
	ubiqutin/CMK296C 3' utr		a 278-bp downstream flanking sequence of the ubiquitin stop codon	tgaggttttcggtggtatgtgatttacagcgaaactgctggctttgtgattgtgaaggagagactttgagcgcttcgagtggaaagtagtttcccgcgttgcgctcgcggcacagttgtggaaagcggtaaagtttgtttttctttcagagtctattgtccaaactcagttttttttgttcgggcgttctcggcaagcagttttataatatttgtttgccgaataggacgatcgtgtgcgtatatgccctgcgcagcactcgtctctgtcgtggctga
ZFHD HA cassette	APCC/CMO250C promoter		a 600-bp upstream flanking sequence of the APCC start codon	cgacgagaacgtataaggagtgcgcacggcgttttgttacaataccgatagatgagtttcgaacatcgcattcacaccatgagcgggggcgcacgctccagagagtggagatggaaaagtgccagcggagccctgaggatgcaaaaaagtacggaccgctgacggaagagcaaatggaaaggagggcgaaacttcgagggctacttgcattagtaagtacaaccaacgatggtaagaaacgtatggagtttgcgaaccgagactttaacgctgccatcaatatcaggagatgtgcggtgctggagacgagacctccagagtgaacaagaaggtacttttttggacaaccttctaaggtcgaactatatgagataaaattggaagaagtagttggtggcc…
	NLS-ZFHD1-3×HA		codon-optimized for C. merolae	ATGCCAGCGGCGAAGCGAGTCAAACTCGACAGTCGGGAGCGCCCCTACGCTTGCCCCGTCGAATCATGCGATCGGCGTTTTTCCCGGTCCGATGAACTGACGCGACATATACGCATCCACACCGGCCAAAAACCTTTCCAATGTCGTATCTGTATGCGGAACTTCTCTCGGTCGGACCATCTCACGACACACATCCGCACGCACACTGGTGGTGGACGAAGGCGCAAGAAGCGCACCAGCATCGAGACGAACATCCGTGTTGCATTGGAAAAGAGCTTTCTGGAAAATCAGAAACCAACCTCGGAGGAGATCACAATGATTGCCGATCAGCTAAATATGGAGAAAGAGGTAATTCGCGTTTGGTTTTGCAACCGCCGCCAGAAGGAGAAGAGAATTAAC…
	APX/CMM158C 3' utr		a 423-bp downstream flanking sequence of the APX stop codon	taagtttccctcaaaggttcgtttagtatggctgcaaaaagacgctacaagcgcaagctatgaaggaaaggagctcctctggggcccatttgatcgtaggaaagatctctctagcttgatcaggtgacgcaggaatcccccttgaggtcaattcgtaaactgtggttcccattagtgtgtatcttgcggcctggttgcgatgaccatcgcggtccattgaagcctgcagctcgccgggccaacgacgtctgcaaaagcggtacgttaccaggcaccggacgatcgcctgcgagcgctgggaaaccccgccatgaaagcgcgcccgaagccaactggtgcgcgctcctcgaccttactacgtcaacgcgagcggaaactccagtttcatcgccctcatcg…
LacI cassette	eEF1A/CMH226C promoter		a 500-bp upstream flanking sequence of the eEF1A ORF	acaataaggaacgagtcgtagaaaaaagtctgcgaaagctagtcgtgatgacgatcgaaagagacccagatttcagaacggtcgcttgagtttggtgactgtgtagacccccgtgccatgcgctgcacgcaggggaaggacggccctggaccggcaccagcgcgatcggtggagccaacctgtgtctgcaaaatccctaaaggttcagtttcagtagcaacggcgcgtcgccagcgggcaccatgccgtgcacgatgccgtcgaccgcatcaggcttcttcatagaaactgtaactaactggaataaaaggacagcttgcggcgggctcgtcgccagccgccgtcgcactacgacggtctctccctgacccagaaacgtctctggacttgcgcgttacc…
	NLS-lacI		codon-optimized for C. merolae	ATGGCTCCAAAGAAGAAGAGAAAGGTCggtggaggcggtggaggcATGAAACCAGTAACGTTATACGATGTCGCAGAGTATGCCGGTGTCTCTTATCAGACCGTTTCCCGCGTGGTGAACCAGGCCAGCCACGTTTCTGCGAAAACGCGGGAAAAAGTGGAAGCGGCGATGGCGGAGCTGAATTACATTCCCAACCGCGTGGCACAACAACTGGCGGGCAAACAGTCGTTGCTGATTGGCGTTGCCACCTCCAGTCTGGCCCTGCACGCGCCGTCGCAAATTGTCGCGGCGATTAAATCTCGCGCCGATCAACTGGGTGCCAGCGTGGTGGTGTCGATGGTAGAACGAAGCGGCGTCGAAGCCTGTAAAGCGGCGGTGCACAATCTTCTCGCGCAACGC…
	β-tubulin/CMN263C 3'utr		a 200-bp downstream flanking sequence of the β-tubulin stop codon	taaactagctatttatctggtacatatcattcataagcacatgtttttgcgttgaaacccggtaaaacactcatgacgttttgtgttgaattgcaaccagcacgttatcgaccagctctcgaacaaaacatcgctttatacgggagaagttgctgcggtattgaccagagcgtacgaaaacttgtgcaggcaaaaagtgt
	URA/CMK046C selelection marker and HR2		the URA ORF flanked with 897-bp upstream and 471-bp downstream	gaactgaggggcgaacgcagtcctccttgcattgttaagcaaaaaatattctctacaagcaatttgtgtacaatctatatggtacgctgcgtagagatttgcatgtcctgctctacagtgcgaagaagcattctattttacgcagcgggagtaaagcaaaatcgagttgaacgactatctgacgcctacgcaaagcgattccgcgtaccgtgtatctgcaaagtagcacttcttaatggtagagccgcaattgagaacgttcggagtgttttcctggttctgctggatggatttttggtaaactatatttaatcttctagtgggaggatgattgcgcgggcaaaaccatattttccaggatgagtcgtactgaaagaagcacagtattcactatgccgg…
ZBS-cIL2p (1×lacO)-Veuns FL
	URA/CMK046C HR1		a 2300 to 898-bp upstream of the URA start codon	cttcaagaaaagaggatcttttgccgtgatgccgaaaaataagtgtcccgcaacttctataaccaagttgtggaacaaactggtccaaacacgaaatggtttccctccatccaacgaaaataagaaaacaaagttggctcagcgaatcgaaagcccctttcgcaaacacggagtagatttatattcacgcgcagacgcctcgcagcctttatcgaccagccacgtgctgtcggcctcagagtctccttctggacttccacccggagaggctgccccataaagttcgctcgcgtcagcgcagcgggtctcgccttctgcaccgcacatctgctgatattgatggcagcattaaagtcttggtacgcgaactccatgcatttattacttctggatgaactc…
Venus-FL cassette	12×ZFHD1-binding sequence with a core interleukin-2 promoter containing 1×lacO		synthesized based on the sequence information of the *pZFHD1-2 vector	accgcggcttacgcgtgctagctaatgatgggcgctcgagtaatgatgggcggtcgactaatgatgggcgctcgagtaatgatgggcgtctagctaatgatgggcgctcgagtaatgatgggcggtcgactaatgatgggcgctcgagtaatgatgggcgtctagctaatgatgggcgctcgagtaatgatgggcggtcgactaatgatgggcgctcgagtaatgatgggcgtctagaacgcgaattaattcaacattttgacacccccataatatttttccagaattaacagtataaattgtgagcggataacaattgcatctcttgttcaagagttccctatcactctctttaatcactactcacagtaacctcaactcctgccacaagcttgccct…
	Venus-10×FLAG		codon-optimized for C. merolae	ATGGTTAGCAAGGGCGAAGAGCTGTTTACGGGCGTGGTCCCAATCCTGGTGGAACTCGACGGCGATGTCAACGGTCACAAATTCTCGGTGTCGGGCGAGGGCGAGGGTGATGCAACCTACGGCAAGCTGACGCTCAAGCTGATCTGCACGACCGGCAAGCTGCCAGTGCCATGGCCGACCCTGGTCACCACCCTGGGTTACGGCCTCCAGTGCTTCGCACGCTACCCGGACCACATGAAGCAGCATGATTTCTTTAAGAGCGCAATGCCAGAGGGTTACGTGCAGGAGCGCACGATCTTCTTTAAGGACGATGGCAACTACAAGACGCGCGCCGAGGTGAAGTTCGAGGGCGACACGCTGGTCAACCGCATCGAGCTCAAGGGCATCGACTTTAAAGAG…
	ubiqutin/CMK296C 3' utr		a 278-bp downstream flanking sequence of the ubiquitin stop codon	tgaggttttcggtggtatgtgatttacagcgaaactgctggctttgtgattgtgaaggagagactttgagcgcttcgagtggaaagtagtttcccgcgttgcgctcgcggcacagttgtggaaagcggtaaagtttgtttttctttcagagtctattgtccaaactcagttttttttgttcgggcgttctcggcaagcagttttataatatttgtttgccgaataggacgatcgtgtgcgtatatgccctgcgcagcactcgtctctgtcgtggctga
ZFHD HA cassette	APCC/CMO250C promoter		a 600-bp upstream flanking sequence of the APCC start codon	cgacgagaacgtataaggagtgcgcacggcgttttgttacaataccgatagatgagtttcgaacatcgcattcacaccatgagcgggggcgcacgctccagagagtggagatggaaaagtgccagcggagccctgaggatgcaaaaaagtacggaccgctgacggaagagcaaatggaaaggagggcgaaacttcgagggctacttgcattagtaagtacaaccaacgatggtaagaaacgtatggagtttgcgaaccgagactttaacgctgccatcaatatcaggagatgtgcggtgctggagacgagacctccagagtgaacaagaaggtacttttttggacaaccttctaaggtcgaactatatgagataaaattggaagaagtagttggtggcc…
	NLS-ZFHD1-3×HA		codon-optimized for C. merolae	ATGCCAGCGGCGAAGCGAGTCAAACTCGACAGTCGGGAGCGCCCCTACGCTTGCCCCGTCGAATCATGCGATCGGCGTTTTTCCCGGTCCGATGAACTGACGCGACATATACGCATCCACACCGGCCAAAAACCTTTCCAATGTCGTATCTGTATGCGGAACTTCTCTCGGTCGGACCATCTCACGACACACATCCGCACGCACACTGGTGGTGGACGAAGGCGCAAGAAGCGCACCAGCATCGAGACGAACATCCGTGTTGCATTGGAAAAGAGCTTTCTGGAAAATCAGAAACCAACCTCGGAGGAGATCACAATGATTGCCGATCAGCTAAATATGGAGAAAGAGGTAATTCGCGTTTGGTTTTGCAACCGCCGCCAGAAGGAGAAGAGAATTAAC…
	APX/CMM158C 3' utr		a 423-bp downstream flanking sequence of the APX stop codon	taagtttccctcaaaggttcgtttagtatggctgcaaaaagacgctacaagcgcaagctatgaaggaaaggagctcctctggggcccatttgatcgtaggaaagatctctctagcttgatcaggtgacgcaggaatcccccttgaggtcaattcgtaaactgtggttcccattagtgtgtatcttgcggcctggttgcgatgaccatcgcggtccattgaagcctgcagctcgccgggccaacgacgtctgcaaaagcggtacgttaccaggcaccggacgatcgcctgcgagcgctgggaaaccccgccatgaaagcgcgcccgaagccaactggtgcgcgctcctcgaccttactacgtcaacgcgagcggaaactccagtttcatcgccctcatcg…
LacI cassette	eEF1A/CMH226C promoter		a 500-bp upstream flanking sequence of the eEF1A ORF	acaataaggaacgagtcgtagaaaaaagtctgcgaaagctagtcgtgatgacgatcgaaagagacccagatttcagaacggtcgcttgagtttggtgactgtgtagacccccgtgccatgcgctgcacgcaggggaaggacggccctggaccggcaccagcgcgatcggtggagccaacctgtgtctgcaaaatccctaaaggttcagtttcagtagcaacggcgcgtcgccagcgggcaccatgccgtgcacgatgccgtcgaccgcatcaggcttcttcatagaaactgtaactaactggaataaaaggacagcttgcggcgggctcgtcgccagccgccgtcgcactacgacggtctctccctgacccagaaacgtctctggacttgcgcgttacc…
	NLS-lacI		codon-optimized for C. merolae	ATGGCTCCAAAGAAGAAGAGAAAGGTCggtggaggcggtggaggcATGAAACCAGTAACGTTATACGATGTCGCAGAGTATGCCGGTGTCTCTTATCAGACCGTTTCCCGCGTGGTGAACCAGGCCAGCCACGTTTCTGCGAAAACGCGGGAAAAAGTGGAAGCGGCGATGGCGGAGCTGAATTACATTCCCAACCGCGTGGCACAACAACTGGCGGGCAAACAGTCGTTGCTGATTGGCGTTGCCACCTCCAGTCTGGCCCTGCACGCGCCGTCGCAAATTGTCGCGGCGATTAAATCTCGCGCCGATCAACTGGGTGCCAGCGTGGTGGTGTCGATGGTAGAACGAAGCGGCGTCGAAGCCTGTAAAGCGGCGGTGCACAATCTTCTCGCGCAACGC…
	β-tubulin/CMN263C 3'utr		a 200-bp downstream flanking sequence of the β-tubulin stop codon	taaactagctatttatctggtacatatcattcataagcacatgtttttgcgttgaaacccggtaaaacactcatgacgttttgtgttgaattgcaaccagcacgttatcgaccagctctcgaacaaaacatcgctttatacgggagaagttgctgcggtattgaccagagcgtacgaaaacttgtgcaggcaaaaagtgt
	URA/CMK046C selelection marker and HR2		the URA ORF flanked with 897-bp upstream and 471-bp downstream	gaactgaggggcgaacgcagtcctccttgcattgttaagcaaaaaatattctctacaagcaatttgtgtacaatctatatggtacgctgcgtagagatttgcatgtcctgctctacagtgcgaagaagcattctattttacgcagcgggagtaaagcaaaatcgagttgaacgactatctgacgcctacgcaaagcgattccgcgtaccgtgtatctgcaaagtagcacttcttaatggtagagccgcaattgagaacgttcggagtgttttcctggttctgctggatggatttttggtaaactatatttaatcttctagtgggaggatgattgcgcgggcaaaaccatattttccaggatgagtcgtactgaaagaagcacagtattcactatgccgg…
ZBS-cIL2p (2×lacO)-Veuns FL
	URA/CMK046C HR1		a 2300 to 898-bp upstream of the URA start codon	cttcaagaaaagaggatcttttgccgtgatgccgaaaaataagtgtcccgcaacttctataaccaagttgtggaacaaactggtccaaacacgaaatggtttccctccatccaacgaaaataagaaaacaaagttggctcagcgaatcgaaagcccctttcgcaaacacggagtagatttatattcacgcgcagacgcctcgcagcctttatcgaccagccacgtgctgtcggcctcagagtctccttctggacttccacccggagaggctgccccataaagttcgctcgcgtcagcgcagcgggtctcgccttctgcaccgcacatctgctgatattgatggcagcattaaagtcttggtacgcgaactccatgcatttattacttctggatgaactc…
Venus-FL cassette	12×ZFHD1-binding sequence with a core interleukin-2 promoter containing 2×lacO		synthesized based on the sequence information of the *pZFHD1-2 vector	accgcggcttacgcgtgctagctaatgatgggcgctcgagtaatgatgggcggtcgactaatgatgggcgctcgagtaatgatgggcgtctagctaatgatgggcgctcgagtaatgatgggcggtcgactaatgatgggcgctcgagtaatgatgggcgtctagctaatgatgggcgctcgagtaatgatgggcggtcgactaatgatgggcgctcgagtaatgatgggcgtctagaacgcgaattaattcaacattttgacacccccataatatttttccagaattaacagtataaattgtgagcggataacaattgcatctcttgttcaagagttccctatcactctctttaatcactactcacagtaacctcaactcctgccacaagcttgccct…
	Venus-10×FLAG		codon-optimized for C. merolae	ATGGTTAGCAAGGGCGAAGAGCTGTTTACGGGCGTGGTCCCAATCCTGGTGGAACTCGACGGCGATGTCAACGGTCACAAATTCTCGGTGTCGGGCGAGGGCGAGGGTGATGCAACCTACGGCAAGCTGACGCTCAAGCTGATCTGCACGACCGGCAAGCTGCCAGTGCCATGGCCGACCCTGGTCACCACCCTGGGTTACGGCCTCCAGTGCTTCGCACGCTACCCGGACCACATGAAGCAGCATGATTTCTTTAAGAGCGCAATGCCAGAGGGTTACGTGCAGGAGCGCACGATCTTCTTTAAGGACGATGGCAACTACAAGACGCGCGCCGAGGTGAAGTTCGAGGGCGACACGCTGGTCAACCGCATCGAGCTCAAGGGCATCGACTTTAAAGAG…
	ubiqutin/CMK296C 3' utr		a 278-bp downstream flanking sequence of the ubiquitin stop codon	tgaggttttcggtggtatgtgatttacagcgaaactgctggctttgtgattgtgaaggagagactttgagcgcttcgagtggaaagtagtttcccgcgttgcgctcgcggcacagttgtggaaagcggtaaagtttgtttttctttcagagtctattgtccaaactcagttttttttgttcgggcgttctcggcaagcagttttataatatttgtttgccgaataggacgatcgtgtgcgtatatgccctgcgcagcactcgtctctgtcgtggctga
ZFHD HA cassette	APCC/CMO250C promoter		a 600-bp upstream flanking sequence of the APCC start codon	cgacgagaacgtataaggagtgcgcacggcgttttgttacaataccgatagatgagtttcgaacatcgcattcacaccatgagcgggggcgcacgctccagagagtggagatggaaaagtgccagcggagccctgaggatgcaaaaaagtacggaccgctgacggaagagcaaatggaaaggagggcgaaacttcgagggctacttgcattagtaagtacaaccaacgatggtaagaaacgtatggagtttgcgaaccgagactttaacgctgccatcaatatcaggagatgtgcggtgctggagacgagacctccagagtgaacaagaaggtacttttttggacaaccttctaaggtcgaactatatgagataaaattggaagaagtagttggtggcc…
	NLS-ZFHD1-3×HA		codon-optimized for C. merolae	ATGCCAGCGGCGAAGCGAGTCAAACTCGACAGTCGGGAGCGCCCCTACGCTTGCCCCGTCGAATCATGCGATCGGCGTTTTTCCCGGTCCGATGAACTGACGCGACATATACGCATCCACACCGGCCAAAAACCTTTCCAATGTCGTATCTGTATGCGGAACTTCTCTCGGTCGGACCATCTCACGACACACATCCGCACGCACACTGGTGGTGGACGAAGGCGCAAGAAGCGCACCAGCATCGAGACGAACATCCGTGTTGCATTGGAAAAGAGCTTTCTGGAAAATCAGAAACCAACCTCGGAGGAGATCACAATGATTGCCGATCAGCTAAATATGGAGAAAGAGGTAATTCGCGTTTGGTTTTGCAACCGCCGCCAGAAGGAGAAGAGAATTAAC…
	APX/CMM158C 3' utr		a 423-bp downstream flanking sequence of the APX stop codon	taagtttccctcaaaggttcgtttagtatggctgcaaaaagacgctacaagcgcaagctatgaaggaaaggagctcctctggggcccatttgatcgtaggaaagatctctctagcttgatcaggtgacgcaggaatcccccttgaggtcaattcgtaaactgtggttcccattagtgtgtatcttgcggcctggttgcgatgaccatcgcggtccattgaagcctgcagctcgccgggccaacgacgtctgcaaaagcggtacgttaccaggcaccggacgatcgcctgcgagcgctgggaaaccccgccatgaaagcgcgcccgaagccaactggtgcgcgctcctcgaccttactacgtcaacgcgagcggaaactccagtttcatcgccctcatcg…
LacI cassette	eEF1A/CMH226C promoter		a 500-bp upstream flanking sequence of the eEF1A ORF	acaataaggaacgagtcgtagaaaaaagtctgcgaaagctagtcgtgatgacgatcgaaagagacccagatttcagaacggtcgcttgagtttggtgactgtgtagacccccgtgccatgcgctgcacgcaggggaaggacggccctggaccggcaccagcgcgatcggtggagccaacctgtgtctgcaaaatccctaaaggttcagtttcagtagcaacggcgcgtcgccagcgggcaccatgccgtgcacgatgccgtcgaccgcatcaggcttcttcatagaaactgtaactaactggaataaaaggacagcttgcggcgggctcgtcgccagccgccgtcgcactacgacggtctctccctgacccagaaacgtctctggacttgcgcgttacc…
	NLS-lacI		codon-optimized for C. merolae	ATGGCTCCAAAGAAGAAGAGAAAGGTCggtggaggcggtggaggcATGAAACCAGTAACGTTATACGATGTCGCAGAGTATGCCGGTGTCTCTTATCAGACCGTTTCCCGCGTGGTGAACCAGGCCAGCCACGTTTCTGCGAAAACGCGGGAAAAAGTGGAAGCGGCGATGGCGGAGCTGAATTACATTCCCAACCGCGTGGCACAACAACTGGCGGGCAAACAGTCGTTGCTGATTGGCGTTGCCACCTCCAGTCTGGCCCTGCACGCGCCGTCGCAAATTGTCGCGGCGATTAAATCTCGCGCCGATCAACTGGGTGCCAGCGTGGTGGTGTCGATGGTAGAACGAAGCGGCGTCGAAGCCTGTAAAGCGGCGGTGCACAATCTTCTCGCGCAACGC…
	β-tubulin/CMN263C 3'utr		a 200-bp downstream flanking sequence of the β-tubulin stop codon	taaactagctatttatctggtacatatcattcataagcacatgtttttgcgttgaaacccggtaaaacactcatgacgttttgtgttgaattgcaaccagcacgttatcgaccagctctcgaacaaaacatcgctttatacgggagaagttgctgcggtattgaccagagcgtacgaaaacttgtgcaggcaaaaagtgt
	URA/CMK046C selelection marker and HR2		the URA ORF flanked with 897-bp upstream and 471-bp downstream	gaactgaggggcgaacgcagtcctccttgcattgttaagcaaaaaatattctctacaagcaatttgtgtacaatctatatggtacgctgcgtagagatttgcatgtcctgctctacagtgcgaagaagcattctattttacgcagcgggagtaaagcaaaatcgagttgaacgactatctgacgcctacgcaaagcgattccgcgtaccgtgtatctgcaaagtagcacttcttaatggtagagccgcaattgagaacgttcggagtgttttcctggttctgctggatggatttttggtaaactatatttaatcttctagtgggaggatgattgcgcgggcaaaaccatattttccaggatgagtcgtactgaaagaagcacagtattcactatgccgg…
ZBS-cIL2p (3×lacO)-Veuns FL
	URA/CMK046C HR1		a 2300 to 898-bp upstream of the URA start codon	cttcaagaaaagaggatcttttgccgtgatgccgaaaaataagtgtcccgcaacttctataaccaagttgtggaacaaactggtccaaacacgaaatggtttccctccatccaacgaaaataagaaaacaaagttggctcagcgaatcgaaagcccctttcgcaaacacggagtagatttatattcacgcgcagacgcctcgcagcctttatcgaccagccacgtgctgtcggcctcagagtctccttctggacttccacccggagaggctgccccataaagttcgctcgcgtcagcgcagcgggtctcgccttctgcaccgcacatctgctgatattgatggcagcattaaagtcttggtacgcgaactccatgcatttattacttctggatgaactc…
Venus-FL cassette	12×ZFHD1-binding sequence with a core interleukin-2 promoter containing 3×lacO		synthesized based on the sequence information of the *pZFHD1-2 vector	accgcggcttacgcgtgctagctaatgatgggcgctcgagtaatgatgggcggtcgactaatgatgggcgctcgagtaatgatgggcgtctagctaatgatgggcgctcgagtaatgatgggcggtcgactaatgatgggcgctcgagtaatgatgggcgtctagctaatgatgggcgctcgagtaatgatgggcggtcgactaatgatgggcgctcgagtaatgatgggcgtctagaacgcgaattaattcaattgtgagcggataacaacattttgacacccccataatatttttccagaattaacagtataaattgtgagcggataacaattgcatctcttgttcaagagttccctatcacttgtgagcggataacaatctctttaatcactactc…
	Venus-10×FLAG		codon-optimized for C. merolae	ATGGTTAGCAAGGGCGAAGAGCTGTTTACGGGCGTGGTCCCAATCCTGGTGGAACTCGACGGCGATGTCAACGGTCACAAATTCTCGGTGTCGGGCGAGGGCGAGGGTGATGCAACCTACGGCAAGCTGACGCTCAAGCTGATCTGCACGACCGGCAAGCTGCCAGTGCCATGGCCGACCCTGGTCACCACCCTGGGTTACGGCCTCCAGTGCTTCGCACGCTACCCGGACCACATGAAGCAGCATGATTTCTTTAAGAGCGCAATGCCAGAGGGTTACGTGCAGGAGCGCACGATCTTCTTTAAGGACGATGGCAACTACAAGACGCGCGCCGAGGTGAAGTTCGAGGGCGACACGCTGGTCAACCGCATCGAGCTCAAGGGCATCGACTTTAAAGAG…
	ubiqutin/CMK296C 3' utr		a 278-bp downstream flanking sequence of the ubiquitin stop codon	tgaggttttcggtggtatgtgatttacagcgaaactgctggctttgtgattgtgaaggagagactttgagcgcttcgagtggaaagtagtttcccgcgttgcgctcgcggcacagttgtggaaagcggtaaagtttgtttttctttcagagtctattgtccaaactcagttttttttgttcgggcgttctcggcaagcagttttataatatttgtttgccgaataggacgatcgtgtgcgtatatgccctgcgcagcactcgtctctgtcgtggctga
ZFHD HA cassette	APCC/CMO250C promoter		a 600-bp upstream flanking sequence of the APCC start codon	cgacgagaacgtataaggagtgcgcacggcgttttgttacaataccgatagatgagtttcgaacatcgcattcacaccatgagcgggggcgcacgctccagagagtggagatggaaaagtgccagcggagccctgaggatgcaaaaaagtacggaccgctgacggaagagcaaatggaaaggagggcgaaacttcgagggctacttgcattagtaagtacaaccaacgatggtaagaaacgtatggagtttgcgaaccgagactttaacgctgccatcaatatcaggagatgtgcggtgctggagacgagacctccagagtgaacaagaaggtacttttttggacaaccttctaaggtcgaactatatgagataaaattggaagaagtagttggtggcc…
	NLS-ZFHD1-3×HA		codon-optimized for C. merolae	ATGCCAGCGGCGAAGCGAGTCAAACTCGACAGTCGGGAGCGCCCCTACGCTTGCCCCGTCGAATCATGCGATCGGCGTTTTTCCCGGTCCGATGAACTGACGCGACATATACGCATCCACACCGGCCAAAAACCTTTCCAATGTCGTATCTGTATGCGGAACTTCTCTCGGTCGGACCATCTCACGACACACATCCGCACGCACACTGGTGGTGGACGAAGGCGCAAGAAGCGCACCAGCATCGAGACGAACATCCGTGTTGCATTGGAAAAGAGCTTTCTGGAAAATCAGAAACCAACCTCGGAGGAGATCACAATGATTGCCGATCAGCTAAATATGGAGAAAGAGGTAATTCGCGTTTGGTTTTGCAACCGCCGCCAGAAGGAGAAGAGAATTAAC…
	APX/CMM158C 3' utr		a 423-bp downstream flanking sequence of the APX stop codon	taagtttccctcaaaggttcgtttagtatggctgcaaaaagacgctacaagcgcaagctatgaaggaaaggagctcctctggggcccatttgatcgtaggaaagatctctctagcttgatcaggtgacgcaggaatcccccttgaggtcaattcgtaaactgtggttcccattagtgtgtatcttgcggcctggttgcgatgaccatcgcggtccattgaagcctgcagctcgccgggccaacgacgtctgcaaaagcggtacgttaccaggcaccggacgatcgcctgcgagcgctgggaaaccccgccatgaaagcgcgcccgaagccaactggtgcgcgctcctcgaccttactacgtcaacgcgagcggaaactccagtttcatcgccctcatcg…
LacI cassette	eEF1A/CMH226C promoter		a 500-bp upstream flanking sequence of the eEF1A ORF	acaataaggaacgagtcgtagaaaaaagtctgcgaaagctagtcgtgatgacgatcgaaagagacccagatttcagaacggtcgcttgagtttggtgactgtgtagacccccgtgccatgcgctgcacgcaggggaaggacggccctggaccggcaccagcgcgatcggtggagccaacctgtgtctgcaaaatccctaaaggttcagtttcagtagcaacggcgcgtcgccagcgggcaccatgccgtgcacgatgccgtcgaccgcatcaggcttcttcatagaaactgtaactaactggaataaaaggacagcttgcggcgggctcgtcgccagccgccgtcgcactacgacggtctctccctgacccagaaacgtctctggacttgcgcgttacc…
	NLS-lacI		codon-optimized for C. merolae	ATGGCTCCAAAGAAGAAGAGAAAGGTCggtggaggcggtggaggcATGAAACCAGTAACGTTATACGATGTCGCAGAGTATGCCGGTGTCTCTTATCAGACCGTTTCCCGCGTGGTGAACCAGGCCAGCCACGTTTCTGCGAAAACGCGGGAAAAAGTGGAAGCGGCGATGGCGGAGCTGAATTACATTCCCAACCGCGTGGCACAACAACTGGCGGGCAAACAGTCGTTGCTGATTGGCGTTGCCACCTCCAGTCTGGCCCTGCACGCGCCGTCGCAAATTGTCGCGGCGATTAAATCTCGCGCCGATCAACTGGGTGCCAGCGTGGTGGTGTCGATGGTAGAACGAAGCGGCGTCGAAGCCTGTAAAGCGGCGGTGCACAATCTTCTCGCGCAACGC…
	β-tubulin/CMN263C 3'utr		a 200-bp downstream flanking sequence of the β-tubulin stop codon	taaactagctatttatctggtacatatcattcataagcacatgtttttgcgttgaaacccggtaaaacactcatgacgttttgtgttgaattgcaaccagcacgttatcgaccagctctcgaacaaaacatcgctttatacgggagaagttgctgcggtattgaccagagcgtacgaaaacttgtgcaggcaaaaagtgt
	URA/CMK046C selelection marker and HR2		the URA ORF flanked with 897-bp upstream and 471-bp downstream	gaactgaggggcgaacgcagtcctccttgcattgttaagcaaaaaatattctctacaagcaatttgtgtacaatctatatggtacgctgcgtagagatttgcatgtcctgctctacagtgcgaagaagcattctattttacgcagcgggagtaaagcaaaatcgagttgaacgactatctgacgcctacgcaaagcgattccgcgtaccgtgtatctgcaaagtagcacttcttaatggtagagccgcaattgagaacgttcggagtgttttcctggttctgctggatggatttttggtaaactatatttaatcttctagtgggaggatgattgcgcgggcaaaaccatattttccaggatgagtcgtactgaaagaagcacagtattcactatgccgg…
ZBS-cIL2p (4×lacO)-Veuns FL
	URA/CMK046C HR1		a 2300 to 898-bp upstream of the URA start codon	cttcaagaaaagaggatcttttgccgtgatgccgaaaaataagtgtcccgcaacttctataaccaagttgtggaacaaactggtccaaacacgaaatggtttccctccatccaacgaaaataagaaaacaaagttggctcagcgaatcgaaagcccctttcgcaaacacggagtagatttatattcacgcgcagacgcctcgcagcctttatcgaccagccacgtgctgtcggcctcagagtctccttctggacttccacccggagaggctgccccataaagttcgctcgcgtcagcgcagcgggtctcgccttctgcaccgcacatctgctgatattgatggcagcattaaagtcttggtacgcgaactccatgcatttattacttctggatgaactc…
Venus-FL cassette	12×ZFHD1-binding sequence with a core interleukin-2 promoter containing 4×lacO		synthesized based on the sequence information of the *pZFHD1-2 vector	accgcggcttacgcgtgctagctaatgatgggcgctcgagtaatgatgggcggtcgactaatgatgggcgctcgagtaatgatgggcgtctagctaatgatgggcgctcgagtaatgatgggcggtcgactaatgatgggcgctcgagtaatgatgggcgtctagctaatgatgggcgctcgagtaatgatgggcggtcgactaatgatgggcgctcgagtaatgatgggcgtctagaacgcgaattaattcaattgtgagcggataacaacattttgacacccccataatatttttccagaattaacagtataaattgtgagcggataacaattgcatctcttgttcaagagttccctatcacttgtgagcggataacaatctctttaatcactactc…
	Venus-10×FLAG		codon-optimized for C. merolae	ATGGTTAGCAAGGGCGAAGAGCTGTTTACGGGCGTGGTCCCAATCCTGGTGGAACTCGACGGCGATGTCAACGGTCACAAATTCTCGGTGTCGGGCGAGGGCGAGGGTGATGCAACCTACGGCAAGCTGACGCTCAAGCTGATCTGCACGACCGGCAAGCTGCCAGTGCCATGGCCGACCCTGGTCACCACCCTGGGTTACGGCCTCCAGTGCTTCGCACGCTACCCGGACCACATGAAGCAGCATGATTTCTTTAAGAGCGCAATGCCAGAGGGTTACGTGCAGGAGCGCACGATCTTCTTTAAGGACGATGGCAACTACAAGACGCGCGCCGAGGTGAAGTTCGAGGGCGACACGCTGGTCAACCGCATCGAGCTCAAGGGCATCGACTTTAAAGAG…
	ubiqutin/CMK296C 3' utr		a 278-bp downstream flanking sequence of the ubiquitin stop codon	tgaggttttcggtggtatgtgatttacagcgaaactgctggctttgtgattgtgaaggagagactttgagcgcttcgagtggaaagtagtttcccgcgttgcgctcgcggcacagttgtggaaagcggtaaagtttgtttttctttcagagtctattgtccaaactcagttttttttgttcgggcgttctcggcaagcagttttataatatttgtttgccgaataggacgatcgtgtgcgtatatgccctgcgcagcactcgtctctgtcgtggctga
ZFHD HA cassette	APCC/CMO250C promoter		a 600-bp upstream flanking sequence of the APCC start codon	cgacgagaacgtataaggagtgcgcacggcgttttgttacaataccgatagatgagtttcgaacatcgcattcacaccatgagcgggggcgcacgctccagagagtggagatggaaaagtgccagcggagccctgaggatgcaaaaaagtacggaccgctgacggaagagcaaatggaaaggagggcgaaacttcgagggctacttgcattagtaagtacaaccaacgatggtaagaaacgtatggagtttgcgaaccgagactttaacgctgccatcaatatcaggagatgtgcggtgctggagacgagacctccagagtgaacaagaaggtacttttttggacaaccttctaaggtcgaactatatgagataaaattggaagaagtagttggtggcc…
	NLS-ZFHD1-3×HA		codon-optimized for C. merolae	ATGCCAGCGGCGAAGCGAGTCAAACTCGACAGTCGGGAGCGCCCCTACGCTTGCCCCGTCGAATCATGCGATCGGCGTTTTTCCCGGTCCGATGAACTGACGCGACATATACGCATCCACACCGGCCAAAAACCTTTCCAATGTCGTATCTGTATGCGGAACTTCTCTCGGTCGGACCATCTCACGACACACATCCGCACGCACACTGGTGGTGGACGAAGGCGCAAGAAGCGCACCAGCATCGAGACGAACATCCGTGTTGCATTGGAAAAGAGCTTTCTGGAAAATCAGAAACCAACCTCGGAGGAGATCACAATGATTGCCGATCAGCTAAATATGGAGAAAGAGGTAATTCGCGTTTGGTTTTGCAACCGCCGCCAGAAGGAGAAGAGAATTAAC…
	APX/CMM158C 3' utr		a 423-bp downstream flanking sequence of the APX stop codon	taagtttccctcaaaggttcgtttagtatggctgcaaaaagacgctacaagcgcaagctatgaaggaaaggagctcctctggggcccatttgatcgtaggaaagatctctctagcttgatcaggtgacgcaggaatcccccttgaggtcaattcgtaaactgtggttcccattagtgtgtatcttgcggcctggttgcgatgaccatcgcggtccattgaagcctgcagctcgccgggccaacgacgtctgcaaaagcggtacgttaccaggcaccggacgatcgcctgcgagcgctgggaaaccccgccatgaaagcgcgcccgaagccaactggtgcgcgctcctcgaccttactacgtcaacgcgagcggaaactccagtttcatcgccctcatcg…
LacI cassette	eEF1A/CMH226C promoter		a 500-bp upstream flanking sequence of the eEF1A ORF	acaataaggaacgagtcgtagaaaaaagtctgcgaaagctagtcgtgatgacgatcgaaagagacccagatttcagaacggtcgcttgagtttggtgactgtgtagacccccgtgccatgcgctgcacgcaggggaaggacggccctggaccggcaccagcgcgatcggtggagccaacctgtgtctgcaaaatccctaaaggttcagtttcagtagcaacggcgcgtcgccagcgggcaccatgccgtgcacgatgccgtcgaccgcatcaggcttcttcatagaaactgtaactaactggaataaaaggacagcttgcggcgggctcgtcgccagccgccgtcgcactacgacggtctctccctgacccagaaacgtctctggacttgcgcgttacc…
	NLS-lacI		codon-optimized for C. merolae	ATGGCTCCAAAGAAGAAGAGAAAGGTCggtggaggcggtggaggcATGAAACCAGTAACGTTATACGATGTCGCAGAGTATGCCGGTGTCTCTTATCAGACCGTTTCCCGCGTGGTGAACCAGGCCAGCCACGTTTCTGCGAAAACGCGGGAAAAAGTGGAAGCGGCGATGGCGGAGCTGAATTACATTCCCAACCGCGTGGCACAACAACTGGCGGGCAAACAGTCGTTGCTGATTGGCGTTGCCACCTCCAGTCTGGCCCTGCACGCGCCGTCGCAAATTGTCGCGGCGATTAAATCTCGCGCCGATCAACTGGGTGCCAGCGTGGTGGTGTCGATGGTAGAACGAAGCGGCGTCGAAGCCTGTAAAGCGGCGGTGCACAATCTTCTCGCGCAACGC…
	β-tubulin/CMN263C 3'utr		a 200-bp downstream flanking sequence of the β-tubulin stop codon	taaactagctatttatctggtacatatcattcataagcacatgtttttgcgttgaaacccggtaaaacactcatgacgttttgtgttgaattgcaaccagcacgttatcgaccagctctcgaacaaaacatcgctttatacgggagaagttgctgcggtattgaccagagcgtacgaaaacttgtgcaggcaaaaagtgt
	URA/CMK046C selelection marker and HR2		the URA ORF flanked with 897-bp upstream and 471-bp downstream	gaactgaggggcgaacgcagtcctccttgcattgttaagcaaaaaatattctctacaagcaatttgtgtacaatctatatggtacgctgcgtagagatttgcatgtcctgctctacagtgcgaagaagcattctattttacgcagcgggagtaaagcaaaatcgagttgaacgactatctgacgcctacgcaaagcgattccgcgtaccgtgtatctgcaaagtagcacttcttaatggtagagccgcaattgagaacgttcggagtgttttcctggttctgctggatggatttttggtaaactatatttaatcttctagtgggaggatgattgcgcgggcaaaaccatattttccaggatgagtcgtactgaaagaagcacagtattcactatgccgg…
ESD::Venus-FL
	URA/CMK046C HR1		a 2300 to 898-bp upstream of the URA start codon	cttcaagaaaagaggatcttttgccgtgatgccgaaaaataagtgtcccgcaacttctataaccaagttgtggaacaaactggtccaaacacgaaatggtttccctccatccaacgaaaataagaaaacaaagttggctcagcgaatcgaaagcccctttcgcaaacacggagtagatttatattcacgcgcagacgcctcgcagcctttatcgaccagccacgtgctgtcggcctcagagtctccttctggacttccacccggagaggctgccccataaagttcgctcgcgtcagcgcagcgggtctcgccttctgcaccgcacatctgctgatattgatggcagcattaaagtcttggtacgcgaactccatgcatttattacttctggatgaactc…
ESD-inducible Venus cassette	4×LexA operator with a core interleukin-2 promoter		synthesized based on the sequence information of the *pZFHD1-2 vector	ggggaattgatcccccctcgacagcttgcatgccagcttgggctgcaggtcgaggctaaaaaactaatcgcattatcatcccctcgacgtactgtacatataaccactggttttatatacagcagtactgtacatataaccactggttttatatacagcagtcgacgtactgtacatataaccactggttttatatacagcagtactgtacatataaccactggttttatatacagcagtcgaggtaagattagatatggatatgtatatggatatgtatatggtggtaatgccatgtaatatgctcgactctaggatcttcTCTAGAACGCGAATTAATTCAACATTTTGACACCCCCATAATATTTTTCCAGAATTAACAGTATAAATTGCATCTCT…
	Venus-10×FLAG		codon-optimized for C. merolae	ATGGTTAGCAAGGGCGAAGAGCTGTTTACGGGCGTGGTCCCAATCCTGGTGGAACTCGACGGCGATGTCAACGGTCACAAATTCTCGGTGTCGGGCGAGGGCGAGGGTGATGCAACCTACGGCAAGCTGACGCTCAAGCTGATCTGCACGACCGGCAAGCTGCCAGTGCCATGGCCGACCCTGGTCACCACCCTGGGTTACGGCCTCCAGTGCTTCGCACGCTACCCGGACCACATGAAGCAGCATGATTTCTTTAAGAGCGCAATGCCAGAGGGTTACGTGCAGGAGCGCACGATCTTCTTTAAGGACGATGGCAACTACAAGACGCGCGCCGAGGTGAAGTTCGAGGGCGACACGCTGGTCAACCGCATCGAGCTCAAGGGCATCGACTTTAAAGAG…
	ubiqutin/CMK296C 3' utr		a 278-bp downstream flanking sequence of the ubiquitin stop codon	tgaggttttcggtggtatgtgatttacagcgaaactgctggctttgtgattgtgaaggagagactttgagcgcttcgagtggaaagtagtttcccgcgttgcgctcgcggcacagttgtggaaagcggtaaagtttgtttttctttcagagtctattgtccaaactcagttttttttgttcgggcgttctcggcaagcagttttataatatttgtttgccgaataggacgatcgtgtgcgtatatgccctgcgcagcactcgtctctgtcgtggctga
XVE V5 cassette	CMK024C promoter		a 600-bp upstream flanking sequence of the CMK024C start odon	agcatacctgaactcgtacaacgaaaaccagcatggcaaactagctgtgatagtatcaagactttccacaacgtttctccaacctccatcatacaatccctctgttcaataaccctgagaaaaacaaataacaacaaaaaggccgttctgatgcagggtttctagcgatcactgctccgtctacagcacgtgccgcgacacagtcgagcgctgaagcaatctcccgcgctacggggccaccgcggcagggcgccgcagcgttgccgatttcgactgagtcgcggcgacggggccacgtggcgccacctgcttcaatgaagatccacacgggcgatccagatgtcgatggtcgatctcgagccgtcgcctggacgccgcggcgaaggcgcgacgagctcc…
	XVE-3×V5		codon-optimized for C. merolae (based on information from the **pMDC7 vector)	ATGAAAGCATTGACTGCTAGACAACAAGAGGTATTCGACCTTATACGTGACCATATAAGTCAGACGGGTATGCCGCCTACCAGGGCGGAAATCGCTCAGCGACTGGGGTTCCGTTCGCCAAATGCGGCGGAGGAGCATCTCAAAGCACTGGCACGAAAGGGTGTGATCGAGATCGTCAGCGGAGCTTCTCGGGGGATCCGATTGCTCCAAGAAGAAGAAGAAGGTCTACCGCTCGTCGGTCGAGTAGCCGCGGGCGAGCCGTCCTCCGCGCCGCCTACAGATGTAAGTTTGGGTGATGAGCTGCATCTCGATGGCGAAGATGTCGCGATGGCGCATGCCGATGCCCTCGATGATTTCGACTTAGACATGCTCGGGGATGGAGATAGTCCCGGGCCCGGG…
	APX/CMM158C 3' utr		a 423-bp downstream flanking sequence of the APX stop codon	taagtttccctcaaaggttcgtttagtatggctgcaaaaagacgctacaagcgcaagctatgaaggaaaggagctcctctggggcccatttgatcgtaggaaagatctctctagcttgatcaggtgacgcaggaatcccccttgaggtcaattcgtaaactgtggttcccattagtgtgtatcttgcggcctggttgcgatgaccatcgcggtccattgaagcctgcagctcgccgggccaacgacgtctgcaaaagcggtacgttaccaggcaccggacgatcgcctgcgagcgctgggaaaccccgccatgaaagcgcgcccgaagccaactggtgcgcgctcctcgaccttactacgtcaacgcgagcggaaactccagtttcatcgccctcatcg…
	URA/CMK046C selelection marker and HR2		the URA ORF flanked with 897-bp upstream and 471-bp downstream	gaactgaggggcgaacgcagtcctccttgcattgttaagcaaaaaatattctctacaagcaatttgtgtacaatctatatggtacgctgcgtagagatttgcatgtcctgctctacagtgcgaagaagcattctattttacgcagcgggagtaaagcaaaatcgagttgaacgactatctgacgcctacgcaaagcgattccgcgtaccgtgtatctgcaaagtagcacttcttaatggtagagccgcaattgagaacgttcggagtgttttcctggttctgctggatggatttttggtaaactatatttaatcttctagtgggaggatgattgcgcgggcaaaaccatattttccaggatgagtcgtactgaaagaagcacagtattcactatgccgg…
CATAp-Veuns FL
	URA/CMK046C HR1		a 2300 to 898-bp upstream of the URA start codon	cttcaagaaaagaggatcttttgccgtgatgccgaaaaataagtgtcccgcaacttctataaccaagttgtggaacaaactggtccaaacacgaaatggtttccctccatccaacgaaaataagaaaacaaagttggctcagcgaatcgaaagcccctttcgcaaacacggagtagatttatattcacgcgcagacgcctcgcagcctttatcgaccagccacgtgctgtcggcctcagagtctccttctggacttccacccggagaggctgccccataaagttcgctcgcgtcagcgcagcgggtctcgccttctgcaccgcacatctgctgatattgatggcagcattaaagtcttggtacgcgaactccatgcatttattacttctggatgaactc…
Venus-FL cassette	Catalase/CMI050C promoter		a 600-bp upstream flanking sequence of the catalase start codon	gtgctgctgcaagcattaggtctgtctgcgcagcttactggctcccagcatgattatgtagtccgaacccgtatccaatgaaccacaacttgaggcgacgccctcactggcatggcaaagccgttctgtctccgtgccgcatctgctccaggggtgtaagcgcgattgcgaatgctcaaggaaggttacgtgcacagtggaatgcacgaaataaccagtacatccgaaaggaagtacaagtaatggaacctgaaggtagggtccagcagcatgatgggcgctttcccgaatgtcaataccgatctatcgcgcaatctggcctccatggtccatagaagcgctttggcatcggcgggagaaccgggcgtcgccccgcgctgcgctccatggaacaatgct…
	Venus-10×FLAG		codon-optimized for C. merolae	ATGGTTAGCAAGGGCGAAGAGCTGTTTACGGGCGTGGTCCCAATCCTGGTGGAACTCGACGGCGATGTCAACGGTCACAAATTCTCGGTGTCGGGCGAGGGCGAGGGTGATGCAACCTACGGCAAGCTGACGCTCAAGCTGATCTGCACGACCGGCAAGCTGCCAGTGCCATGGCCGACCCTGGTCACCACCCTGGGTTACGGCCTCCAGTGCTTCGCACGCTACCCGGACCACATGAAGCAGCATGATTTCTTTAAGAGCGCAATGCCAGAGGGTTACGTGCAGGAGCGCACGATCTTCTTTAAGGACGATGGCAACTACAAGACGCGCGCCGAGGTGAAGTTCGAGGGCGACACGCTGGTCAACCGCATCGAGCTCAAGGGCATCGACTTTAAAGAG…
	ubiqutin/CMK296C 3' utr		a 278-bp downstream flanking sequence of the ubiquitin stop codon	tgaggttttcggtggtatgtgatttacagcgaaactgctggctttgtgattgtgaaggagagactttgagcgcttcgagtggaaagtagtttcccgcgttgcgctcgcggcacagttgtggaaagcggtaaagtttgtttttctttcagagtctattgtccaaactcagttttttttgttcgggcgttctcggcaagcagttttataatatttgtttgccgaataggacgatcgtgtgcgtatatgccctgcgcagcactcgtctctgtcgtggctga
	URA/CMK046C selelection marker and HR2		the URA ORF flanked with 897-bp upstream and 471-bp downstream	gaactgaggggcgaacgcagtcctccttgcattgttaagcaaaaaatattctctacaagcaatttgtgtacaatctatatggtacgctgcgtagagatttgcatgtcctgctctacagtgcgaagaagcattctattttacgcagcgggagtaaagcaaaatcgagttgaacgactatctgacgcctacgcaaagcgattccgcgtaccgtgtatctgcaaagtagcacttcttaatggtagagccgcaattgagaacgttcggagtgttttcctggttctgctggatggatttttggtaaactatatttaatcttctagtgggaggatgattgcgcgggcaaaaccatattttccaggatgagtcgtactgaaagaagcacagtattcactatgccgg…
FBA2p-Veuns FL
	URA/CMK046C HR1		a 2300 to 898-bp upstream of the URA start codon	cttcaagaaaagaggatcttttgccgtgatgccgaaaaataagtgtcccgcaacttctataaccaagttgtggaacaaactggtccaaacacgaaatggtttccctccatccaacgaaaataagaaaacaaagttggctcagcgaatcgaaagcccctttcgcaaacacggagtagatttatattcacgcgcagacgcctcgcagcctttatcgaccagccacgtgctgtcggcctcagagtctccttctggacttccacccggagaggctgccccataaagttcgctcgcgtcagcgcagcgggtctcgccttctgcaccgcacatctgctgatattgatggcagcattaaagtcttggtacgcgaactccatgcatttattacttctggatgaactc…
Venus-FL cassette	FBA2/CMI049C promoter		a 600-bp upstream flanking sequence of the FBA2 start codon	gtgaaccacgcctcgaaccgacgccctctgtggtatggaaaagccctcctaactctatgaactatctgctccagcggttaagttccaaaggcgtatgattaggttaggtactaagcgcacccgatagaacgtatgaaacgaccagaatatccgagaatcagtataggtaatgtaacttggaggtaggacgtttgatggatacctcaccgcgcacaaaaaataacacacaaaagaggtaagaaaacataaatgcgcataatcggagaaagctggcacaagtaaacgtcttgtctatgaaaaaaatcgaacgttcgcgacgcatccgaggcgatgatgtccaggtctgcgcgcaccgcatctcgctgccccgatcgctgcaccgtcgacgatgctcgatgc…
	Venus-10×FLAG		codon-optimized for C. merolae	ATGGTTAGCAAGGGCGAAGAGCTGTTTACGGGCGTGGTCCCAATCCTGGTGGAACTCGACGGCGATGTCAACGGTCACAAATTCTCGGTGTCGGGCGAGGGCGAGGGTGATGCAACCTACGGCAAGCTGACGCTCAAGCTGATCTGCACGACCGGCAAGCTGCCAGTGCCATGGCCGACCCTGGTCACCACCCTGGGTTACGGCCTCCAGTGCTTCGCACGCTACCCGGACCACATGAAGCAGCATGATTTCTTTAAGAGCGCAATGCCAGAGGGTTACGTGCAGGAGCGCACGATCTTCTTTAAGGACGATGGCAACTACAAGACGCGCGCCGAGGTGAAGTTCGAGGGCGACACGCTGGTCAACCGCATCGAGCTCAAGGGCATCGACTTTAAAGAG…
	ubiqutin/CMK296C 3' utr		a 278-bp downstream flanking sequence of the ubiquitin stop codon	tgaggttttcggtggtatgtgatttacagcgaaactgctggctttgtgattgtgaaggagagactttgagcgcttcgagtggaaagtagtttcccgcgttgcgctcgcggcacagttgtggaaagcggtaaagtttgtttttctttcagagtctattgtccaaactcagttttttttgttcgggcgttctcggcaagcagttttataatatttgtttgccgaataggacgatcgtgtgcgtatatgccctgcgcagcactcgtctctgtcgtggctga
	URA/CMK046C selelection marker and HR2		the URA ORF flanked with 897-bp upstream and 471-bp downstream	gaactgaggggcgaacgcagtcctccttgcattgttaagcaaaaaatattctctacaagcaatttgtgtacaatctatatggtacgctgcgtagagatttgcatgtcctgctctacagtgcgaagaagcattctattttacgcagcgggagtaaagcaaaatcgagttgaacgactatctgacgcctacgcaaagcgattccgcgtaccgtgtatctgcaaagtagcacttcttaatggtagagccgcaattgagaacgttcggagtgttttcctggttctgctggatggatttttggtaaactatatttaatcttctagtgggaggatgattgcgcgggcaaaaccatattttccaggatgagtcgtactgaaagaagcacagtattcactatgccgg…
CABp-Veuns FL
	URA/CMK046C HR1		a 2300 to 898-bp upstream of the URA start codon	cttcaagaaaagaggatcttttgccgtgatgccgaaaaataagtgtcccgcaacttctataaccaagttgtggaacaaactggtccaaacacgaaatggtttccctccatccaacgaaaataagaaaacaaagttggctcagcgaatcgaaagcccctttcgcaaacacggagtagatttatattcacgcgcagacgcctcgcagcctttatcgaccagccacgtgctgtcggcctcagagtctccttctggacttccacccggagaggctgccccataaagttcgctcgcgtcagcgcagcgggtctcgccttctgcaccgcacatctgctgatattgatggcagcattaaagtcttggtacgcgaactccatgcatttattacttctggatgaactc…
Venus-FL cassette	CAB/CMN234C promoter		a 583-bp upstream flanking sequence of the CAB start codon	gttccgcgaggaactcggattcggggaagaagccctcggtgcgctcgctgctgcgcgatcagcgctgcgacgcgatgcacaccagggcgcaccgcgtcctcccagggtgtgcgtgcgtacctgtgcctgtgtgcgcctcgcggcgctagcgcctcggaggccagctccagcgcctgctcccaggcagcaggcagcatcggcgatgatgccgagctcagcgcacgcacgcacagcggctgcgctcgcgcgtcatctccaggtcgcctgtgatgagcgcgtattcggggccctcgcggagcacgcacgcacgcacgcacgcacgcacgcacgcacgccgcagaggctacgcgtgcgtgcgtgcgtgcggctgcggagctcgctgccgccgccccctcatcg…
	Venus-10×FLAG		codon-optimized for C. merolae	ATGGTTAGCAAGGGCGAAGAGCTGTTTACGGGCGTGGTCCCAATCCTGGTGGAACTCGACGGCGATGTCAACGGTCACAAATTCTCGGTGTCGGGCGAGGGCGAGGGTGATGCAACCTACGGCAAGCTGACGCTCAAGCTGATCTGCACGACCGGCAAGCTGCCAGTGCCATGGCCGACCCTGGTCACCACCCTGGGTTACGGCCTCCAGTGCTTCGCACGCTACCCGGACCACATGAAGCAGCATGATTTCTTTAAGAGCGCAATGCCAGAGGGTTACGTGCAGGAGCGCACGATCTTCTTTAAGGACGATGGCAACTACAAGACGCGCGCCGAGGTGAAGTTCGAGGGCGACACGCTGGTCAACCGCATCGAGCTCAAGGGCATCGACTTTAAAGAG…
	ubiqutin/CMK296C 3' utr		a 278-bp downstream flanking sequence of the ubiquitin stop codon	tgaggttttcggtggtatgtgatttacagcgaaactgctggctttgtgattgtgaaggagagactttgagcgcttcgagtggaaagtagtttcccgcgttgcgctcgcggcacagttgtggaaagcggtaaagtttgtttttctttcagagtctattgtccaaactcagttttttttgttcgggcgttctcggcaagcagttttataatatttgtttgccgaataggacgatcgtgtgcgtatatgccctgcgcagcactcgtctctgtcgtggctga
	URA/CMK046C selelection marker and HR2		the URA ORF flanked with 897-bp upstream and 471-bp downstream	gaactgaggggcgaacgcagtcctccttgcattgttaagcaaaaaatattctctacaagcaatttgtgtacaatctatatggtacgctgcgtagagatttgcatgtcctgctctacagtgcgaagaagcattctattttacgcagcgggagtaaagcaaaatcgagttgaacgactatctgacgcctacgcaaagcgattccgcgtaccgtgtatctgcaaagtagcacttcttaatggtagagccgcaattgagaacgttcggagtgttttcctggttctgctggatggatttttggtaaactatatttaatcttctagtgggaggatgattgcgcgggcaaaaccatattttccaggatgagtcgtactgaaagaagcacagtattcactatgccgg…
CPCCp-Veuns FL
	URA/CMK046C HR1		a 2300 to 898-bp upstream of the URA start codon	cttcaagaaaagaggatcttttgccgtgatgccgaaaaataagtgtcccgcaacttctataaccaagttgtggaacaaactggtccaaacacgaaatggtttccctccatccaacgaaaataagaaaacaaagttggctcagcgaatcgaaagcccctttcgcaaacacggagtagatttatattcacgcgcagacgcctcgcagcctttatcgaccagccacgtgctgtcggcctcagagtctccttctggacttccacccggagaggctgccccataaagttcgctcgcgtcagcgcagcgggtctcgccttctgcaccgcacatctgctgatattgatggcagcattaaagtcttggtacgcgaactccatgcatttattacttctggatgaactc…
Venus-FL cassette	CPCC/CMP166C promoter		a 600-bp upstream flanking sequence of the CPCC start codon	gcctcgagggcctctctgcgtcgtcgccgaagagctgacagaaagcgttccaggtgcgcgagcctcacttgggcatataccagtgagtgggtgcgggcaccactagtccggtgaactcggccggtcagccaaatcctccacccggaaggttcgcaccgtcactgcagcgagcgcagtccaagcttctaggcgcggtaggcgtgcaggatgcgcgtccaattcggcaagatgcgctgccggcatgcccgcccatgtgtcggacccattccgtgcaagcgaggcacgtcgagcgatttggggcgcgtgcataggcccgcgcacgatgaatgatctggttgcatgcgtacacaaacaggacttttctgaccatgatatccctattcggacatgacgcatcgc…
	Venus-10×FLAG		codon-optimized for C. merolae	ATGGTTAGCAAGGGCGAAGAGCTGTTTACGGGCGTGGTCCCAATCCTGGTGGAACTCGACGGCGATGTCAACGGTCACAAATTCTCGGTGTCGGGCGAGGGCGAGGGTGATGCAACCTACGGCAAGCTGACGCTCAAGCTGATCTGCACGACCGGCAAGCTGCCAGTGCCATGGCCGACCCTGGTCACCACCCTGGGTTACGGCCTCCAGTGCTTCGCACGCTACCCGGACCACATGAAGCAGCATGATTTCTTTAAGAGCGCAATGCCAGAGGGTTACGTGCAGGAGCGCACGATCTTCTTTAAGGACGATGGCAACTACAAGACGCGCGCCGAGGTGAAGTTCGAGGGCGACACGCTGGTCAACCGCATCGAGCTCAAGGGCATCGACTTTAAAGAG…
	ubiqutin/CMK296C 3' utr		a 278-bp downstream flanking sequence of the ubiquitin stop codon	tgaggttttcggtggtatgtgatttacagcgaaactgctggctttgtgattgtgaaggagagactttgagcgcttcgagtggaaagtagtttcccgcgttgcgctcgcggcacagttgtggaaagcggtaaagtttgtttttctttcagagtctattgtccaaactcagttttttttgttcgggcgttctcggcaagcagttttataatatttgtttgccgaataggacgatcgtgtgcgtatatgccctgcgcagcactcgtctctgtcgtggctga
	URA/CMK046C selelection marker and HR2		the URA ORF flanked with 897-bp upstream and 471-bp downstream	gaactgaggggcgaacgcagtcctccttgcattgttaagcaaaaaatattctctacaagcaatttgtgtacaatctatatggtacgctgcgtagagatttgcatgtcctgctctacagtgcgaagaagcattctattttacgcagcgggagtaaagcaaaatcgagttgaacgactatctgacgcctacgcaaagcgattccgcgtaccgtgtatctgcaaagtagcacttcttaatggtagagccgcaattgagaacgttcggagtgttttcctggttctgctggatggatttttggtaaactatatttaatcttctagtgggaggatgattgcgcgggcaaaaccatattttccaggatgagtcgtactgaaagaagcacagtattcactatgccgg…
K024p-Veuns FL
	URA/CMK046C HR1		a 2300 to 898-bp upstream of the URA start codon	cttcaagaaaagaggatcttttgccgtgatgccgaaaaataagtgtcccgcaacttctataaccaagttgtggaacaaactggtccaaacacgaaatggtttccctccatccaacgaaaataagaaaacaaagttggctcagcgaatcgaaagcccctttcgcaaacacggagtagatttatattcacgcgcagacgcctcgcagcctttatcgaccagccacgtgctgtcggcctcagagtctccttctggacttccacccggagaggctgccccataaagttcgctcgcgtcagcgcagcgggtctcgccttctgcaccgcacatctgctgatattgatggcagcattaaagtcttggtacgcgaactccatgcatttattacttctggatgaactc…
Venus-FL cassette	K024/CMK024C promoter		a 600-bp upstream flanking sequence of the K024 start codon	agcatacctgaactcgtacaacgaaaaccagcatggcaaactagctgtgatagtatcaagactttccacaacgtttctccaacctccatcatacaatccctctgttcaataaccctgagaaaaacaaataacaacaaaaaggccgttctgatgcagggtttctagcgatcactgctccgtctacagcacgtgccgcgacacagtcgagcgctgaagcaatctcccgcgctacggggccaccgcggcagggcgccgcagcgttgccgatttcgactgagtcgcggcgacggggccacgtggcgccacctgcttcaatgaagatccacacgggcgatccagatgtcgatggtcgatctcgagccgtcgcctggacgccgcggcgaaggcgcgacgagctcc…
	Venus-10×FLAG		codon-optimized for C. merolae	ATGGTTAGCAAGGGCGAAGAGCTGTTTACGGGCGTGGTCCCAATCCTGGTGGAACTCGACGGCGATGTCAACGGTCACAAATTCTCGGTGTCGGGCGAGGGCGAGGGTGATGCAACCTACGGCAAGCTGACGCTCAAGCTGATCTGCACGACCGGCAAGCTGCCAGTGCCATGGCCGACCCTGGTCACCACCCTGGGTTACGGCCTCCAGTGCTTCGCACGCTACCCGGACCACATGAAGCAGCATGATTTCTTTAAGAGCGCAATGCCAGAGGGTTACGTGCAGGAGCGCACGATCTTCTTTAAGGACGATGGCAACTACAAGACGCGCGCCGAGGTGAAGTTCGAGGGCGACACGCTGGTCAACCGCATCGAGCTCAAGGGCATCGACTTTAAAGAG…
	ubiqutin/CMK296C 3' utr		a 278-bp downstream flanking sequence of the ubiquitin stop codon	tgaggttttcggtggtatgtgatttacagcgaaactgctggctttgtgattgtgaaggagagactttgagcgcttcgagtggaaagtagtttcccgcgttgcgctcgcggcacagttgtggaaagcggtaaagtttgtttttctttcagagtctattgtccaaactcagttttttttgttcgggcgttctcggcaagcagttttataatatttgtttgccgaataggacgatcgtgtgcgtatatgccctgcgcagcactcgtctctgtcgtggctga
	URA/CMK046C selelection marker and HR2		the URA ORF flanked with 897-bp upstream and 471-bp downstream	gaactgaggggcgaacgcagtcctccttgcattgttaagcaaaaaatattctctacaagcaatttgtgtacaatctatatggtacgctgcgtagagatttgcatgtcctgctctacagtgcgaagaagcattctattttacgcagcgggagtaaagcaaaatcgagttgaacgactatctgacgcctacgcaaagcgattccgcgtaccgtgtatctgcaaagtagcacttcttaatggtagagccgcaattgagaacgttcggagtgttttcctggttctgctggatggatttttggtaaactatatttaatcttctagtgggaggatgattgcgcgggcaaaaccatattttccaggatgagtcgtactgaaagaagcacagtattcactatgccgg…
VenusIPTG::NbGFP-SKP1
	URA/CMK046C HR1		a 2300 to 898-bp upstream of the URA start codon	cttcaagaaaagaggatcttttgccgtgatgccgaaaaataagtgtcccgcaacttctataaccaagttgtggaacaaactggtccaaacacgaaatggtttccctccatccaacgaaaataagaaaacaaagttggctcagcgaatcgaaagcccctttcgcaaacacggagtagatttatattcacgcgcagacgcctcgcagcctttatcgaccagccacgtgctgtcggcctcagagtctccttctggacttccacccggagaggctgccccataaagttcgctcgcgtcagcgcagcgggtctcgccttctgcaccgcacatctgctgatattgatggcagcattaaagtcttggtacgcgaactccatgcatttattacttctggatgaactc…
Venus cassette	EFTU/CMS502C promoter		a 500-bp upstream flanking sequence of the EFTU start codon	gaaccgaacagccagaactcattcggttgctgcgattttctcccaaacacacaccttgacgctcgtatatcgctcgtaagttgttcgtaaagtgctcagtaaggcttgtaccaacggtttcgctccaacatcaacagcagcggcaacagttgcgtttccaaagcctttccagtctcgggcgacaacgcgatataggtcgctgctgtgggcgtgatcgccgctcctcgtttcgtccacgcacacctagacagacgttctgtctcgccttgcgcacttggagcagcacacacagcgtcgttgtgctttgaggtgctgagctgggtaccttctgatccttcacgtccgatcaggtgaggcgggggttttcgaagagtcaattattgagtggacggagaacgc…
	Venus		codon-optimized for C. merolae	ATGGTTAGCAAGGGCGAAGAGCTGTTTACGGGCGTGGTCCCAATCCTGGTGGAACTCGACGGCGATGTCAACGGTCACAAATTCTCGGTGTCGGGCGAGGGCGAGGGTGATGCAACCTACGGCAAGCTGACGCTCAAGCTGATCTGCACGACCGGCAAGCTGCCAGTGCCATGGCCGACCCTGGTCACCACCCTGGGTTACGGCCTCCAGTGCTTCGCACGCTACCCGGACCACATGAAGCAGCATGATTTCTTTAAGAGCGCAATGCCAGAGGGTTACGTGCAGGAGCGCACGATCTTCTTTAAGGACGATGGCAACTACAAGACGCGCGCCGAGGTGAAGTTCGAGGGCGACACGCTGGTCAACCGCATCGAGCTCAAGGGCATCGACTTTAAAGAG…
	ubiqutin/CMK296C 3' utr		a 278-bp downstream flanking sequence of the ubiquitin stop codon	tgaggttttcggtggtatgtgatttacagcgaaactgctggctttgtgattgtgaaggagagactttgagcgcttcgagtggaaagtagtttcccgcgttgcgctcgcggcacagttgtggaaagcggtaaagtttgtttttctttcagagtctattgtccaaactcagttttttttgttcgggcgttctcggcaagcagttttataatatttgtttgccgaataggacgatcgtgtgcgtatatgccctgcgcagcactcgtctctgtcgtggctga
IPTG-inducible NbGFP-SKP1 cassette	12×ZFHD1.1-binding sequence with a core interleukin-2 core promoter containing 4×lacO		synthesized based on the sequence information of the *pZFHD1-2 vector (TAKARA)	accgcggcttacgcgtgctagctaatgatgggcgctcgagtaatgatgggcggtcgactaatgatgggcgctcgagtaatgatgggcgtctagctaatgatgggcgctcgagtaatgatgggcggtcgactaatgatgggcgctcgagtaatgatgggcgtctagctaatgatgggcgctcgagtaatgatgggcggtcgactaatgatgggcgctcgagtaatgatgggcgtctagaacgcgaattaattcaattgtgagcggataacaacattttgacacccccataatatttttccagaattaacagtataaattgtgagcggataacaattgcatctcttgttcaagagttccctatcacttgtgagcggataacaatctctttaatcactactc…
	NbGFP/vhhGFP4-SKP1/CMP118C		codon-optimized for C. merolae	ATGGTACAACTTGTTGAAAGCGGCGGAGCTTTGGTTCAGCCTGGGGGCAGTCTGCGTCTGAGTTGCGCAGCTAGCGGGTTTCCAGTGAACCGTTACTCGATGCGGTGGTATAGGCAGGCACCGGGCAAAGAACGGGAGTGGGTTGCCGGAATGTCCTCTGCCGGCGACCGATCCAGCTATGAGGACTCGGTGAAGGGCCGCTTCACTATCTCACGCGACGATGCGCGCAACACAGTGTATCTCCAGATGAATTCGCTCAAGCCCGAGGATACCGCGGTGTACTACTGTAACGTCAATGTCGGTTTCGAGTACTGGGGTCAAGGTACGCAGGTCACGGTCTCATCGAAAGGCGGTGGGGGTGGCGGAatggagaccgcggacggcgcttcagaggcacca…
	ubiqutin/CMK296C 3' utr		a 278-bp downstream flanking sequence of the ubiquitin stop codon	tgaggttttcggtggtatgtgatttacagcgaaactgctggctttgtgattgtgaaggagagactttgagcgcttcgagtggaaagtagtttcccgcgttgcgctcgcggcacagttgtggaaagcggtaaagtttgtttttctttcagagtctattgtccaaactcagttttttttgttcgggcgttctcggcaagcagttttataatatttgtttgccgaataggacgatcgtgtgcgtatatgccctgcgcagcactcgtctctgtcgtggctga
ZFHD HA cassette	APCC/CMO250C promoter		a 600-bp upstream flanking sequence of the APCC start codon	cgacgagaacgtataaggagtgcgcacggcgttttgttacaataccgatagatgagtttcgaacatcgcattcacaccatgagcgggggcgcacgctccagagagtggagatggaaaagtgccagcggagccctgaggatgcaaaaaagtacggaccgctgacggaagagcaaatggaaaggagggcgaaacttcgagggctacttgcattagtaagtacaaccaacgatggtaagaaacgtatggagtttgcgaaccgagactttaacgctgccatcaatatcaggagatgtgcggtgctggagacgagacctccagagtgaacaagaaggtacttttttggacaaccttctaaggtcgaactatatgagataaaattggaagaagtagttggtggcc…
	NLS-ZFHD1.2-3×HA		codon-optimized for C. merolae	ATGCCAGCGGCGAAGCGAGTCAAACTCGACAGTCGGGAGCGCCCCTACGCTTGCCCCGTCGAATCATGCGATCGGCGTTTTTCCCGGTCCGATGAACTGACGCGACATATACGCATCCACACCGGCCAAAAACCTTTCCAATGTCGTATCTGTATGCGGAACTTCTCTCGGTCGGACCATCTCACGACACACATCCGCACGCACACTGGTGGTGGACGAAGGCGCAAGAAGCGCACCAGCATCGAGACGAACATCCGTGTTGCATTGGAAAAGAGCTTTCTGGAAAATCAGAAACCAACCTCGGAGGAGATCACAATGATTGCCGATCAGCTAAATATGGAGAAAGAGGTAATTCGCGTTTGGTTTTGCAACCGCCGCCAGAAGGAGAAGAGAATTAAC…
	APX/CMM158C 3' utr		a 423-bp downstream flanking sequence of the APX stop codon	taagtttccctcaaaggttcgtttagtatggctgcaaaaagacgctacaagcgcaagctatgaaggaaaggagctcctctggggcccatttgatcgtaggaaagatctctctagcttgatcaggtgacgcaggaatcccccttgaggtcaattcgtaaactgtggttcccattagtgtgtatcttgcggcctggttgcgatgaccatcgcggtccattgaagcctgcagctcgccgggccaacgacgtctgcaaaagcggtacgttaccaggcaccggacgatcgcctgcgagcgctgggaaaccccgccatgaaagcgcgcccgaagccaactggtgcgcgctcctcgaccttactacgtcaacgcgagcggaaactccagtttcatcgccctcatcg…
lacI cassette	eEF1A/CMH226C promoter		a 500-bp upstream flanking sequence of the eEF1A start codon	acaataaggaacgagtcgtagaaaaaagtctgcgaaagctagtcgtgatgacgatcgaaagagacccagatttcagaacggtcgcttgagtttggtgactgtgtagacccccgtgccatgcgctgcacgcaggggaaggacggccctggaccggcaccagcgcgatcggtggagccaacctgtgtctgcaaaatccctaaaggttcagtttcagtagcaacggcgcgtcgccagcgggcaccatgccgtgcacgatgccgtcgaccgcatcaggcttcttcatagaaactgtaactaactggaataaaaggacagcttgcggcgggctcgtcgccagccgccgtcgcactacgacggtctctccctgacccagaaacgtctctggacttgcgcgttacc…
	NLS-lacI		codon-optimized for C. merolae	ATGGCTCCAAAGAAGAAGAGAAAGGTCggtggaggcggtggaggcATGAAACCAGTAACGTTATACGATGTCGCAGAGTATGCCGGTGTCTCTTATCAGACCGTTTCCCGCGTGGTGAACCAGGCCAGCCACGTTTCTGCGAAAACGCGGGAAAAAGTGGAAGCGGCGATGGCGGAGCTGAATTACATTCCCAACCGCGTGGCACAACAACTGGCGGGCAAACAGTCGTTGCTGATTGGCGTTGCCACCTCCAGTCTGGCCCTGCACGCGCCGTCGCAAATTGTCGCGGCGATTAAATCTCGCGCCGATCAACTGGGTGCCAGCGTGGTGGTGTCGATGGTAGAACGAAGCGGCGTCGAAGCCTGTAAAGCGGCGGTGCACAATCTTCTCGCGCAACGC…
	β-tubulin/CMN263C 3'utr		a 200-bp downstream flanking sequence of the β-tubulin stop codon	taaactagctatttatctggtacatatcattcataagcacatgtttttgcgttgaaacccggtaaaacactcatgacgttttgtgttgaattgcaaccagcacgttatcgaccagctctcgaacaaaacatcgctttatacgggagaagttgctgcggtattgaccagagcgtacgaaaacttgtgcaggcaaaaagtgt
	URA/CMK046C selelection marker and HR2		the URA ORF flanked with 897-bp upstream and 471-bp downstream	gaactgaggggcgaacgcagtcctccttgcattgttaagcaaaaaatattctctacaagcaatttgtgtacaatctatatggtacgctgcgtagagatttgcatgtcctgctctacagtgcgaagaagcattctattttacgcagcgggagtaaagcaaaatcgagttgaacgactatctgacgcctacgcaaagcgattccgcgtaccgtgtatctgcaaagtagcacttcttaatggtagagccgcaattgagaacgttcggagtgttttcctggttctgctggatggatttttggtaaactatatttaatcttctagtgggaggatgattgcgcgggcaaaaccatattttccaggatgagtcgtactgaaagaagcacagtattcactatgccgg…
VenusIPTG::NbGFP-CUL1
	URA/CMK046C HR1		a 2300 to 898-bp upstream of the URA start codon	cttcaagaaaagaggatcttttgccgtgatgccgaaaaataagtgtcccgcaacttctataaccaagttgtggaacaaactggtccaaacacgaaatggtttccctccatccaacgaaaataagaaaacaaagttggctcagcgaatcgaaagcccctttcgcaaacacggagtagatttatattcacgcgcagacgcctcgcagcctttatcgaccagccacgtgctgtcggcctcagagtctccttctggacttccacccggagaggctgccccataaagttcgctcgcgtcagcgcagcgggtctcgccttctgcaccgcacatctgctgatattgatggcagcattaaagtcttggtacgcgaactccatgcatttattacttctggatgaactc…
Venus cassette	EFTU/CMS502C promoter		a 500-bp upstream flanking sequence of the EFTU start codon	gaaccgaacagccagaactcattcggttgctgcgattttctcccaaacacacaccttgacgctcgtatatcgctcgtaagttgttcgtaaagtgctcagtaaggcttgtaccaacggtttcgctccaacatcaacagcagcggcaacagttgcgtttccaaagcctttccagtctcgggcgacaacgcgatataggtcgctgctgtgggcgtgatcgccgctcctcgtttcgtccacgcacacctagacagacgttctgtctcgccttgcgcacttggagcagcacacacagcgtcgttgtgctttgaggtgctgagctgggtaccttctgatccttcacgtccgatcaggtgaggcgggggttttcgaagagtcaattattgagtggacggagaacgc…
	Venus		codon-optimized for C. merolae	ATGGTTAGCAAGGGCGAAGAGCTGTTTACGGGCGTGGTCCCAATCCTGGTGGAACTCGACGGCGATGTCAACGGTCACAAATTCTCGGTGTCGGGCGAGGGCGAGGGTGATGCAACCTACGGCAAGCTGACGCTCAAGCTGATCTGCACGACCGGCAAGCTGCCAGTGCCATGGCCGACCCTGGTCACCACCCTGGGTTACGGCCTCCAGTGCTTCGCACGCTACCCGGACCACATGAAGCAGCATGATTTCTTTAAGAGCGCAATGCCAGAGGGTTACGTGCAGGAGCGCACGATCTTCTTTAAGGACGATGGCAACTACAAGACGCGCGCCGAGGTGAAGTTCGAGGGCGACACGCTGGTCAACCGCATCGAGCTCAAGGGCATCGACTTTAAAGAG…
	ubiqutin/CMK296C 3' utr		a 278-bp downstream flanking sequence of the ubiquitin stop codon	tgaggttttcggtggtatgtgatttacagcgaaactgctggctttgtgattgtgaaggagagactttgagcgcttcgagtggaaagtagtttcccgcgttgcgctcgcggcacagttgtggaaagcggtaaagtttgtttttctttcagagtctattgtccaaactcagttttttttgttcgggcgttctcggcaagcagttttataatatttgtttgccgaataggacgatcgtgtgcgtatatgccctgcgcagcactcgtctctgtcgtggctga
IPTG-inducible NbGFP-CUL1 cassette	12×ZFHD1.1-binding sequence with a core interleukin-2 core promoter containing 4×lacO		synthesized based on the sequence information of the *pZFHD1-2 vector (TAKARA)	accgcggcttacgcgtgctagctaatgatgggcgctcgagtaatgatgggcggtcgactaatgatgggcgctcgagtaatgatgggcgtctagctaatgatgggcgctcgagtaatgatgggcggtcgactaatgatgggcgctcgagtaatgatgggcgtctagctaatgatgggcgctcgagtaatgatgggcggtcgactaatgatgggcgctcgagtaatgatgggcgtctagaacgcgaattaattcaattgtgagcggataacaacattttgacacccccataatatttttccagaattaacagtataaattgtgagcggataacaattgcatctcttgttcaagagttccctatcacttgtgagcggataacaatctctttaatcactactc…
	NbGFP/vhhGFP4-CUL1/CMT046C		codon-optimized for C. merolae	ATGGTACAACTTGTTGAAAGCGGCGGAGCTTTGGTTCAGCCTGGGGGCAGTCTGCGTCTGAGTTGCGCAGCTAGCGGGTTTCCAGTGAACCGTTACTCGATGCGGTGGTATAGGCAGGCACCGGGCAAAGAACGGGAGTGGGTTGCCGGAATGTCCTCTGCCGGCGACCGATCCAGCTATGAGGACTCGGTGAAGGGCCGCTTCACTATCTCACGCGACGATGCGCGCAACACAGTGTATCTCCAGATGAATTCGCTCAAGCCCGAGGATACCGCGGTGTACTACTGTAACGTCAATGTCGGTTTCGAGTACTGGGGTCAAGGTACGCAGGTCACGGTCTCATCGAAAGGCGGTGGGGGTGGCGGAATGGCGGCGCTTACAACGCCGCCGGCATCCCGG…
	ubiqutin/CMK296C 3' utr		a 278-bp downstream flanking sequence of the ubiquitin stop codon	tgaggttttcggtggtatgtgatttacagcgaaactgctggctttgtgattgtgaaggagagactttgagcgcttcgagtggaaagtagtttcccgcgttgcgctcgcggcacagttgtggaaagcggtaaagtttgtttttctttcagagtctattgtccaaactcagttttttttgttcgggcgttctcggcaagcagttttataatatttgtttgccgaataggacgatcgtgtgcgtatatgccctgcgcagcactcgtctctgtcgtggctga
ZFHD1 HA cassette	APCC/CMO250C promoter		a 600-bp upstream flanking sequence of the APCC start codon	cgacgagaacgtataaggagtgcgcacggcgttttgttacaataccgatagatgagtttcgaacatcgcattcacaccatgagcgggggcgcacgctccagagagtggagatggaaaagtgccagcggagccctgaggatgcaaaaaagtacggaccgctgacggaagagcaaatggaaaggagggcgaaacttcgagggctacttgcattagtaagtacaaccaacgatggtaagaaacgtatggagtttgcgaaccgagactttaacgctgccatcaatatcaggagatgtgcggtgctggagacgagacctccagagtgaacaagaaggtacttttttggacaaccttctaaggtcgaactatatgagataaaattggaagaagtagttggtggcc…
	NLS-ZFHD1-3×HA		codon-optimized for C. merolae	ATGCCAGCGGCGAAGCGAGTCAAACTCGACAGTCGGGAGCGCCCCTACGCTTGCCCCGTCGAATCATGCGATCGGCGTTTTTCCCGGTCCGATGAACTGACGCGACATATACGCATCCACACCGGCCAAAAACCTTTCCAATGTCGTATCTGTATGCGGAACTTCTCTCGGTCGGACCATCTCACGACACACATCCGCACGCACACTGGTGGTGGACGAAGGCGCAAGAAGCGCACCAGCATCGAGACGAACATCCGTGTTGCATTGGAAAAGAGCTTTCTGGAAAATCAGAAACCAACCTCGGAGGAGATCACAATGATTGCCGATCAGCTAAATATGGAGAAAGAGGTAATTCGCGTTTGGTTTTGCAACCGCCGCCAGAAGGAGAAGAGAATTAAC…
	APX/CMM158C 3' utr		a 423-bp downstream flanking sequence of the APX stop codon	taagtttccctcaaaggttcgtttagtatggctgcaaaaagacgctacaagcgcaagctatgaaggaaaggagctcctctggggcccatttgatcgtaggaaagatctctctagcttgatcaggtgacgcaggaatcccccttgaggtcaattcgtaaactgtggttcccattagtgtgtatcttgcggcctggttgcgatgaccatcgcggtccattgaagcctgcagctcgccgggccaacgacgtctgcaaaagcggtacgttaccaggcaccggacgatcgcctgcgagcgctgggaaaccccgccatgaaagcgcgcccgaagccaactggtgcgcgctcctcgaccttactacgtcaacgcgagcggaaactccagtttcatcgccctcatcg…
LacI cassette	eEF1A/CMH226C promoter		a 500-bp upstream flanking sequence of the eEF1A start codon	acaataaggaacgagtcgtagaaaaaagtctgcgaaagctagtcgtgatgacgatcgaaagagacccagatttcagaacggtcgcttgagtttggtgactgtgtagacccccgtgccatgcgctgcacgcaggggaaggacggccctggaccggcaccagcgcgatcggtggagccaacctgtgtctgcaaaatccctaaaggttcagtttcagtagcaacggcgcgtcgccagcgggcaccatgccgtgcacgatgccgtcgaccgcatcaggcttcttcatagaaactgtaactaactggaataaaaggacagcttgcggcgggctcgtcgccagccgccgtcgcactacgacggtctctccctgacccagaaacgtctctggacttgcgcgttacc…
	NLS-lacI		codon-optimized for C. merolae	ATGGCTCCAAAGAAGAAGAGAAAGGTCggtggaggcggtggaggcATGAAACCAGTAACGTTATACGATGTCGCAGAGTATGCCGGTGTCTCTTATCAGACCGTTTCCCGCGTGGTGAACCAGGCCAGCCACGTTTCTGCGAAAACGCGGGAAAAAGTGGAAGCGGCGATGGCGGAGCTGAATTACATTCCCAACCGCGTGGCACAACAACTGGCGGGCAAACAGTCGTTGCTGATTGGCGTTGCCACCTCCAGTCTGGCCCTGCACGCGCCGTCGCAAATTGTCGCGGCGATTAAATCTCGCGCCGATCAACTGGGTGCCAGCGTGGTGGTGTCGATGGTAGAACGAAGCGGCGTCGAAGCCTGTAAAGCGGCGGTGCACAATCTTCTCGCGCAACGC…
	β-tubulin/CMN263C 3'utr		a 200-bp downstream flanking sequence of the β-tubulin stop codon	taaactagctatttatctggtacatatcattcataagcacatgtttttgcgttgaaacccggtaaaacactcatgacgttttgtgttgaattgcaaccagcacgttatcgaccagctctcgaacaaaacatcgctttatacgggagaagttgctgcggtattgaccagagcgtacgaaaacttgtgcaggcaaaaagtgt
	URA/CMK046C selelection marker and HR2		the URA ORF flanked with 897-bp upstream and 471-bp downstream	gaactgaggggcgaacgcagtcctccttgcattgttaagcaaaaaatattctctacaagcaatttgtgtacaatctatatggtacgctgcgtagagatttgcatgtcctgctctacagtgcgaagaagcattctattttacgcagcgggagtaaagcaaaatcgagttgaacgactatctgacgcctacgcaaagcgattccgcgtaccgtgtatctgcaaagtagcacttcttaatggtagagccgcaattgagaacgttcggagtgttttcctggttctgctggatggatttttggtaaactatatttaatcttctagtgggaggatgattgcgcgggcaaaaccatattttccaggatgagtcgtactgaaagaagcacagtattcactatgccgg…
VenusESD::NbGFP-SKP1
	URA/CMK046C HR1		a 2300 to 898-bp upstream of the URA start codon	cttcaagaaaagaggatcttttgccgtgatgccgaaaaataagtgtcccgcaacttctataaccaagttgtggaacaaactggtccaaacacgaaatggtttccctccatccaacgaaaataagaaaacaaagttggctcagcgaatcgaaagcccctttcgcaaacacggagtagatttatattcacgcgcagacgcctcgcagcctttatcgaccagccacgtgctgtcggcctcagagtctccttctggacttccacccggagaggctgccccataaagttcgctcgcgtcagcgcagcgggtctcgccttctgcaccgcacatctgctgatattgatggcagcattaaagtcttggtacgcgaactccatgcatttattacttctggatgaactc…
Venus cassette	EFTU/CMS502C promoter		a 500-bp upstream flanking sequence of the EFTU start codon	gaaccgaacagccagaactcattcggttgctgcgattttctcccaaacacacaccttgacgctcgtatatcgctcgtaagttgttcgtaaagtgctcagtaaggcttgtaccaacggtttcgctccaacatcaacagcagcggcaacagttgcgtttccaaagcctttccagtctcgggcgacaacgcgatataggtcgctgctgtgggcgtgatcgccgctcctcgtttcgtccacgcacacctagacagacgttctgtctcgccttgcgcacttggagcagcacacacagcgtcgttgtgctttgaggtgctgagctgggtaccttctgatccttcacgtccgatcaggtgaggcgggggttttcgaagagtcaattattgagtggacggagaacgc…
	Venus		codon-optimized for C. merolae	ATGGTTAGCAAGGGCGAAGAGCTGTTTACGGGCGTGGTCCCAATCCTGGTGGAACTCGACGGCGATGTCAACGGTCACAAATTCTCGGTGTCGGGCGAGGGCGAGGGTGATGCAACCTACGGCAAGCTGACGCTCAAGCTGATCTGCACGACCGGCAAGCTGCCAGTGCCATGGCCGACCCTGGTCACCACCCTGGGTTACGGCCTCCAGTGCTTCGCACGCTACCCGGACCACATGAAGCAGCATGATTTCTTTAAGAGCGCAATGCCAGAGGGTTACGTGCAGGAGCGCACGATCTTCTTTAAGGACGATGGCAACTACAAGACGCGCGCCGAGGTGAAGTTCGAGGGCGACACGCTGGTCAACCGCATCGAGCTCAAGGGCATCGACTTTAAAGAG…
	ubiqutin/CMK296C 3' utr		a 278-bp downstream flanking sequence of the ubiquitin stop codon	tgaggttttcggtggtatgtgatttacagcgaaactgctggctttgtgattgtgaaggagagactttgagcgcttcgagtggaaagtagtttcccgcgttgcgctcgcggcacagttgtggaaagcggtaaagtttgtttttctttcagagtctattgtccaaactcagttttttttgttcgggcgttctcggcaagcagttttataatatttgtttgccgaataggacgatcgtgtgcgtatatgccctgcgcagcactcgtctctgtcgtggctga
ESD-inducible NbGFP-SKP1 cassette	4×LexA operator with a core interleukin-2 promoter		synthesized based on the sequence information of the **pMDC7 vector	ggggaattgatcccccctcgacagcttgcatgccagcttgggctgcaggtcgaggctaaaaaactaatcgcattatcatcccctcgacgtactgtacatataaccactggttttatatacagcagtactgtacatataaccactggttttatatacagcagtcgacgtactgtacatataaccactggttttatatacagcagtactgtacatataaccactggttttatatacagcagtcgaggtaagattagatatggatatgtatatggatatgtatatggtggtaatgccatgtaatatgctcgactctaggatcttcTCTAGAACGCGAATTAATTCAACATTTTGACACCCCCATAATATTTTTCCAGAATTAACAGTATAAATTGCATCTCT…
	NbGFP (vhhGFP4)-SKP1 (CMP118C)		codon-optimized to C. merolae	ATGGTACAACTTGTTGAAAGCGGCGGAGCTTTGGTTCAGCCTGGGGGCAGTCTGCGTCTGAGTTGCGCAGCTAGCGGGTTTCCAGTGAACCGTTACTCGATGCGGTGGTATAGGCAGGCACCGGGCAAAGAACGGGAGTGGGTTGCCGGAATGTCCTCTGCCGGCGACCGATCCAGCTATGAGGACTCGGTGAAGGGCCGCTTCACTATCTCACGCGACGATGCGCGCAACACAGTGTATCTCCAGATGAATTCGCTCAAGCCCGAGGATACCGCGGTGTACTACTGTAACGTCAATGTCGGTTTCGAGTACTGGGGTCAAGGTACGCAGGTCACGGTCTCATCGAAAGGCGGTGGGGGTGGCGGAatggagaccgcggacggcgcttcagaggcacca…
	ubiqutin/CMK296C 3' utr		a 278-bp downstream flanking sequence of the ubiquitin stop codon	tgaggttttcggtggtatgtgatttacagcgaaactgctggctttgtgattgtgaaggagagactttgagcgcttcgagtggaaagtagtttcccgcgttgcgctcgcggcacagttgtggaaagcggtaaagtttgtttttctttcagagtctattgtccaaactcagttttttttgttcgggcgttctcggcaagcagttttataatatttgtttgccgaataggacgatcgtgtgcgtatatgccctgcgcagcactcgtctctgtcgtggctga
XVE V5 cassette	CMK024C promoter		a 600-bp upstream flanking sequence of the CMK024C start codon	agcatacctgaactcgtacaacgaaaaccagcatggcaaactagctgtgatagtatcaagactttccacaacgtttctccaacctccatcatacaatccctctgttcaataaccctgagaaaaacaaataacaacaaaaaggccgttctgatgcagggtttctagcgatcactgctccgtctacagcacgtgccgcgacacagtcgagcgctgaagcaatctcccgcgctacggggccaccgcggcagggcgccgcagcgttgccgatttcgactgagtcgcggcgacggggccacgtggcgccacctgcttcaatgaagatccacacgggcgatccagatgtcgatggtcgatctcgagccgtcgcctggacgccgcggcgaaggcgcgacgagctcc…
	XVE-3×V5		codon-optimized for C. merolae (based on information from the **pMDC7 vector)	ATGAAAGCATTGACTGCTAGACAACAAGAGGTATTCGACCTTATACGTGACCATATAAGTCAGACGGGTATGCCGCCTACCAGGGCGGAAATCGCTCAGCGACTGGGGTTCCGTTCGCCAAATGCGGCGGAGGAGCATCTCAAAGCACTGGCACGAAAGGGTGTGATCGAGATCGTCAGCGGAGCTTCTCGGGGGATCCGATTGCTCCAAGAAGAAGAAGAAGGTCTACCGCTCGTCGGTCGAGTAGCCGCGGGCGAGCCGTCCTCCGCGCCGCCTACAGATGTAAGTTTGGGTGATGAGCTGCATCTCGATGGCGAAGATGTCGCGATGGCGCATGCCGATGCCCTCGATGATTTCGACTTAGACATGCTCGGGGATGGAGATAGTCCCGGGCCCGGG…
	APX/CMM158C 3' utr		a 423-bp downstream flanking sequence of the APX stop codon	taagtttccctcaaaggttcgtttagtatggctgcaaaaagacgctacaagcgcaagctatgaaggaaaggagctcctctggggcccatttgatcgtaggaaagatctctctagcttgatcaggtgacgcaggaatcccccttgaggtcaattcgtaaactgtggttcccattagtgtgtatcttgcggcctggttgcgatgaccatcgcggtccattgaagcctgcagctcgccgggccaacgacgtctgcaaaagcggtacgttaccaggcaccggacgatcgcctgcgagcgctgggaaaccccgccatgaaagcgcgcccgaagccaactggtgcgcgctcctcgaccttactacgtcaacgcgagcggaaactccagtttcatcgccctcatcg…
	URA/CMK046C selelection marker and HR2		the URA ORF flanked with 897-bp upstream and 471-bp downstream	gaactgaggggcgaacgcagtcctccttgcattgttaagcaaaaaatattctctacaagcaatttgtgtacaatctatatggtacgctgcgtagagatttgcatgtcctgctctacagtgcgaagaagcattctattttacgcagcgggagtaaagcaaaatcgagttgaacgactatctgacgcctacgcaaagcgattccgcgtaccgtgtatctgcaaagtagcacttcttaatggtagagccgcaattgagaacgttcggagtgttttcctggttctgctggatggatttttggtaaactatatttaatcttctagtgggaggatgattgcgcgggcaaaaccatattttccaggatgagtcgtactgaaagaagcacagtattcactatgccgg…
Venus-ALFAESD::NbALFA
	URA/CMK046C HR1		a 2300 to 898-bp upstream of the URA start codon	cttcaagaaaagaggatcttttgccgtgatgccgaaaaataagtgtcccgcaacttctataaccaagttgtggaacaaactggtccaaacacgaaatggtttccctccatccaacgaaaataagaaaacaaagttggctcagcgaatcgaaagcccctttcgcaaacacggagtagatttatattcacgcgcagacgcctcgcagcctttatcgaccagccacgtgctgtcggcctcagagtctccttctggacttccacccggagaggctgccccataaagttcgctcgcgtcagcgcagcgggtctcgccttctgcaccgcacatctgctgatattgatggcagcattaaagtcttggtacgcgaactccatgcatttattacttctggatgaactc…
Venus-ALFA cassette	EFTU/CMS502C promoter		a 500-bp upstream flanking sequence of the EFTU start codon	gaaccgaacagccagaactcattcggttgctgcgattttctcccaaacacacaccttgacgctcgtatatcgctcgtaagttgttcgtaaagtgctcagtaaggcttgtaccaacggtttcgctccaacatcaacagcagcggcaacagttgcgtttccaaagcctttccagtctcgggcgacaacgcgatataggtcgctgctgtgggcgtgatcgccgctcctcgtttcgtccacgcacacctagacagacgttctgtctcgccttgcgcacttggagcagcacacacagcgtcgttgtgctttgaggtgctgagctgggtaccttctgatccttcacgtccgatcaggtgaggcgggggttttcgaagagtcaattattgagtggacggagaacgc…
	Venus-ALFA		codon-optimized for C. merolae (ALFA tag, MPSRLEEELRRRLTEP)	ATGGTTAGCAAGGGCGAAGAGCTGTTTACGGGCGTGGTCCCAATCCTGGTGGAACTCGACGGCGATGTCAACGGTCACAAATTCTCGGTGTCGGGCGAGGGCGAGGGTGATGCAACCTACGGCAAGCTGACGCTCAAGCTGATCTGCACGACCGGCAAGCTGCCAGTGCCATGGCCGACCCTGGTCACCACCCTGGGTTACGGCCTCCAGTGCTTCGCACGCTACCCGGACCACATGAAGCAGCATGATTTCTTTAAGAGCGCAATGCCAGAGGGTTACGTGCAGGAGCGCACGATCTTCTTTAAGGACGATGGCAACTACAAGACGCGCGCCGAGGTGAAGTTCGAGGGCGACACGCTGGTCAACCGCATCGAGCTCAAGGGCATCGACTTTAAAGAG…
	ubiqutin/CMK296C 3' utr		a 278-bp downstream flanking sequence of the ubiquitin stop codon	tgaggttttcggtggtatgtgatttacagcgaaactgctggctttgtgattgtgaaggagagactttgagcgcttcgagtggaaagtagtttcccgcgttgcgctcgcggcacagttgtggaaagcggtaaagtttgtttttctttcagagtctattgtccaaactcagttttttttgttcgggcgttctcggcaagcagttttataatatttgtttgccgaataggacgatcgtgtgcgtatatgccctgcgcagcactcgtctctgtcgtggctga
ESD-inducible NbALFA-SKP1 cassette	4×LexA operator with a core interleukin-2 promoter		synthesized based on the sequence information of the **pMDC7 vector	ggggaattgatcccccctcgacagcttgcatgccagcttgggctgcaggtcgaggctaaaaaactaatcgcattatcatcccctcgacgtactgtacatataaccactggttttatatacagcagtactgtacatataaccactggttttatatacagcagtcgacgtactgtacatataaccactggttttatatacagcagtactgtacatataaccactggttttatatacagcagtcgaggtaagattagatatggatatgtatatggatatgtatatggtggtaatgccatgtaatatgctcgactctaggatcttcTCTAGAACGCGAATTAATTCAACATTTTGACACCCCCATAATATTTTTCCAGAATTAACAGTATAAATTGCATCTCT…
	NbALFA-SKP1/CMP118C		codon-optimized to C. merolae	ATGTCCGGTGAAGTTCAGCTGCAGGAGAGTGGTGGGGGCTTGGTCCAACCAGGCGGTTCACTGAGGCTGTCCTGTACGGCCTCTGGCGTTACTATCTCAGCCCTAAACGCAATGGCAATGGGCTGGTACCGACAAGCTCCGGGAGAACGTCGTGTCATGGTCGCTGCGGTCAGCGAACGCGGTAACGCGATGTACCGGGAGAGCGTTCAGGGCCGGTTCACAGTAACCCGCGACTTTACGAATAAGATGGTGAGCCTTCAAATGGATAACCTCAAACCCGAGGATACAGCGGTATACTATTGCCACGTGCTCGAGGACCGCGTGGATTCGTTCCATGACTATTGGGGGCAGGGAACCCAGGTGACGGTGTCGTCGggcggtgggggtggcggaATGGAG…
	ubiqutin/CMK296C 3' utr		a 278-bp downstream flanking sequence of the ubiquitin stop codon	tgaggttttcggtggtatgtgatttacagcgaaactgctggctttgtgattgtgaaggagagactttgagcgcttcgagtggaaagtagtttcccgcgttgcgctcgcggcacagttgtggaaagcggtaaagtttgtttttctttcagagtctattgtccaaactcagttttttttgttcgggcgttctcggcaagcagttttataatatttgtttgccgaataggacgatcgtgtgcgtatatgccctgcgcagcactcgtctctgtcgtggctga
XVE V5 cassette	CMK024C promoter		a 600-bp upstream flanking sequence of the CMK024C start codon	agcatacctgaactcgtacaacgaaaaccagcatggcaaactagctgtgatagtatcaagactttccacaacgtttctccaacctccatcatacaatccctctgttcaataaccctgagaaaaacaaataacaacaaaaaggccgttctgatgcagggtttctagcgatcactgctccgtctacagcacgtgccgcgacacagtcgagcgctgaagcaatctcccgcgctacggggccaccgcggcagggcgccgcagcgttgccgatttcgactgagtcgcggcgacggggccacgtggcgccacctgcttcaatgaagatccacacgggcgatccagatgtcgatggtcgatctcgagccgtcgcctggacgccgcggcgaaggcgcgacgagctcc…
	XVE-3×V5		codon-optimized for C. merolae (based on information from the **pMDC7 vector)	ATGAAAGCATTGACTGCTAGACAACAAGAGGTATTCGACCTTATACGTGACCATATAAGTCAGACGGGTATGCCGCCTACCAGGGCGGAAATCGCTCAGCGACTGGGGTTCCGTTCGCCAAATGCGGCGGAGGAGCATCTCAAAGCACTGGCACGAAAGGGTGTGATCGAGATCGTCAGCGGAGCTTCTCGGGGGATCCGATTGCTCCAAGAAGAAGAAGAAGGTCTACCGCTCGTCGGTCGAGTAGCCGCGGGCGAGCCGTCCTCCGCGCCGCCTACAGATGTAAGTTTGGGTGATGAGCTGCATCTCGATGGCGAAGATGTCGCGATGGCGCATGCCGATGCCCTCGATGATTTCGACTTAGACATGCTCGGGGATGGAGATAGTCCCGGGCCCGGG…
	APX/CMM158C 3' utr		a 423-bp downstream flanking sequence of the APX stop codon	taagtttccctcaaaggttcgtttagtatggctgcaaaaagacgctacaagcgcaagctatgaaggaaaggagctcctctggggcccatttgatcgtaggaaagatctctctagcttgatcaggtgacgcaggaatcccccttgaggtcaattcgtaaactgtggttcccattagtgtgtatcttgcggcctggttgcgatgaccatcgcggtccattgaagcctgcagctcgccgggccaacgacgtctgcaaaagcggtacgttaccaggcaccggacgatcgcctgcgagcgctgggaaaccccgccatgaaagcgcgcccgaagccaactggtgcgcgctcctcgaccttactacgtcaacgcgagcggaaactccagtttcatcgccctcatcg…
	URA/CMK046C selelection marker and HR2		the URA ORF flanked with 897-bp upstream and 471-bp downstream	gaactgaggggcgaacgcagtcctccttgcattgttaagcaaaaaatattctctacaagcaatttgtgtacaatctatatggtacgctgcgtagagatttgcatgtcctgctctacagtgcgaagaagcattctattttacgcagcgggagtaaagcaaaatcgagttgaacgactatctgacgcctacgcaaagcgattccgcgtaccgtgtatctgcaaagtagcacttcttaatggtagagccgcaattgagaacgttcggagtgttttcctggttctgctggatggatttttggtaaactatatttaatcttctagtgggaggatgattgcgcgggcaaaaccatattttccaggatgagtcgtactgaaagaagcacagtattcactatgccgg…
ALFA-mChartreuse-DRP5BESD::NbALFA-SKP1
at the DRP5B locus	DRP5B/CMN262C 5' HR1		a 1500 to 501-bp upstream of the DRP5B/CMN262C start codon	ccaagctgaagtgcattgcggggcccagtggattccaaaccgatcccttttctgggggcaaggattcaggtcttccgttccatcatgaaggattgatatcctcgccattggtcgatgataaccgaacgggcgagtgcatatgatagaaatcgggctgtagtacgtagagctcaaggacggcgattcgatcgccgacatgcgaagcacgcaggaaactgactttaggagagcgttcaagtgggtgtctagatccgcaggtttcgggagcgccaccgcgccatcatacagcccgcaggcgattcaccggcgactcgcagtgaggtactggaatgctctggaaacaaaccagcggcatgcatggtgagtatggcgagaaacgtttttgttcccgaaaagaag…
BSD selection marker	CAB/CMN234C promoter		a 583-bp upstream flanking sequence of the CAB start codon	gttccgcgaggaactcggattcggggaagaagccctcggtgcgctcgctgctgcgcgatcagcgctgcgacgcgatgcacaccagggcgcaccgcgtcctcccagggtgtgcgtgcgtacctgtgcctgtgtgcgcctcgcggcgctagcgcctcggaggccagctccagcgcctgctcccaggcagcaggcagcatcggcgatgatgccgagctcagcgcacgcacgcacagcggctgcgctcgcgcgtcatctccaggtcgcctgtgatgagcgcgtattcggggccctcgcggagcacgcacgcacgcacgcacgcacgcacgcacgcacgccgcagaggctacgcgtgcgtgcgtgcgtgcggctgcggagctcgctgccgccgccccctcatcg…
	Blasticidin-S deaminase		codon-optimized for C. merolae	ATGCCGCTTTCCCAAGAGGAAAGCACTTTGATCGAACGTGCTACAGCAACCATCAATTCGATTCCAATTTCCGAGGATTACTCAGTCGCGAGCGCGGCTCTCAGCAGTGACGGTCGCATCTTTACAGGCGTCAATGTTTATCACTTCACGGGTGGTCCGTGTGCGGAGTTGGTAGTCCTCGGCACCGCCGCAGCAGCGGCGGCAGGTAACCTGACGTGTATTGTGGCCATTGGGAACGAGAACCGCGGCATACTCTCACCGTGCGGCCGATGCCGCCAGGTGCTGCTCGACCTTCATCCAGGCATCAAAGCCATCGTTAAGGACTCGGATGGGCAGCCCACGGCCGTGGGAATCCGGGAACTGCTGCCCTCGGGATACGTGTGGGAGGGA
	APX/CMM158C 3' utr		a 423-bp downstream flanking sequence of the APX stop codon	taagtttccctcaaaggttcgtttagtatggctgcaaaaagacgctacaagcgcaagctatgaaggaaaggagctcctctggggcccatttgatcgtaggaaagatctctctagcttgatcaggtgacgcaggaatcccccttgaggtcaattcgtaaactgtggttcccattagtgtgtatcttgcggcctggttgcgatgaccatcgcggtccattgaagcctgcagctcgccgggccaacgacgtctgcaaaagcggtacgttaccaggcaccggacgatcgcctgcgagcgctgggaaaccccgccatgaaagcgcgcccgaagccaactggtgcgcgctcctcgaccttactacgtcaacgcgagcggaaactccagtttcatcgccctcatcg…
ALFA-mChartreuse-DRP5B cassette	DRP5B promoter		a 500-bp upstream sequence of the DRP5B start codon	ccaagctgaagtgcattgcggggcccagtggattccaaaccgatcccttttctgggggcaaggattcaggtcttccgttccatcatgaaggattgatatcctcgccattggtcgatgataaccgaacgggcgagtgcatatgatagaaatcgggctgtagtacgtagagctcaaggacggcgattcgatcgccgacatgcgaagcacgcaggaaactgactttaggagagcgttcaagtgggtgtctagatccgcaggtttcgggagcgccaccgcgccatcatacagcccgcaggcgattcaccggcgactcgcagtgaggtactggaatgctctggaaacaaaccagcggcatgcatggtgagtatggcgagaaacgtttttgttcccgaaaagaag…
	ALFA-mChartreuse		codon-optimized for C. merolae	ATGCCGTCGCGTCTGGAAGAAGAGCTCCGCCGGCGATTGACGGAGCCAggaccagggtcaggcATGGTTAGCAAGGGCGAAGAGCTGTTTACGGGCGTGGTCCCAATCCTGGTGGAACTCGACGGCGATGTCAACGGTCACAAATTCTCGGTGTCGGGCGAGGGCGAGGGTGATGCAACCTACGGCAAGCTGACGCTCAAGCTGATCTGCACGACCGGCAAGCTGCCAGTGCCATGGCCGACCCTGGTCACCACCCTGGGTTACGGCCTCCAGTGCTTCGCACGCTACCCGGACCACATGAAGCAGCATGATTTCTTTAAGAGCGCAATGCCAGAGGGTTACGTGCAGGAGCGCACGATCTTCTTTAAGGACGATGGCAACTACAAGACGCGCGCCGAG…
	DRP5B ORF and HR2		nucleotides 1–1500 of the DRP5B ORF	ATGACCGCAAGGCGTTTGAATCTCTCTGGAATGGAAGAGAACTTTGACCCCGCATGGGAAAACTTCGGTACAGGGAGTGGTGGACTGAGTACATCAAACTATGCCAACGAAGCCGCTTTGAATTCGAGTGGAATGCTCGGGAGCCGTCGTCAGCCGCGTGTTGCCGACAACTCGCTTGGCGGAGGTCTTGCCGCGCCGCGTACACCACTCGCCGAAGAGAGAACGATGAACCGCACGTCTTTCGGCACGACGTCAGGGGAACACGCGGATCCTACGATTTTGAACGCCTCTGCTCACGAGGAGCTTTACTCGGCATATAACTTGCTGCATGCACTGGCGCAGGACTTCAAGAAACCGTTCGACGCCCCTGCAATCGTCGTGATCGGCCACCAAACGGAT…
at the URA locus	URA/CMK046C HR1		from 2300 to 898-bp upstream of the URA start codon	cttcaagaaaagaggatcttttgccgtgatgccgaaaaataagtgtcccgcaacttctataaccaagttgtggaacaaactggtccaaacacgaaatggtttccctccatccaacgaaaataagaaaacaaagttggctcagcgaatcgaaagcccctttcgcaaacacggagtagatttatattcacgcgcagacgcctcgcagcctttatcgaccagccacgtgctgtcggcctcagagtctccttctggacttccacccggagaggctgccccataaagttcgctcgcgtcagcgcagcgggtctcgccttctgcaccgcacatctgctgatattgatggcagcattaaagtcttggtacgcgaactccatgcatttattacttctggatgaactc…
ESD-inducible NbALFA-SKP1 cassette	4×LexA operator with a core interleukin-2 promoter		synthesized based on the sequence information of the **pMDC7 vector	ggggaattgatcccccctcgacagcttgcatgccagcttgggctgcaggtcgaggctaaaaaactaatcgcattatcatcccctcgacgtactgtacatataaccactggttttatatacagcagtactgtacatataaccactggttttatatacagcagtcgacgtactgtacatataaccactggttttatatacagcagtactgtacatataaccactggttttatatacagcagtcgaggtaagattagatatggatatgtatatggatatgtatatggtggtaatgccatgtaatatgctcgactctaggatcttcTCTAGAACGCGAATTAATTCAACATTTTGACACCCCCATAATATTTTTCCAGAATTAACAGTATAAATTGCATCTCT…
	NbALFA-SKP1/CMP118C		codon-optimized for C. merolae	ATGTCCGGTGAAGTTCAGCTGCAGGAGAGTGGTGGGGGCTTGGTCCAACCAGGCGGTTCACTGAGGCTGTCCTGTACGGCCTCTGGCGTTACTATCTCAGCCCTAAACGCAATGGCAATGGGCTGGTACCGACAAGCTCCGGGAGAACGTCGTGTCATGGTCGCTGCGGTCAGCGAACGCGGTAACGCGATGTACCGGGAGAGCGTTCAGGGCCGGTTCACAGTAACCCGCGACTTTACGAATAAGATGGTGAGCCTTCAAATGGATAACCTCAAACCCGAGGATACAGCGGTATACTATTGCCACGTGCTCGAGGACCGCGTGGATTCGTTCCATGACTATTGGGGGCAGGGAACCCAGGTGACGGTGTCGTCGggcggtgggggtggcggaATGGAG…
	ubiqutin/CMK296C 3' utr		a 278-bp downstream flanking sequence of the ubiquitin stop codon	tgaggttttcggtggtatgtgatttacagcgaaactgctggctttgtgattgtgaaggagagactttgagcgcttcgagtggaaagtagtttcccgcgttgcgctcgcggcacagttgtggaaagcggtaaagtttgtttttctttcagagtctattgtccaaactcagttttttttgttcgggcgttctcggcaagcagttttataatatttgtttgccgaataggacgatcgtgtgcgtatatgccctgcgcagcactcgtctctgtcgtggctga
XVE V5 cassette	CMK024C promoter		a 600-bp upstream flanking sequence of the CMK024C start codon	agcatacctgaactcgtacaacgaaaaccagcatggcaaactagctgtgatagtatcaagactttccacaacgtttctccaacctccatcatacaatccctctgttcaataaccctgagaaaaacaaataacaacaaaaaggccgttctgatgcagggtttctagcgatcactgctccgtctacagcacgtgccgcgacacagtcgagcgctgaagcaatctcccgcgctacggggccaccgcggcagggcgccgcagcgttgccgatttcgactgagtcgcggcgacggggccacgtggcgccacctgcttcaatgaagatccacacgggcgatccagatgtcgatggtcgatctcgagccgtcgcctggacgccgcggcgaaggcgcgacgagctcc…
	XVE-3×V5		codon-optimized for C. merolae (based on information from the **pMDC7 vector)	ATGAAAGCATTGACTGCTAGACAACAAGAGGTATTCGACCTTATACGTGACCATATAAGTCAGACGGGTATGCCGCCTACCAGGGCGGAAATCGCTCAGCGACTGGGGTTCCGTTCGCCAAATGCGGCGGAGGAGCATCTCAAAGCACTGGCACGAAAGGGTGTGATCGAGATCGTCAGCGGAGCTTCTCGGGGGATCCGATTGCTCCAAGAAGAAGAAGAAGGTCTACCGCTCGTCGGTCGAGTAGCCGCGGGCGAGCCGTCCTCCGCGCCGCCTACAGATGTAAGTTTGGGTGATGAGCTGCATCTCGATGGCGAAGATGTCGCGATGGCGCATGCCGATGCCCTCGATGATTTCGACTTAGACATGCTCGGGGATGGAGATAGTCCCGGGCCCGGG…
	APX/CMM158C 3' utr		a 423-bp downstream flanking sequence of the APX stop codon	taagtttccctcaaaggttcgtttagtatggctgcaaaaagacgctacaagcgcaagctatgaaggaaaggagctcctctggggcccatttgatcgtaggaaagatctctctagcttgatcaggtgacgcaggaatcccccttgaggtcaattcgtaaactgtggttcccattagtgtgtatcttgcggcctggttgcgatgaccatcgcggtccattgaagcctgcagctcgccgggccaacgacgtctgcaaaagcggtacgttaccaggcaccggacgatcgcctgcgagcgctgggaaaccccgccatgaaagcgcgcccgaagccaactggtgcgcgctcctcgaccttactacgtcaacgcgagcggaaactccagtttcatcgccctcatcg…
CAT selection marker	APCC/CMO250C promoter		a 600-bp upstream flanking sequence of the APCC start codon	cgacgagaacgtataaggagtgcgcacggcgttttgttacaataccgatagatgagtttcgaacatcgcattcacaccatgagcgggggcgcacgctccagagagtggagatggaaaagtgccagcggagccctgaggatgcaaaaaagtacggaccgctgacggaagagcaaatggaaaggagggcgaaacttcgagggctacttgcattagtaagtacaaccaacgatggtaagaaacgtatggagtttgcgaaccgagactttaacgctgccatcaatatcaggagatgtgcggtgctggagacgagacctccagagtgaacaagaaggtacttttttggacaaccttctaaggtcgaactatatgagataaaattggaagaagtagttggtggcc…
	APCC transit peptide + chloramphenicol acetyltransferase		nucleotides 1–180 of the APCC ORF fused to the CAT ORF	ATGTTCGTTCAGACCAGTTTCTTTGGAACAGGTGTTAAGGCTTCTGCAAAGTCTGCAGAGTCGCAGCGGTGCTTGGCACACTCGTCCTGGAGCGTCCGCATGACAGGGTACGATATGAACGGGAGCAGCGCGGGGAACCTCGGACCGCGGCGCATCAAGTCATCTGGCGTTGCGAATGATATGAACTTTAATAAAATTGATTTAGACAATTGGAAGAGAAAAGAGATATTTAATCATTATTTGAACCAACAAACGACTTTTAGTATAACCACAGAAATTGATATTAGTGTTTTATACCGAAACATAAAACAAGAAGGATATAAATTTTACCCTGCATTTATTTTCTTAGTGACAAGGGTGATAAACTCAAATACAGCTTTTAGAACTGGTTACAATAGC…
	β-tubulin/CMN263C 3' utr		a 200-bp downstream flanking sequence of the β-tubulin stop codon	taaactagctatttatctggtacatatcattcataagcacatgtttttgcgttgaaacccggtaaaacactcatgacgttttgtgttgaattgcaaccagcacgttatcgaccagctctcgaacaaaacatcgctttatacgggagaagttgctgcggtattgaccagagcgtacgaaaacttgtgcaggcaaaaagtgt
	URA/CMK046C selelection marker and HR2		the URA ORF flanked with 897-bp upstream and 471-bp downstream	gaactgaggggcgaacgcagtcctccttgcattgttaagcaaaaaatattctctacaagcaatttgtgtacaatctatatggtacgctgcgtagagatttgcatgtcctgctctacagtgcgaagaagcattctattttacgcagcgggagtaaagcaaaatcgagttgaacgactatctgacgcctacgcaaagcgattccgcgtaccgtgtatctgcaaagtagcacttcttaatggtagagccgcaattgagaacgttcggagtgttttcctggttctgctggatggatttttggtaaactatatttaatcttctagtgggaggatgattgcgcgggcaaaaccatattttccaggatgagtcgtactgaaagaagcacagtattcactatgccgg…
Each constructed DNA fragment was cloned into the pUC19 vector. The nucleotide sequences introduced into C. merolae were then amplified using the following primers, which anneal to the pUC19 vector.
pUC19 vector	gatcctctagagtcgacctgcaggcatgcaagcttggcgtaatcatggtcatagctgtttcctgtgtgaaattgttatccgctcacaattccacacaacatacgagccggaagcataaagtgtaaagcctggggtgcctaatgagtgagctaactcacattaattgcgttgcgctcactgcccgctttccagtcgggaaacctgtcgtgccagctgcattaatgaatcggccaacgcgcggggagaggcggtttgcgtattgggcgctcttccgcttcctcgctcactgactcgctgcgctcggtcgttcggctgcggcgagcggtatcagctcactcaaaggcggtaatacggttatccacagaatcaggggataacgcaggaaagaacatgtgagca…
Forward	cgttgtaaaacgacggccagt
Reverse	acaatttcacacaggaaacagctatgac
*pZFHD1-2
Available at https://www.snapgene.com/plasmids/mammalian_expression_vectors/pZFHD1-2
**pMDC7
Available at http://botserv2.uzh.ch/home/grossnik/curtisvector/index_2.html
Mark D Curtis, Ueli Grossniklaus. (2003). A Gateway Cloning Vector Set for High-Throughput Functional Analysis of Genes in Planta. Plant Physiol. 133(2):462–469. doi: 10.1104/pp.103.027979
