# Supplementary material for: IPTG- and estradiol-inducible gene expression systems in the unicellular red alga Cyanidioschyzon merolae
Source: Plant Physiol. 2025 Nov 10;200(1):kiaf575. doi: 10.1093/plphys/kiaf575 (PMC12770821; doi:10.1093/plphys/kiaf575)
Supplement: kiaf575_Supplementary_Data [file kiaf575_supplementary_data.zip › Supplementary Table S2R.xlsx]

## Sheet: sheet1. IPTG
Supplementary Table S2. RNA-Seq transcriptome datasets generated in this study.
Transcriptome data of the wild type (WT) treated with IPTG or distilled water (sheet 1), with estradiol or acetone as vehicle controls (sheet 2), WT versus ZBS-cIL2p (4×lacO) (sheet 3), and ZBS-cIL2p (4×lacO) treated with IPTG or distilled water (sheet 4).
				WT, distilled water (DW, vihecle) vs IPTG
				mRNA level (TPM, DW Vehicle)						mRNA level (TPM, IPTG treatment)						Comparison
Gene ID	Annotation	DEG (|log2FC| >1, log2CPM > 2, and q-value < 0.01)		Replicate 1	Replicate 2	Replicate 3	Replicate 4	Mean		Replicate 1	Replicate 2	Replicate 3	Replicate 4	Mean		Log2FC (IPTG/DW)	|Log2FC| >1	Log2CPM	Log2CPM > 2	q-value	Significance (FDR threshold = 0.01)
CMA001C	similar to trefoil factor	No		13.0605	13.0821	13.0009	15.2464	13.5975		14.9787	15.1473	15.4018	12.0387	14.3916		-0.0544912	No	4.85995	Yes	0.909278	Not significant
CMA004C	hypothetical protein, conserved	No		213.09	217.953	228.147	241.38	225.143		232.507	206.2	262.077	248.606	237.347		-0.0306412	No	6.19662	Yes	0.920007	Not significant
CMA005C	calcium-binding mitochondrial carrier Aralar	No		137.322	138.056	137.195	126.486	134.765		142.116	137.369	137.287	131.259	137.008		0.0264235	No	7.07489	Yes	0.913149	Not significant
CMA007C	serine acetyltransferase (SAT)	No		253.535	257.301	268.324	271.349	262.627		275.701	254.299	280.876	263.25	268.532		0.0610277	No	8.02188	Yes	0.508753	Not significant
CMA008C	ORF1050	No		0.426514	0.785691	0.550791	0.748016	0.627753		0.968623	2.16568	0.781313	1.97808	1.47342		-1.13046	Yes	0.437571	No	0.182959	Not significant
CMA009C	NAD-dependent sorbitol dehydrogenase	No		156.329	153.045	153.245	158.025	155.161		148.573	155.069	149.068	155.8	152.128		0.109758	No	7.16009	Yes	0.22901	Not significant
CMA010C	hypothetical protein	No		95.362	79.0875	92.0607	98.4576	91.242		93.007	83.3238	91.438	88.6016	89.0926		0.0103113	No	7.68475	Yes	0.968733	Not significant
CMA011C	probable aminoacylase I	No		74.3844	67.2171	68.344	79.6157	72.3903		70.4106	70.8362	74.5718	71.0249	71.7109		0.0160772	No	6.40135	Yes	0.97032	Not significant
CMA013C	hypothetical protein, conserved	No		247.483	245.183	245.888	250.451	247.252		244.365	234.093	228.606	242.573	237.409		-0.0290655	No	7.56326	Yes	0.851658	Not significant
CMA015C	hypothetical protein, conserved	No		53.6884	53.5147	52.9751	56.5379	54.179		53.5961	58.3922	52.5429	60.638	56.2923		-0.0856966	No	6.99109	Yes	0.425574	Not significant
CMA016C	similar to transcription factor IIA large subunit	No		145.945	125.763	151.553	151.727	143.747		132.919	153.837	143.666	129.441	139.966		-0.0490064	No	6.06161	Yes	0.824399	Not significant
CMA017C	probable lysophosphatidic acid acyltransferase	No		107.375	111.895	114.076	123.028	114.093		114.509	113.893	123.827	113.308	116.384		-0.0197385	No	7.32514	Yes	0.924855	Not significant
CMA019C	RNA polymerase III transcription factor IIIB	No		105.532	95.756	106.256	110.705	104.562		108.482	103.513	114.77	108.949	108.928		-0.0420561	No	7.96323	Yes	0.698201	Not significant
CMA021C	similar to DnaJ (Hsp40) homolog	No		637.597	614.348	644.026	710.961	651.733		691.011	669.384	699.705	692.154	688.064		-0.000628003	No	10.3698	Yes	1	Not significant
CMA022C	hypothetical protein, conserved	No		123.206	127.718	132.788	134.946	129.664		138.529	124.904	136.588	132.608	133.157		-0.0228622	No	7.67603	Yes	0.899381	Not significant
CMA023C	MYB-related protein	No		929.171	975.925	941.332	997.763	961.048		978.199	951.218	947.164	931.288	951.967		0.0275357	No	10.0086	Yes	0.763496	Not significant
CMA024C	unknown cupin family protein	No		2.06967	1.27086	1.48485	0.907443	1.43321		0.940055	1.59228	0	2.23969	1.19301		0.0327757	No	0.222372	No	1	Not significant
CMA025C	hypothetical protein	No		195.159	183.955	189.836	193.804	190.689		197.238	193.275	173.645	172.871	184.257		0.0758838	No	7.66021	Yes	0.525344	Not significant
CMA027C	hypothetical protein	No		117.798	121.068	123.875	145.707	127.112		137.635	132.467	128.298	122.667	130.267		0.030537	No	6.86209	Yes	0.858652	Not significant
CMA028C	hypothetical protein	No		149.123	141.47	151.482	175.774	154.462		166.373	152.749	169.353	140.845	157.33		0.0856449	No	7.10511	Yes	0.319387	Not significant
CMA029C	hypothetical protein	No		48.9027	50.7084	55.5416	58.8388	53.4979		58.0419	60.085	54.5452	58.6419	57.8285		-0.0774891	No	7.59781	Yes	0.57375	Not significant
CMA030C	pyruvate kinase, chloroplast precursor	No		136.547	142.737	139.761	138.108	139.288		134.56	142.875	137.892	141.888	139.304		-0.0639842	No	7.93607	Yes	0.469165	Not significant
CMA031C	hypothetical protein	No		138.051	124.395	137.539	139.435	134.855		136.092	135.742	136.533	137.572	136.484		0.0349064	No	7.83583	Yes	0.811517	Not significant
CMA033C	hypothetical protein, conserved	No		57.6647	53.9638	54.4181	68.5556	58.6506		62.9605	61.9385	61.6196	61.0302	61.8872		0.0750099	No	5.85856	Yes	0.726825	Not significant
CMA034C	hypothetical protein	No		325.64	326.18	335.15	282.817	317.447		312.813	318.432	307.612	309.807	312.166		-0.0281877	No	8.68966	Yes	0.836864	Not significant
CMA035C	probable mRNA guanylyltransferase	No		95.776	93.3656	91.9276	98.0622	94.7829		102.569	94.7487	103.584	93.522	98.606		0.0143399	No	6.56288	Yes	0.964342	Not significant
CMA036C	similar to tubulin folding cofactor B	No		106.767	97.2703	98.662	110.161	103.215		113.856	102.586	104.169	96.0724	104.171		0.160187	No	5.98589	Yes	0.183169	Not significant
CMA037C	hypothetical protein	No		13.8027	17.3583	16.4534	18.6208	16.5588		21.9424	21.5647	21.8809	20.9276	21.5789		0.0626824	No	3.82412	Yes	0.913149	Not significant
CMA039C	hypothetical protein	No		137.598	146.676	136.782	148.008	142.266		153.661	159.89	150.564	121.503	146.404		0.0976696	No	6.05499	Yes	0.478955	Not significant
CMA040C	citrate synthase	No		151.786	155.125	147.041	156.412	152.591		153.399	151.647	153.852	124.947	145.961		0.08791	No	7.41187	Yes	0.475447	Not significant
CMA041C	UDP-glucose 4-epimerase	No		462.996	483.966	490.922	468.503	476.597		459.937	489.752	466.248	475.677	472.903		-0.0270265	No	8.72118	Yes	0.820043	Not significant
CMA042C	acetyl-CoA acetyltransferase	No		296.685	293.524	322.653	322.809	308.918		314.275	294.365	310.161	319.159	309.49		0.0589097	No	8.37549	Yes	0.627723	Not significant
CMA044C	cryptochrome DASH	No		69.8546	71.7067	70.1444	77.1443	72.2125		69.5866	71.4123	74.2831	63.6349	69.7292		0.0439695	No	6.60253	Yes	0.817457	Not significant
CMA045C	hypothetical protein	No		88.4423	74.9939	88.1332	84.4064	83.9939		89.1886	86.9823	88.786	78.1487	85.7764		0.0586437	No	7.02358	Yes	0.650152	Not significant
CMA046C	hypothetical protein, conserved	No		138.858	140.636	139.976	155.297	143.692		152.255	140.338	151.776	131.314	143.921		0.0606393	No	7.57427	Yes	0.622121	Not significant
CMA048C	3-phosphoshikimate 1-carboxyvinyltransferase, chloroplast precursor	No		81.8707	93.4044	82.6854	91.58	87.3851		83.8717	94.3841	88.9771	86.7881	88.5052		-0.0921401	No	6.91045	Yes	0.61823	Not significant
CMA050C	hypothetical protein, conserved	No		76.5448	78.3901	80.9172	89.0939	81.2365		77.7935	81.4033	79.4059	79.8254	79.607		0.0791945	No	7.11222	Yes	0.53784	Not significant
CMA052C	probable ornithine decarboxylase	No		603.565	613.58	616.708	663.52	624.343		634.723	638.127	623.841	642.128	634.705		-0.0269893	No	10.3533	Yes	0.77022	Not significant
CMA053C	hypothetical protein	No		57.0606	57.5492	60.5126	63.3868	59.6273		58.9027	57.8029	56.0883	58.1715	57.7413		-0.00946648	No	8.67927	Yes	0.966291	Not significant
CMA054C	hypothetical protein	No		77.7322	71.3751	86.543	91.9358	81.8965		86.3043	82.6158	86.3595	86.1205	85.35		-0.0325707	No	6.04244	Yes	0.898548	Not significant
CMA056C	unknown kinase with aarF domain, fused with possible beta-lactamase	No		121.673	128.439	132.555	137.803	130.117		133.172	124.602	129.047	121.972	127.198		0.0654751	No	8.29107	Yes	0.493579	Not significant
CMA059C	probable viral mRNA translation inhibitor SKI2	No		59.491	61.6846	59.7314	65.8585	61.6914		54.8174	56.9617	59.0418	58.9065	57.4319		-0.0301237	No	7.72292	Yes	0.877282	Not significant
CMA060C	hypothetical protein	No		35.1874	30.4455	28.8247	26.5546	30.253		27.5089	29.3351	32.4245	29.0777	29.5866		0.0101069	No	4.63491	Yes	0.988311	Not significant
CMA061C	heat shock protein of Hsp90 family	No		348.209	348.3	343.177	358.851	349.634		338.351	355.147	347.921	359.017	350.109		-0.045338	No	9.45512	Yes	0.56783	Not significant
CMA062C	similar to DNA polymerase iota, RAD30	No		70.8777	69.4674	72.9501	72.7102	71.5014		68.8228	71.0973	76.9872	77.6483	73.6389		-0.0067456	No	6.9264	Yes	0.988311	Not significant
CMA063C	hypothetical protein, conserved	No		70.109	72.8285	65.804	67.0251	68.9416		73.5839	71.8626	72.2618	74.6459	73.0886		0.0366138	No	6.17807	Yes	0.895762	Not significant
CMA064C	hypothetical protein, conserved	No		174.507	160.732	174.111	176.749	171.525		168.764	167.351	164.999	169.812	167.731		-0.0770414	No	7.17345	Yes	0.475542	Not significant
CMA065C	hypothetical protein, conserved	No		375.815	390.843	362.211	365.085	373.489		376.564	361.49	365.024	357.926	365.251		0.0493609	No	8.02892	Yes	0.665095	Not significant
CMA066C	DNA repair protein SMC6	No		76.6866	74.0104	79.6279	83.0459	78.3427		78.2199	73.0738	76.4933	73.0662	75.2133		0.0342398	No	7.70867	Yes	0.818432	Not significant
CMA067C	mitochondrial ribosomal protein L32, precursor	No		75.4667	77.9862	70.7811	73.7087	74.4857		84.7179	75.9021	64.6264	78.5361	75.9457		0.0785828	No	4.42724	Yes	0.843389	Not significant
CMA068C	hydroxymethylglutaryl-CoA lyase, mitochondrial precursor	No		112.28	99.1318	94.6613	91.0408	99.2784		117.747	99.3627	107.488	87.6707	103.067		0.0413462	No	6.33559	Yes	0.836864	Not significant
CMA069C	hypothetical protein, conserved	No		576.07	562.862	575.601	541.123	563.914		561.658	573.571	546.562	561.831	560.906		0.019925	No	8.4842	Yes	0.907201	Not significant
CMA070C	hypothetical protein, conserved	No		848.913	833.31	841.85	788.04	828.028		825.794	792.11	792.208	837.58	811.923		0.0410033	No	8.5263	Yes	0.779982	Not significant
CMA072C	probable nuclear exosomal RNA helicase MTR4	No		100.09	96.9303	99.9567	99.9308	99.227		100.6	95.7701	97.8964	101.327	98.8984		-0.0765564	No	7.97315	Yes	0.37395	Not significant
CMA074C	hypothetical protein	No		119.926	130.846	135.814	129.336	128.981		136.909	133.194	141.728	129.529	135.34		-0.00229767	No	6.8956	Yes	1	Not significant
CMA075C	similar to RNA-binding protein QKI	No		167.38	171.616	172.245	163.488	168.682		165.271	166.15	167.274	189.541	172.059		-0.104564	No	8.18775	Yes	0.0814594	Not significant
CMA077C	aspartate transaminase	No		84.8336	83.1641	82.7012	86.8341	84.3833		76.7803	71.8403	79.8441	78.1093	76.6435		-0.0371967	No	6.52736	Yes	0.851907	Not significant
CMA078C	hypothetical protein	No		32.6945	30.9061	27.4066	26.4062	29.3534		28.9184	23.8293	28.3698	25.5376	26.6638		0.1327	No	2.69559	Yes	0.860052	Not significant
CMA079C	similar to actin-binding protein frabin	No		1.53022	1.17452	2.19566	1.90094	1.70033		1.85342	1.64816	1.28477	2.01076	1.69928		-0.150246	No	1.70039	No	0.935219	Not significant
CMA080C	hypothetical protein	No		47.8675	43.2012	53.9326	63.6664	52.1669		47.2771	53.979	50.3167	43.8038	48.8441		0.206895	No	4.75448	Yes	0.228862	Not significant
CMA081C	similar to protein kinase (AKINbetagamma-2 of maize)	No		236.064	237.576	244.543	245.762	240.986		243.525	237.919	241.867	221.981	236.323		0.0625498	No	9.12471	Yes	0.403079	Not significant
CMA082C	40S ribosomal protein S2	No		874.643	913.762	872.542	783.618	861.141		902.935	1001.27	864.455	880.71	912.343		0.0305401	No	9.28773	Yes	0.832251	Not significant
CMA083C	hypothetical protein, conserved	No		116.043	117.092	119.814	122.517	118.866		124.061	120.018	124.837	114.871	120.947		-0.0377064	No	7.24346	Yes	0.790248	Not significant
CMA085C	hypothetical protein	No		81.1711	76.408	84.6621	88.4011	82.6606		87.336	94.3377	80.1337	82.6796	86.1218		0.00109756	No	6.77144	Yes	1	Not significant
CMA086C	hypothetical protein, conserved, translated	No		244.315	250.236	261.047	250.634	251.558		248.281	254.166	250.004	231.323	245.943		0.00473264	No	7.94578	Yes	0.993523	Not significant
CMA087C	hypothetical protein, conserved	No		122.598	118.285	122.695	126.548	122.531		128.026	117.366	122.236	109.782	119.352		0.0849844	No	8.14105	Yes	0.370529	Not significant
CMA089C	hypothetical protein, conserved	No		55.4725	57.9782	55.0198	62.6889	57.7898		59.8493	61.5142	60.2469	56.4556	59.5165		0.0155713	No	7.60269	Yes	0.935759	Not significant
CMA090C	NADH dehydrogenase I (Complex I) alpha subcomplex 8 (PGIV)	No		149.706	130.464	130.372	132.792	135.833		156.917	148.841	140.812	128.713	143.821		0.0703781	No	5.59844	Yes	0.747467	Not significant
CMA091C	hypothetical protein	No		96.1959	93.6936	98.0187	96.8082	96.1791		98.8227	91.7147	98.3751	92.0755	95.247		0.0830666	No	7.78912	Yes	0.464197	Not significant
CMA093C	ATP-dependent DNA helicase	No		28.1866	27.466	32.7837	33.3512	30.4469		28.3605	30.2011	30.3477	29.2179	29.5318		0.0166228	No	6.88078	Yes	0.935759	Not significant
CMA095C	similar to MADS box transcription enhancer factor	No		0.875476	2.15031	1.13057	2.0472	1.55089		0.79529	1.07766	1.33646	1.35342	1.14071		-0.145553	No	1.04425	No	0.927288	Not significant
CMA098C	deoxyhypusine synthase	No		85.016	84.7853	90.1859	80.7198	85.1768		76.3416	78.6678	83.0599	72.6935	77.6907		0.0937291	No	6.25408	Yes	0.571277	Not significant
CMA099C	hypothetical protein, conserved	No		85.2944	75.1751	79.1288	86.0134	81.4029		83.2266	84.3107	81.491	78.706	81.9336		0.0779817	No	6.64032	Yes	0.531529	Not significant
CMA101C	probable maintenance of ploidy protein MOB1	No		207.441	208.07	181.768	210.749	202.007		197.893	203.596	218.593	184.006	201.022		-0.00109475	No	6.73877	Yes	1	Not significant
CMA103C	Raf-related MAP kinase kinase kinase (MAP3K), theta-type	No		78.3779	70.9093	67.9561	70.6812	71.9811		69.0927	64.7377	72.8081	70.0327	69.1678		-0.0251205	No	7.14222	Yes	0.881279	Not significant
CMA105C	hypothetical protein, conserved	No		141.714	141.569	151.645	165.511	150.11		160.569	163.752	158.941	146.56	157.455		0.079321	No	7.42012	Yes	0.587323	Not significant
CMA106C	similar to alpha-glucosidase	No		42.6305	39.9555	40.1422	43.7346	41.6157		43.4154	42.739	44.6137	40.16	42.732		0.0334839	No	6.46422	Yes	0.878482	Not significant
CMA107C	probable proline aminopeptidase P	No		77.009	75.563	76.7124	84.4372	78.4304		80.1824	78.6138	75.9099	73.5407	77.0617		0.0564956	No	6.87435	Yes	0.650152	Not significant
CMA109C	hypothetical protein, conserved	No		42.7518	44.2128	40.9384	43.8028	42.9265		42.7879	41.823	45.6152	41.1852	42.8528		-0.0526287	No	5.7502	Yes	0.857998	Not significant
CMA111C	probable transitional endoplasmic reticulum ATPase	No		47.2845	47.3992	45.2392	58.2394	49.5406		51.681	49.0522	55.3991	44.7114	50.2109		0.0796739	No	6.74551	Yes	0.517659	Not significant
CMA114C	40S ribosomal protein S24	No		540.67	595.043	575.026	553.382	566.03		587.915	699.023	564.303	701.782	638.256		-0.0805996	No	7.72461	Yes	0.561674	Not significant
CMA115C	hypothetical protein, conserved	No		159.063	157.587	162.257	170.543	162.362		177.279	167.826	161.606	186.594	173.326		-0.0590085	No	5.62096	Yes	0.850095	Not significant
CMA116C	hypothetical protein	No		37.8495	34.8617	33.8596	41.7193	37.0725		35.0551	40.7016	36.8947	37.363	37.5036		0.0283723	No	5.9951	Yes	0.912427	Not significant
CMA118C	hypothetical protein, conserved	No		80.1039	76.03	79.0551	83.8415	79.7576		78.7571	71.8105	77.7314	70.9029	74.8005		0.074607	No	6.81487	Yes	0.562726	Not significant
CMA119C	similar to oxidant-induced cell-cycle arrest Oca1p	No		50.2439	52.7539	51.4531	55.1054	52.3891		51.8962	53.9586	52.8625	51.6313	52.5871		0.0480692	No	6.07017	Yes	0.857998	Not significant
CMA121C	unknown zinc finger protein	No		7.16188	6.91571	5.66855	5.67245	6.35465		8.07993	8.31819	5.39594	9.32168	7.77893		-0.0996739	No	3.52616	Yes	0.881457	Not significant
CMA122C	40S ribosomal protein S7	No		677.03	636.963	610.441	641.689	641.531		652.909	729.899	634.438	652.508	667.439		-0.043796	No	8.40347	Yes	0.728222	Not significant
CMA124C	probable cell division protein glsA	No		42.0408	42.9197	44.2368	47.4555	44.1632		41.9161	44.2819	47.4808	44.7018	44.5952		0.0410891	No	6.20358	Yes	0.845912	Not significant
CMA125C	similar to Rab11-binding protein	No		113.357	115.889	119.446	127.328	119.005		119.929	115.978	118.292	114.345	117.136		-0.00975982	No	8.34231	Yes	0.966275	Not significant
CMA127C	cyclin-dependent kinase regulatory subunit	No		130.993	139.957	103.108	99.114	118.293		126.475	120.243	106.954	106.229	114.975		-0.0248913	No	4.84637	Yes	0.97032	Not significant
CMA128C	hypothetical protein	No		186.766	214.606	185.114	197.237	195.931		205.659	210.702	207.361	228.031	212.938		-0.118043	No	6.73304	Yes	0.449898	Not significant
CMA129C	hypothetical protein	No		75.9662	88.1667	74.2646	86.3791	81.1942		82.4057	75.0135	79.0099	67.6237	76.0132		0.137072	No	5.52476	Yes	0.389956	Not significant
CMA130C	similar to MCM3 associated protein	No		63.679	70.9683	70.44	78.7579	70.9613		71.6923	67.3784	74.3842	67.2621	70.1793		0.0223616	No	8.06255	Yes	0.908732	Not significant
CMA132C	unknown metallopeptidase	No		83.9902	80.9206	100.748	89.3668	88.7564		77.5744	82.0824	89.4824	74.9719	81.0278		0.0464103	No	5.39871	Yes	0.881279	Not significant
CMA133C	similar to syntaxin 6	No		63.2721	67.9037	71.2515	65.8861	67.0784		54.1412	63.8895	68.3015	67.0724	63.3512		-0.0305063	No	5.4984	Yes	0.920681	Not significant
CMA134C	similar to phosphatidyl-N-methylethanolamine N-methyltransferase	No		95.9656	88.3902	92.1198	102.876	94.8378		106.137	89.482	102.621	86.5655	96.2012		-0.0203817	No	6.10596	Yes	0.960829	Not significant
CMA135C	similar to androgen-regulated short-chain dehydrogenase/reductase 1	No		54.3199	53.9863	56.2466	58.9272	55.87		57.9927	58.0757	60.5245	57.3104	58.4758		0.0696123	No	5.81411	Yes	0.721203	Not significant
CMA136C	similar to Ran binding protein 11	No		44.8204	47.5309	45.2804	55.0106	48.1606		48.4013	47.5712	47.7548	47.5832	47.8276		-0.00393654	No	6.85935	Yes	1	Not significant
CMA138C	cell cycle switch protein	No		119.505	122.982	123.66	141.794	126.985		131.794	135.408	131.164	120.364	129.683		0.0941484	No	7.21758	Yes	0.513512	Not significant
CMA140C	mitotic control protein dis3	No		57.2994	56.0625	55.6577	62.8852	57.9762		55.9406	52.5698	55.7501	57.5168	55.4443		-0.0571139	No	7.23642	Yes	0.62152	Not significant
CMA142C	similar to trefoil factor	No		16.1689	15.195	14.4854	15.9778	15.4568		15.359	17.5793	15.1855	16.977	16.2752		-0.0012469	No	5.0696	Yes	1	Not significant
CMA145C	L-lactate dehydrogenase	No		295.617	299.859	309.506	358.7	315.921		328.686	329.757	339.132	305.69	325.816		0.0530288	No	8.05972	Yes	0.713418	Not significant
CMB002C	probable splicing factor 3b subunit 1	No		103.619	112.621	113.837	109.145	109.806		105.734	103.549	104.958	109.635	105.969		0.0447343	No	7.9879	Yes	0.659933	Not significant
CMB003C	similar to GTP-binding protein	No		134.026	123.552	133.91	145.328	134.204		132.252	131.976	134.919	137.693	134.21		-0.0579965	No	7.78289	Yes	0.551435	Not significant
CMB004C	40S ribosomal protein S18	No		450.085	445.247	415.758	396.371	426.865		423.338	512.268	379.514	463.616	444.684		-0.0760933	No	7.45158	Yes	0.49014	Not significant
CMB005C	RNA polymerase III subunit C34	No		54.5301	50.0403	51.7965	57.8747	53.5604		59.2235	58.3305	59.5294	53.1927	57.569		-0.103333	No	5.63474	Yes	0.540261	Not significant
CMB006C	similar to NADH dehydrogenase I (Complex I) alpha subcomplex assembly factor 1	No		94.0547	99.5197	91.6204	92.7499	94.4862		97.857	98.5496	97.7729	102.636	99.204		-0.0152612	No	5.84773	Yes	0.97032	Not significant
CMB007C	similar to temperature sensing protein D123	No		87.0443	84.44	89.8417	96.6402	89.4915		94.1331	81.2602	93.5724	87.0708	89.0091		0.0217096	No	6.03919	Yes	0.961243	Not significant
CMB008C	similar to vacuolar sorting protein DID4	No		204.335	180.711	192.927	201.4	194.843		212.65	204.525	185.879	179.398	195.613		0.0926401	No	7.17718	Yes	0.370529	Not significant
CMB009C	asparagine synthase	No		73.7612	70.8645	65.2972	75.7366	71.4149		74.4904	69.2882	71.2881	73.7584	72.2063		-0.0311915	No	7.02816	Yes	0.858677	Not significant
CMB010C	tryptophane--tRNA ligase, chloroplast or mitochondrial	No		100.397	100.315	106.894	108.431	104.009		98.1285	104.772	106.041	100.433	102.344		0.0299281	No	7.18304	Yes	0.850322	Not significant
CMB012C	similar to spindle pole body associated protein	No		114.745	110.641	116.794	130.753	118.233		135.045	122.485	116.73	112.946	121.801		0.0378669	No	7.13688	Yes	0.819	Not significant
CMB013C	topoisomerase II	No		113.205	105.537	117.157	121.579	114.37		118.446	122.172	113.731	108.438	115.697		0.00612985	No	8.68581	Yes	0.984828	Not significant
CMB014C	similar to ubiquitin-conjugating enzyme E2	No		87.0933	81.9527	72.9538	80.0871	80.5217		78.261	89.0976	72.8722	71.6138	77.9612		0.196243	No	4.90104	Yes	0.257139	Not significant
CMB015C	probable ubiquitin-conjugating enzyme E2	No		266.795	283.866	269.291	283.088	275.76		283.006	282.597	258.92	252.122	269.161		0.0685934	No	6.88601	Yes	0.651941	Not significant
CMB016C	hypothetical protein	No		91.4278	72.3916	82.3944	88.143	83.5892		91.3107	75.5218	92.5563	79.3491	84.6845		-0.108465	No	4.93501	Yes	0.678853	Not significant
CMB018C	60S ribosomal protein L18	No		365.599	345.81	374.106	396.249	370.441		373.627	413.538	349.296	392.099	382.14		0.0455964	No	7.48213	Yes	0.718553	Not significant
CMB019C	similar to U3 snoRNP component Mpp10	No		92.7426	91.6367	95.1101	93.5725	93.2655		93.7992	96.2688	89.1139	96.0673	93.8123		-0.0747863	No	7.77029	Yes	0.355305	Not significant
CMB021C	chroloplast chaperonin CPN60, precursor	No		1095.12	1052.59	1048.52	1058.27	1063.62		1062.13	1207.19	1040.62	1153.48	1115.85		-0.00800903	No	10.7166	Yes	0.966275	Not significant
CMB023C	hypothetical protein	No		167.709	142.252	169.468	148.31	156.935		142.88	152.862	152.308	148.748	149.2		0.00108895	No	6.90552	Yes	1	Not significant
CMB025C	protoporphyrinogen IX oxidase (PPO)	No		143.469	142.796	158.421	162.045	151.683		148.036	149.247	146.881	152.482	149.161		-0.0384874	No	7.72011	Yes	0.795644	Not significant
CMB026C	hypothetical protein, conserved	No		54.9454	58.676	53.1308	56.9099	55.9155		57.5084	55.1369	44.1265	58.7204	53.8731		-0.17167	No	4.70975	Yes	0.430002	Not significant
CMB027C	similar to oxidation resistance protein Oxr1	No		98.6482	95.5638	100.686	97.824	98.1806		97.6641	96.9426	96.4432	96.595	96.9112		-0.00617831	No	7.52449	Yes	0.988311	Not significant
CMB028C	unknown bromodomain-containing protein	No		97.6608	102.908	108.731	109.691	104.747		112.538	103.518	113.469	105.311	108.709		-0.0369782	No	7.5671	Yes	0.766975	Not significant
CMB029C	similar to GATA transcription factor areB gamma	No		142.05	135.338	139.123	144.562	140.268		142.284	134.149	142.641	132.439	137.878		0.0765268	No	8.25906	Yes	0.319387	Not significant
CMB030C	unknown WD repeat protein	No		93.5135	88.3777	99.7672	104.873	96.6328		93.5204	97.295	100.413	93.918	96.2865		0.00625992	No	7.31691	Yes	0.987494	Not significant
CMB031C	UDP-glucose 6-dehydrogenase	No		107.453	117.448	111.398	118.853	113.788		119.935	117.837	113.348	114.903	116.506		-0.0843662	No	7.36175	Yes	0.291322	Not significant
CMB032C	chloroplast ribosomal protein S21 precursor	No		572.242	545.111	510.722	450.267	519.586		568.127	580.611	519.007	496.395	541.035		0.020022	No	7.16901	Yes	0.956192	Not significant
CMB034C	hypothetical protein, conserved	No		17.8881	17.751	21.1753	17.46	18.5686		16.7333	16.4161	17.457	21.5304	18.0342		-0.0453451	No	5.04976	Yes	0.899381	Not significant
CMB035C	probable double-strand break repair protein MRE11	No		39.09	35.6212	41.2611	41.9356	39.477		40.2317	38.5836	40.66	41.8511	40.3316		-0.0135536	No	6.17125	Yes	0.966275	Not significant
CMB036C	similar to DnaJ family molecular chaperone	No		151.358	152.337	152.814	146.721	150.807		145.744	151.675	142.162	139.882	144.866		0.0158811	No	6.64426	Yes	0.960829	Not significant
CMB037C	hypothetical protein	No		69.1232	69.4889	73.2515	68.1905	70.0135		67.9147	65.0325	66.2277	68.5868	66.9404		-0.0407482	No	8.08595	Yes	0.77022	Not significant
CMB038C	hypothetical protein	No		82.2977	84.4427	84.2845	94.344	86.3422		82.5417	86.4282	93.6865	85.7949	87.1128		-0.000951041	No	7.26315	Yes	1	Not significant
CMB039C	hypothetical protein, conserved	No		71.7424	74.1376	83.859	83.7103	78.3623		75.4152	78.0796	83.3407	82.2345	79.7675		-0.00672217	No	6.2683	Yes	0.988311	Not significant
CMB040C	small GTP-binding protein of Sar1/Arf family	No		83.6428	79.3905	91.7818	102.436	89.3127		91.9509	87.1665	97.127	86.5251	90.6924		0.0930017	No	5.85868	Yes	0.586436	Not significant
CMB042C	hypothetical protein, conserved	No		123.347	119.057	121.757	125.498	122.415		125.557	117.463	125.204	112.844	120.267		-0.0385229	No	6.9895	Yes	0.818432	Not significant
CMB043C	activity of bc1 complex ABC1	No		64.1897	59.4115	66.7826	63.7132	63.5243		62.6791	65.5339	64.347	60.1214	63.1703		0.036721	No	6.76889	Yes	0.857655	Not significant
CMB044C	chaperonin containing TCP1, subunit 3 (gamma)	No		114.017	116.344	121.405	124.713	119.12		118.145	123.402	116.43	113.816	117.948		0.0996457	No	7.34064	Yes	0.22901	Not significant
CMB046C	hypothetical protein, conserved	No		74.7513	70.2576	74.613	89.5718	77.2984		80.3016	78.601	74.4368	74.3426	76.9205		0.0218851	No	7.08462	Yes	0.912427	Not significant
CMB047C	hypothetical protein	No		56.1399	50.3824	59.7952	54.2779	55.1489		55.2478	55.4833	47.4648	57.4137	53.9024		0.0577162	No	4.9031	Yes	0.853336	Not significant
CMB048C	60S acidic ribosomal protein PO	No		127.821	137.012	118.236	132.667	128.934		129.656	130.889	132.472	136.507	132.381		-0.069223	No	6.26939	Yes	0.637893	Not significant
CMB050C	hypothetical protein	No		197.293	217.021	191.113	237.291	210.679		190.907	205.415	212.749	200.418	202.372		0.0293254	No	7.24996	Yes	0.859533	Not significant
CMB051C	mitochondrial translation elongation factor Ts (EF-Ts)	No		38.3087	35.7489	37.9712	39.5598	37.8972		42.3552	40.4857	40.6283	38.1049	40.3935		0.236052	No	4.72439	Yes	0.20222	Not significant
CMB052C	DNA polymerase delta small subunit	No		29.3439	28.484	31.7674	31.8947	30.3725		32.7217	29.3615	28.6472	27.218	29.4871		-0.0511265	No	5.0412	Yes	0.899986	Not significant
CMB053C	probable xylulose kinase	No		230.733	235.382	240.829	234.584	235.382		241.145	222.869	246.793	237.519	237.082		-0.0325651	No	8.40459	Yes	0.811079	Not significant
CMB054C	hypothetical protein	No		1.37598	0.760416	1.77691	1.44791	1.3403		0.99996	1.27031	1.13427	0.893407	1.07449		-0.146572	No	0.954171	No	0.956192	Not significant
CMB055C	similar to uroporphyrin-III C-methyltransferase	No		109.757	106.128	101.37	105.648	105.726		100.277	109.481	103.996	90.8837	101.159		0.0202517	No	6.43979	Yes	0.956509	Not significant
CMB057C	hypothetical protein	No		131.138	127.2	129.634	145.778	133.438		139.684	140.085	138.449	127.289	136.377		-0.0574762	No	6.36508	Yes	0.752413	Not significant
CMB059C	aluminum resistance protein	No		77.7641	82.2225	82.1045	81.8049	80.974		81.9745	84.2056	87.8587	80.4879	83.6317		-0.0676997	No	6.81511	Yes	0.650152	Not significant
CMB060C	hypothetical protein	No		519.896	499.676	487.466	513.084	505.031		519.069	522.392	530.493	469.171	510.281		0.126909	No	7.94673	Yes	0.0707189	Not significant
CMB061C	hypothetical protein	No		35.1103	27.6227	32.5361	34.6365	32.4764		31.673	33.5395	34.1685	28.4959	31.9692		0.0853882	No	4.45387	Yes	0.796898	Not significant
CMB062C	isopentenyl-diphosphate delta isomerase	No		73.4514	76.4327	67.8215	85.5512	75.8142		75.1281	72.7284	76.2636	75.9314	75.0129		-0.0937998	No	5.68265	Yes	0.658872	Not significant
CMB064C	probable spindle checkpoint protein kinase MPS1	No		31.7717	33.8554	32.0291	38.2999	33.989		34.6746	34.6899	35.3705	29.401	33.534		0.079231	No	6.29528	Yes	0.588019	Not significant
CMB065C	similar to ATP binding protein	No		55.2858	55.2127	59.0946	64.2766	58.4674		62.3544	63.3701	56.3275	62.5162	61.142		-0.0629519	No	5.07653	Yes	0.850095	Not significant
CMB066C	hypothetical protein	No		60.6569	64.946	71.3615	67.0273	65.9979		64.7999	63.4726	65.8737	62.0848	64.0577		-0.0351871	No	7.66221	Yes	0.828862	Not significant
CMB069C	hypothetical protein, conserved	No		49.4707	47.0226	43.1474	49.4968	47.2844		48.5975	46.4019	52.0952	45.8201	48.2287		-0.00140364	No	6.89138	Yes	1	Not significant
CMB070C	ubiquitin protein ligase E3A	No		130.472	128.039	128.132	140.831	131.869		134.406	135.043	136.874	130.003	134.082		0.0135968	No	8.46122	Yes	0.948291	Not significant
CMB071C	bromodomain protein 103	No		118.003	113.34	120.576	122.814	118.683		110.661	112.257	112.348	107.841	110.777		0.0486066	No	8.49468	Yes	0.65704	Not significant
CMB072C	similar to cell polarity protein tea1p	No		0.122912	0	0.211634	0	0.0836364		0	0	0	0	0		2.76101	Yes	-1.33723	No	0.693301	Not significant
CMB073C	similar to ribosome assembly protein RRB1	No		113.538	101.244	116.43	114.867	111.52		110.567	104.238	114.939	96.415	106.54		0.124395	No	6.94376	Yes	0.157943	Not significant
CMB074C	hypothetical protein, conserved	No		215.187	202.397	207.449	197.828	205.715		203.401	198.902	214.743	171.825	197.218		0.049979	No	8.05029	Yes	0.746562	Not significant
CMB075C	unknown transporter	No		66.5821	62.8498	77.4378	67.6329	68.6257		64.9919	62.4235	63.2572	72.691	65.8409		-0.0900084	No	5.9892	Yes	0.50637	Not significant
CMB076C	similar to histidyl-tRNA synthetase	No		107.197	114.907	115.36	123.578	115.261		131.797	132.664	101.994	94.2883	115.186		0.18706	No	5.52728	Yes	0.506399	Not significant
CMB077C	similar to mitochondrial inner membrane protease IMP1	No		402.284	440.242	389.535	398.964	407.756		379.873	409.225	411.361	417.359	404.454		-0.0156481	No	7.57799	Yes	0.961243	Not significant
CMB078C	similar to suppressor of lin12 SEL1	No		57.6993	58.2371	61.8795	62.2819	60.0244		58.3386	54.9698	64.2752	57.8587	58.8606		-0.0302292	No	6.23608	Yes	0.907992	Not significant
CMB079C	MYB-related protein	No		95.6509	91.4656	98.8011	95.4591	95.3442		90.89	97.4734	90.1837	93.0664	92.9034		0.0627234	No	7.54591	Yes	0.650152	Not significant
CMB080C	hypothetical protein	No		0.146198	0	0.125864	0.2564	0.132115		0.265614	0.269941	0	0	0.133889		0.0551648	No	-0.54075	No	1	Not significant
CMB081C	hypothetical protein, conserved	No		263	257.724	258.425	286.409	266.389		264.622	266.748	263.717	259.855	263.735		-0.0142391	No	9.18519	Yes	0.923904	Not significant
CMB082C	similar to JEMMA protein	No		70.5759	73.4468	72.4211	82.5168	74.7402		75.2133	76.3445	78.2613	74.437	76.064		0.0216068	No	7.06464	Yes	0.921095	Not significant
CMB083C	chaperonin containing TCP1, subunit 3 (gamma)	No		101.453	107.849	108.517	108.889	106.677		110.374	106.125	112.145	110.469	109.778		-0.0510079	No	7.24433	Yes	0.650152	Not significant
CMB085C	hypothetical protein	No		80.9433	79.0412	84.4616	83.9899	82.109		87.4107	86.8923	82.5563	77.8525	83.6779		0.0784186	No	7.02685	Yes	0.660398	Not significant
CMB086C	hypothetical protein	No		253.922	243.019	238.9	234.267	242.527		253.957	269.166	236.741	240.513	250.094		0.0289734	No	6.74594	Yes	0.871982	Not significant
CMB087C	hypothetical protein, conserved	No		40.4957	43.026	47.9716	38.5861	42.5198		41.0591	43.7885	46.802	40.002	42.9129		0.0282402	No	6.58275	Yes	0.896721	Not significant
CMB088C	probable nucleotide binding protein Maf	No		116.598	122.973	122.069	123.703	121.336		128.803	131.897	113.058	102.81	119.142		0.00927898	No	5.87113	Yes	0.994372	Not significant
CMB089C	probable vacuolar pH control protein CLN3	No		131.13	119.52	134.294	129.6	128.636		136.739	114.755	120.856	107.186	119.884		0.246166	No	6.32572	Yes	0.0132851	Not significant
CMB091C	similar to eukaryotic translation elongation factor 1 alpha (eEF-1a)	No		98.7817	98.6695	90.8534	96.4131	96.1794		99.7665	103.431	102.054	88.6661	98.4793		0.0411784	No	7.12064	Yes	0.773673	Not significant
CMB092C	flavin-dependent tRNA:m5U methyltransferase trmFO	No		85.709	82.5618	81.3542	85.0398	83.6662		82.3669	84.4722	87.8783	82.9521	84.4174		0.00964928	No	7.21065	Yes	0.987424	Not significant
CMB093C	magnesium chelatase subunit H	No		229.982	205.413	242.209	261.481	234.771		252.768	208.002	249.066	203.212	228.262		0.170654	No	9.51685	Yes	0.00429643	Significant
CMB094C	hypothetical protein, conserved	No		46.3475	47.2222	42.7263	39.383	43.9197		46.9461	49.9827	43.0145	45.6529	46.3991		-0.0450901	No	5.25489	Yes	0.920681	Not significant
CMB095C	similar to alpha-glucosidase	No		65.9403	61.5699	68.4092	66.7644	65.6709		64.6352	68.6865	63.5099	68.5197	66.3378		-0.0684969	No	7.43141	Yes	0.550956	Not significant
CMB097C	hypothetical protein	No		60.0517	55.506	62.6221	64.6186	60.6996		68.5735	60.7108	64.1058	62.4678	63.9645		-0.00316466	No	6.73282	Yes	1	Not significant
CMB098C	hypothetical protein, conserved	No		123.064	96.9895	116.324	135.171	117.887		129.08	128.84	144.093	97.6734	124.921		0.00802025	No	5.0889	Yes	0.998337	Not significant
CMB099C	hypothetical protein, conserved	No		414.811	398.154	405.451	388.36	401.694		421.583	413.478	404.505	388.232	406.95		0.0669191	No	6.80421	Yes	0.643868	Not significant
CMB101C	hypothetical protein, conserved	No		53.0076	57.3451	59.2982	66.6525	59.0759		60.5264	56.6483	58.2615	61.1465	59.1456		-0.0110435	No	7.41844	Yes	0.97032	Not significant
CMB102C	hypothetical protein	No		182.121	178.646	178.181	202.806	185.439		190.237	177.98	184.39	192.961	186.392		-0.00911374	No	8.34618	Yes	0.97032	Not significant
CMB105C	hypothetical protein, conserved	No		100.889	93.2997	98.0647	121.288	103.385		107.909	92.3903	99.1142	95.4669	98.72		-0.121196	No	5.42077	Yes	0.499816	Not significant
CMB106C	hypothetical protein, conserved	No		301.396	292.671	340.137	292.547	306.688		326.477	290.607	324.185	281.86	305.782		0.03188	No	6.77075	Yes	0.886945	Not significant
CMB107C	hypothetical protein, conserved	No		50.3162	38.9064	48.1313	41.1261	44.62		51.6328	49.8932	47.793	43.5021	48.2053		0.214428	No	4.69518	Yes	0.283481	Not significant
CMB108C	spindle checkpoint protein kinase MPS1	No		33.8214	34.9172	34.1091	35.3287	34.5441		35.3154	38.2239	33.4291	36.0597	35.757		0.0176414	No	6.40521	Yes	0.962493	Not significant
CMB109C	similar to polyphosphoinositide binding protein Ssh2	No		64.5837	64.7404	65.8178	67.6396	65.6954		59.9123	58.36	60.1992	71.9706	62.6105		0.0115062	No	5.71587	Yes	0.987424	Not significant
CMB112C	similar to nucleoporin	No		141.262	141.062	136.039	146.087	141.112		140.536	142.201	142.009	146.631	142.844		-0.0342435	No	8.58001	Yes	0.748922	Not significant
CMB113C	hypothetical protein	No		51.0957	50.8838	56.5646	59.6078	54.538		55.9158	53.1011	56.1184	57.7269	55.7156		-0.0192565	No	7.47618	Yes	0.91858	Not significant
CMB114C	hypothetical protein	No		278.097	277.147	282.096	291.678	282.254		309.816	304.336	310.11	308.069	308.083		0.0428631	No	6.78156	Yes	0.807045	Not significant
CMB115C	hypothetical protein	No		248.989	215.654	217.893	233.762	229.074		227.782	213.449	223.94	211.554	219.181		-0.0150563	No	7.66752	Yes	0.966275	Not significant
CMB116C	probable nuclear movement protein NudC	No		105.102	99.6387	101.078	96.2097	100.507		121.557	123.064	100.023	100.341	111.246		0.142147	No	5.28211	Yes	0.340478	Not significant
CMB118C	ATP citrate lyase	No		113.027	112.818	107.88	99.9857	108.428		102.071	108.178	106.565	117.462	108.569		-0.0614555	No	6.96108	Yes	0.655415	Not significant
CMB119C	similar to cell division control protein 48, AAA family (cdc48-1)	No		59.9478	61.629	58.0732	61.1544	60.2011		57.521	55.8464	60.2892	57.0178	57.6686		0.0457896	No	6.59159	Yes	0.785486	Not significant
CMB120C	similar to rotamase/parvulin-type peptidyl-prolyl cis-trans isomerase	No		135.321	125.762	134.133	140.684	133.975		125.363	113.899	124.838	137.504	125.401		-0.123442	No	6.63373	Yes	0.148639	Not significant
CMB121C	hypothetical protein, conserved	No		218.915	227.798	231.722	241.134	229.892		235.511	215.173	236.274	222.881	227.46		0.0378366	No	8.83049	Yes	0.693301	Not significant
CMB122C	hypothetical protein	No		52.7827	55.5449	57.2703	60.4048	56.5007		54.2171	57.2813	60.3034	56.3402	57.0355		0.0166323	No	7.39005	Yes	0.956192	Not significant
CMB123C	similar to tRNA (1-methyladenosine) methyltransferase subunit GCD14	No		34.4153	41.8421	40.7395	37.5723	38.6423		37.8284	38.1269	38.9296	36.3911	37.819		0.0835903	No	5.25307	Yes	0.721203	Not significant
CMB124C	hypothetical protein	No		95.1582	95.7296	100.441	97.3259	97.1638		102.074	110.727	101.185	86.828	100.204		0.00143537	No	6.62916	Yes	1	Not significant
CMB126C	dehydrodolichyl diphosphate synthase	No		81.4165	88.0876	82.6048	95.1003	86.8023		86.1678	76.3184	83.1597	88.4188	83.5162		0.0721985	No	6.66416	Yes	0.687667	Not significant
CMB127C	amino-acid N-acetyltransferase	No		67.5186	70.8877	77.331	78.5017	73.5598		67.5409	69.2905	67.64	69.8032	68.5686		0.0270589	No	6.9819	Yes	0.87732	Not significant
CMB128C	ATP citrate lyase	No		94.1922	92.1004	96.37	89.2802	92.9857		91.8687	102.082	95.7551	98.5533	97.0648		-0.0111963	No	7.31671	Yes	0.968733	Not significant
CMB130C	snRNP core Sm-like protein SmX5	No		71.1839	85.8425	86.5551	83.0133	81.6487		85.9966	70.4599	73.9375	87.1284	79.3806		0.0717445	No	4.36278	Yes	0.893078	Not significant
CMB135C	hypothetical protein, conserved	No		423.697	403.982	427.05	414.196	417.231		425.375	392.174	429.903	382.959	407.603		0.0546422	No	8.85318	Yes	0.593989	Not significant
CMB136C	hypothetical protein	No		117.188	119.617	117.029	125.119	119.738		118.097	113.539	125.631	110.912	117.045		0.0389336	No	8.23298	Yes	0.762783	Not significant
CMB139C	similar to signal peptidase	No		290.75	285.188	294.485	290.796	290.305		292.57	285.852	292.958	250.114	280.374		0.0474438	No	7.84139	Yes	0.776828	Not significant
CMB140C	hypothetical protein	No		156.328	146.639	143.509	138.85	146.332		143.579	152.031	138.175	152.213	146.499		0.00841042	No	6.62296	Yes	0.988311	Not significant
CMB141C	similar to peroxisomal biogenesis factor 3	No		130.371	127.23	130.272	142.452	132.581		138.124	130.637	139.67	130.844	134.819		0.0167064	No	7.39411	Yes	0.944428	Not significant
CMB142C	similar to S2P metalloprotease	No		81.3782	80.6241	82.567	84.531	82.2751		77.5035	78.1977	84.6854	80.9641	80.3377		0.00388993	No	6.94754	Yes	1	Not significant
CMB143C	probable molybdenum cofactor biosynthesis protein Cnx1	No		47.852	52.9172	50.7533	52.879	51.1004		54.0981	50.6862	53.5841	52.3163	52.6712		0.0256189	No	6.0357	Yes	0.913149	Not significant
CMB144C	similar to suppressor of Ty 6 Spt6	No		62.4249	61.9325	66.1801	66.7872	64.3312		61.1461	62.9594	61.9118	64.3069	62.581		0.0174952	No	8.34188	Yes	0.914689	Not significant
CMB145C	hypothetical protein, conserved	No		37.4266	31.025	28.9991	27.8963	31.3367		27.1989	43.1906	30.8521	19.9613	30.3007		0.292222	No	2.35728	Yes	0.637893	Not significant
CMB146C	conserved GTP-binding protein of unknown function (Nucleolar GTP-binding protein)	No		105.668	117.978	117.996	114.237	113.97		110.404	106.789	107.843	120.517	111.388		-0.0673004	No	7.57434	Yes	0.449898	Not significant
CMB148C	probable mitochondrial intermembrane space complex subunit Tim13	No		81.0176	63.2666	72.024	69.4995	71.4519		75.197	69.9179	71.7866	53.9107	67.7031		-0.00989436	No	3.98913	Yes	1	Not significant
CMB149C	hypothetical protein	No		1.59262	0	0	0	0.398155		0.723376	0.735159	0.729364	0	0.546975		2.76071	Yes	-1.3373	No	0.693301	Not significant
CMB151C	adenylylsulfate kinase	No		37.8849	34.6129	45.2413	39.1151	39.2135		41.0759	38.9244	43.3748	37.6908	40.2665		-0.142579	No	4.51523	Yes	0.587148	Not significant
CMB153C	hypothetical protein	No		95.9184	93.2444	99.1288	112.805	100.274		103.482	94.028	107.523	94.2813	99.8287		0.136192	No	6.52514	Yes	0.176085	Not significant
CMB154C	unknown alpha/beta hydrolase	No		185.945	198.078	197.078	223.309	201.103		199.135	175.139	200.965	176.331	187.893		0.0188748	No	7.37137	Yes	0.926116	Not significant
CMB155C	similar to uncharacterized hematopoietic stem/progenitor cell protein	No		2578.28	2508.17	2316.95	2036.61	2360		2327.65	2530.01	2378.02	2408.85	2411.13		0.0779265	No	9.40697	Yes	0.517664	Not significant
CMB156C	probable phosphoinositide phosphatase SAC1	No		90.2845	94.6129	98.9441	101.891	96.4331		103.774	87.8164	99.9925	88.871	95.1136		-0.0275226	No	7.20495	Yes	0.871653	Not significant
CMB157C	S-adenosyl-L-homocysteine hydrolase	No		282.117	299.874	269.908	276.064	281.991		267.632	311.442	267.984	303.337	287.599		-0.111337	No	8.579	Yes	0.0592315	Not significant
CMB158C	similar to trehalose synthase	No		104.27	102.079	105.576	115.175	106.775		109.272	106.555	111.636	102.973	107.609		0.00136603	No	7.6666	Yes	1	Not significant
CMB159C	MYB-related protein	No		306.831	293.479	304.941	340.61	311.465		321.762	297.12	320.874	271.936	302.923		0.0753543	No	8.27931	Yes	0.370529	Not significant
CMB162C	similar to trefoil factor	No		15.2285	17.737	17.6887	13.2125	15.9667		14.1997	15.3236	16.0146	15.5452	15.2708		0.056431	No	5.14605	Yes	0.851907	Not significant
CMC002C	similar to hedgehog protein	No		450.081	408.526	453.997	437.196	437.45		439.448	371.639	457.714	366.072	408.718		0.0941096	No	9.49446	Yes	0.177253	Not significant
CMC005C	similar to trefoil factor	No		37.7865	36.9029	44.8206	40.6032	40.0283		43.806	45.2947	42.1909	41.5025	43.1985		0.101225	No	5.99848	Yes	0.550956	Not significant
CMC008C	NADH dehydrogenase I (Complex I) alpha subcomplex 7 (B14.5a)	No		294.104	266.487	265.083	295.14	280.203		274.883	270.538	275.213	304.805	281.36		-0.162015	No	6.72596	Yes	0.132932	Not significant
CMC009C	similar to 3-hydroxyisobutyryl-Coenzyme A hydrolase	No		66.8673	72.8966	73.6779	78.0762	72.8795		72.8697	72.4061	78.8224	71.31	73.8521		-0.00235833	No	6.78695	Yes	1	Not significant
CMC010C	similar to U3 snoRNP component Imp3p	No		368.278	350.631	373.03	351.447	360.846		356.306	371.982	397.258	322.951	362.124		0.00502037	No	7.19768	Yes	0.99963	Not significant
CMC011C	ATP-binding cassette, sub-family D (ALD), member 3	No		300.475	291.079	304.252	345.639	310.361		324.281	310.125	348.109	285.695	317.053		0.0785118	No	9.09772	Yes	0.551435	Not significant
CMC013C	probable 26S proteasome, non-ATPase regulatory subunit	No		147.41	151.424	138.374	146.176	145.846		143.921	138.634	150.58	140.352	143.372		0.00995836	No	6.82053	Yes	0.988311	Not significant
CMC015C	similar to biotin carboxyl carrier protein of acetyl-CoA carboxylase	No		395.106	370.38	402.766	391.406	389.914		414.745	399.709	376.302	406.918	399.419		0.0900891	No	8.4444	Yes	0.293318	Not significant
CMC016C	similar to programmed cell death 2	No		176.7	184.563	169.233	177.746	177.061		164.728	169.246	168.519	175.419	169.478		-0.0370036	No	7.57455	Yes	0.808121	Not significant
CMC017C	similar to avirulence induced gene (AIG) 2	No		69.4041	64.8059	64.3602	71.4226	67.4982		63.4815	63.1035	69.1732	66.4156	65.5434		0.0234097	No	6.94419	Yes	0.921095	Not significant
CMC018C	similar to vesicle-associated membrane protein 7	No		0	0.501413	0.468673	0	0.242522		0.494526	0.251291	0	0.252474	0.249573		0.199233	No	-0.497659	No	1	Not significant
CMC019C	vesicle transport protein Rop	No		15.6772	18.558	15.0651	20.1853	17.3714		17.3503	16.8685	16.8367	14.4391	16.3737		0.00481193	No	5.81554	Yes	1	Not significant
CMC020C	probable cytosolic IMP-GMP specific 5'-nucleotidase	No		221.118	220.418	214.385	223.106	219.757		220.74	202.322	223.13	200.083	211.569		0.0479722	No	8.29875	Yes	0.627723	Not significant
CMC021C	pyruvate kinase	No		159.837	160.075	149.429	153.584	155.731		144.277	169.073	146.709	169.034	157.273		-0.104529	No	8.08017	Yes	0.274892	Not significant
CMC022C	probable endoplasmic reticulum oxidoreductin 1-Lbeta (ERO1-L)	No		56.0687	54.6574	56.3566	69.382	59.1162		65.5411	58.5947	61.1307	63.8866	62.2883		-0.109467	No	6.24431	Yes	0.347171	Not significant
CMC024C	ribosomal large subunit pseudouridine synthase D	No		49.6309	47.4617	48.2151	56.4823	50.4475		54.2007	48.073	58.0029	47.0417	51.8296		0.0877001	No	6.13486	Yes	0.650152	Not significant
CMC025C	succinyl-diaminopimelate desuccinylase	No		39.049	39.7795	41.1315	43.0721	40.758		39.538	40.1821	43.9646	41.8243	41.3773		0.164658	No	6.1177	Yes	0.10654	Not significant
CMC027C	dihydroorotate oxidase	No		145.703	163.061	157.659	159.822	156.561		153.389	134.514	140.947	158.721	146.893		-0.0124302	No	7.37996	Yes	0.957949	Not significant
CMC028C	similar to F-box only protein 9	No		106.933	118.569	100.382	121.179	111.766		116.38	105.366	127.138	97.6604	111.636		0.0957153	No	6.56126	Yes	0.487782	Not significant
CMC029C	hypothetical protein	No		176.737	173.678	173.861	188.71	178.246		177.194	157.166	185.684	165.259	171.326		0.095615	No	7.88294	Yes	0.20222	Not significant
CMC030C	hypothetical protein, conserved	No		161.448	168.981	149.945	171.175	162.887		167.993	182.021	145.634	190.14	171.447		0.0293022	No	6.10287	Yes	0.916532	Not significant
CMC031C	hypothetical protein	No		185.163	190.504	182.813	190.351	187.208		175.361	187.311	182.226	205.368	187.567		-0.0890795	No	6.51382	Yes	0.494173	Not significant
CMC032C	hypothetical protein, conserved	No		93.5947	97.0212	93.7964	90.6859	93.7746		88.2016	87.0326	96.9977	89.1181	90.3375		0.00816343	No	7.22447	Yes	0.98465	Not significant
CMC033C	hypothetical protein	No		82.3074	71.519	78.3471	85.5206	79.4235		71.1009	71.3989	73.6809	76.0566	73.0593		-0.0673627	No	5.36935	Yes	0.836864	Not significant
CMC034C	probable tyrosine aminotransferase	No		93.2438	91.0838	91.3862	100.721	94.1087		90.1257	90.5513	91.9062	89.4815	90.5162		0.0401312	No	6.72333	Yes	0.788127	Not significant
CMC035C	hypothetical protein	No		38.2162	36.0721	38.6111	40.1585	38.2645		40.4541	35.573	39.0533	33.104	37.0461		0.2091	No	4.48723	Yes	0.274892	Not significant
CMC036C	similar to ATP-dependent RNA helicase	No		56.8229	52.9664	51.8598	57.9726	54.9054		57.6984	56.999	55.2986	55.6204	56.4041		0.023233	No	6.18327	Yes	0.921095	Not significant
CMC037C	glycine--tRNA ligase, class II	No		62.0509	58.2149	61.9601	66.4475	62.1684		63.2825	67.7207	65.9192	62.1558	64.7696		0.00868874	No	6.60309	Yes	0.987985	Not significant
CMC039C	probable 1-cys peroxiredoxin	No		277.259	272.995	277.132	262.259	272.411		281.747	282.308	273.933	297.025	283.753		-0.0316903	No	7.36658	Yes	0.852114	Not significant
CMC040C	hypothetical protein, conserved	No		219.059	237.234	228.847	242.569	231.927		243.434	218.379	238.611	216.674	229.275		0.020013	No	7.69141	Yes	0.921425	Not significant
CMC041C	hypothetical protein	No		124.236	129.443	123.21	127.913	126.201		122.711	132.068	124.221	132.857	127.964		-0.0651682	No	8.65546	Yes	0.464197	Not significant
CMC043C	glutathione reductase	No		226.3	233.967	220.88	225.331	226.62		218.224	234.264	216.106	233.132	225.432		-0.0385648	No	8.29804	Yes	0.713418	Not significant
CMC044C	60S ribosomal protein L44	No		1003.75	996.082	906.491	793.287	924.901		969.447	1054.34	905.648	983.268	978.177		0.0223739	No	8.01208	Yes	0.919992	Not significant
CMC045C	60S ribosomal protein L40, ubiquitin fusion protein	No		1611.37	1597.48	1476.68	1358.05	1510.9		1519.13	1637.63	1519.49	1473.11	1537.34		0.0267836	No	8.98457	Yes	0.892384	Not significant
CMC046C	hypothetical protein	No		138.429	126.147	137.89	140.449	135.729		143.863	132.929	141.761	133.555	138.027		0.00753242	No	7.24621	Yes	0.988311	Not significant
CMC047C	hypothetical protein, conserved	No		45.0923	43.4017	44.0616	51.4036	45.9898		52.6365	53.2857	45.638	46.4264	49.4966		0.078504	No	5.10161	Yes	0.77022	Not significant
CMC048C	hypothetical protein	No		9.5677	12.4411	15.0204	17.7668	13.699		10.7364	15.5876	13.4028	13.0508	13.1944		-0.175004	No	2.0149	Yes	0.838839	Not significant
CMC049C	similar to dTDP-4-dehydrorhamnose reductase	No		84.1839	78.6844	84.0787	92.912	84.9648		95.4976	85.759	81.2847	97.318	89.9648		-0.0473342	No	6.23647	Yes	0.881279	Not significant
CMC051C	similar to programmed cell death 6 interacting protein	No		100.194	100.892	107.069	118.039	106.548		106.118	97.7258	109.96	96.2691	102.518		0.0527093	No	7.62271	Yes	0.635297	Not significant
CMC052C	hypothetical protein	No		90.2485	101.705	88.6656	84.2592	91.2196		81.0181	91.1597	103.083	79.7712	88.7581		-0.0018397	No	4.94968	Yes	1	Not significant
CMC053C	60S ribosomal protein L35	No		1270.25	1257.59	1190.01	1065.51	1195.84		1092.56	1270.91	1134.08	1126.55	1156.02		0.0143362	No	8.65328	Yes	0.968733	Not significant
CMC054C	glycine--tRNA ligase	No		129.226	132.547	132.994	137.21	132.994		130.836	132.465	129.429	137.18	132.477		-0.0284125	No	8.60453	Yes	0.862547	Not significant
CMC055C	probable lathosterol oxidase	No		189.374	173.599	173.455	177.066	178.374		190.962	174.831	203.628	188.543	189.491		-0.0683583	No	7.29551	Yes	0.650152	Not significant
CMC057C	hypothetical protein, conserved	No		139.843	134.32	143.29	153.362	142.704		153.914	136.259	150.833	117.133	139.535		0.126715	No	7.15843	Yes	0.158794	Not significant
CMC059C	GTP-binding protein of engA family	No		119.049	113.671	122.816	135.986	122.881		124.509	120.133	137.838	121.737	126.054		0.0130359	No	7.62589	Yes	0.966275	Not significant
CMC060C	hypothetical protein, conserved	No		48.5598	50.6174	52.2066	55.8757	51.8149		51.6435	54.4529	60.0987	53.3911	54.8966		-0.0665507	No	5.39391	Yes	0.747791	Not significant
CMC062C	similar to Tat-interacting protein TIP30	No		112.568	120.653	110.296	121.936	116.363		107.75	116.947	114.179	102.543	110.355		0.0140097	No	6.15471	Yes	0.973687	Not significant
CMC063C	probable ribosome biogenesis protein NEP1	No		44.2749	49.5813	40.0366	39.9417	43.4586		37.6155	47.0502	41.4279	51.7035	44.4493		-0.172333	No	4.8364	Yes	0.488407	Not significant
CMC064C	eukaryotic translation initiation factor eIF-3 subunit 2	No		242.588	257.07	255.609	250.947	251.553		239.442	253.244	240.588	270.101	250.844		-0.072836	No	7.75637	Yes	0.455751	Not significant
CMC065C	hypothetical protein	No		0.355597	1.31011	0.15307	1.09137	0.727537		0.969083	0.492434	0.162851	0.494754	0.52978		0.600377	No	-0.26319	No	0.743368	Not significant
CMC066C	signal recognition particle SRP54 homolog ffh	No		434.124	429.515	455.754	464.966	446.09		432.771	433.353	423.07	441.094	432.572		-0.0311817	No	9.36753	Yes	0.77022	Not significant
CMC067C	hypothetical protein, conserved	No		125.724	125.505	136.706	124.904	128.21		133.684	116.405	114.489	125.716	122.574		-0.0284218	No	5.902	Yes	0.921095	Not significant
CMC068C	hypothetical protein	No		812.454	778.524	775.765	798.913	791.414		822.012	763.226	829.905	746.984	790.532		0.078492	No	9.23302	Yes	0.195937	Not significant
CMC069C	hypothetical protein	No		29.4423	34.0125	26.2066	32.8192	30.6202		28.5589	20.2708	24.2246	30.5494	25.9009		0.00348134	No	3.51507	Yes	1	Not significant
CMC070C	similar to ubiquitin-specific processing protease Ubp2p	No		67.0707	62.8189	61.397	66.8171	64.5259		63.2413	65.8391	69.5971	64.5743	65.8129		0.0220271	No	7.43976	Yes	0.911559	Not significant
CMC071C	N-myristoyltransferase	No		56.7899	59.7434	61.6151	62.2785	60.1067		57.5553	58.9982	64.9254	61.307	60.6965		0.0293741	No	6.32203	Yes	0.899381	Not significant
CMC072C	similar to Transmembrane protein p21 precursor	No		278.113	278.019	277.417	262.02	273.892		271.713	279.51	264.486	276.875	273.146		-0.0110747	No	7.3818	Yes	0.962775	Not significant
CMC074C	hypothetical protein	No		366.769	337.268	349.772	379.743	358.388		378.363	358.489	372.994	273.196	345.761		0.278613	No	8.8723	Yes	1.17689e-06	Significant
CMC075C	probable manganese transporter	No		116.102	123.969	122.915	123.637	121.656		119.036	120.482	118.881	125.832	121.058		-0.0183814	No	7.02516	Yes	0.920681	Not significant
CMC076C	similar to Na+-translocating NADH:quinone oxidoreductase, subunit Nqr6	No		118.947	116.599	129.65	130.653	123.963		125.012	113.26	126.047	114.948	119.816		0.0930529	No	6.9429	Yes	0.307604	Not significant
CMC077C	probable 1-aminocyclopropane-1-carboxylate deaminase	No		88.4093	93.0115	89.6444	96.1318	91.7993		91.7339	89.2379	105.27	92.0273	94.5672		-0.00816981	No	6.49084	Yes	0.998376	Not significant
CMC078C	hypothetical protein, conserved	No		85.2978	82.3057	79.4291	93.6237	85.1641		89.0817	82.4974	81.3156	94.7268	86.9054		-0.0493026	No	4.90086	Yes	0.907992	Not significant
CMC079C	hypothetical protein	No		121.728	115.51	115.785	116.427	117.363		106.789	111.248	111.495	111.089	110.155		0.0150135	No	6.45104	Yes	0.961243	Not significant
CMC080C	similar to biotin holocarboxylase synthetase	No		95.7139	96.8235	104.235	102.762	99.8835		94.5646	100.636	106.587	88.9696	97.6894		0.0179549	No	6.4013	Yes	0.966275	Not significant
CMC082C	CCAAT-box-binding transcription factor	No		45.7318	46.4186	48.6818	51.1347	47.9917		44.8821	48.2886	48.0375	56.9081	49.5291		-0.187842	No	7.03977	Yes	0.021225	Not significant
CMC083C	glutamate--tRNA ligase, cytoplasmic	No		75.1342	72.0507	72.9112	72.9498	73.2615		72.1673	71.3537	70.877	73.2539	71.913		0.00417953	No	7.14779	Yes	1	Not significant
CMC085C	hypothetical protein, conserved	No		274.283	286.119	291.372	309.438	290.303		301.131	296.658	274.241	289.624	290.413		0.0519247	No	6.72811	Yes	0.696205	Not significant
CMC088C	hypothetical protein	No		179.579	170.78	179.138	173.129	175.656		195.57	181.321	182.093	186.634	186.405		0.075569	No	6.59962	Yes	0.606854	Not significant
CMC089C	unknown DUF21 containing protein	No		98.4761	85.4595	97.5214	94.7555	94.0531		87.4743	91.0889	97.6701	93.1899	92.3558		-0.00843454	No	7.5018	Yes	0.97848	Not significant
CMC090C	hypothetical protein	No		153.271	151.568	126.328	147.947	144.778		132.217	139.855	127.87	163.106	140.762		0.00497773	No	5.55556	Yes	1	Not significant
CMC091C	NADH dehydrogenase I (Complex I) alpha subcomplex 9	No		106.815	99.9028	111.487	111.206	107.353		102.277	107.179	108.223	101.372	104.763		0.0333441	No	6.53579	Yes	0.867921	Not significant
CMC092C	hypothetical protein, conserved	No		127.416	126.229	131.254	122.831	126.932		138.744	135.669	123.509	136.308	133.558		0.0430345	No	6.48432	Yes	0.837337	Not significant
CMC093C	hypothetical protein	No		0.424097	0.19531	0.365113	0.929722	0.478561		1.15576	1.76188	0.582665	0.983434	1.12094		-0.441113	No	-0.227759	No	0.877343	Not significant
CMC095C	hypothetical protein, conserved	No		81.681	80.1245	85.9959	98.6793	86.6202		87.2938	80.3111	94.5019	79.5166	85.4059		-0.0250157	No	5.81848	Yes	0.946481	Not significant
CMC096C	cytoplasmic aminopeptidase P	No		181.344	200.076	191.749	188.773	190.485		192.954	182.975	195.811	187.664	189.851		0.0424028	No	8.23593	Yes	0.693301	Not significant
CMC098C	anthranilate phosphoribosyltransferase	No		87.7035	84.0352	83.6646	93.2459	87.1623		89.593	90.4592	90.3347	83.8827	88.5674		0.0748878	No	6.64081	Yes	0.56783	Not significant
CMC099C	NADH dehydrogenase I (Complex I) beta subcomplex 7 (B18)	No		231.14	221.228	232.984	167.342	213.174		219.684	215.668	219.242	211.343	216.484		0.0928648	No	5.73381	Yes	0.646503	Not significant
CMC102C	similar to anaphase-promoting complex subunit 2	No		68.4491	68.4081	72.3904	84.4547	73.4256		79.5568	74.7101	76.9398	73.982	76.2972		0.00776833	No	7.32351	Yes	0.988311	Not significant
CMC103C	hypothetical protein, conserved	No		85.0741	72.8207	86.441	94.8989	84.8087		74.5513	87.1444	87.8342	92.574	85.5259		-0.0648011	No	5.7403	Yes	0.762853	Not significant
CMC104C	hypothetical protein, conserved	No		89.3135	81.8279	87.9575	89.1754	87.0686		86.1127	86.3812	94.4435	80.5639	86.8753		0.0394752	No	7.30552	Yes	0.768842	Not significant
CMC105C	similar to angio-associated migratory cell protein	No		92.1714	101.378	103.87	109.51	101.732		101.035	96.1074	98.6985	96.0247	97.9663		0.0427228	No	6.51229	Yes	0.822493	Not significant
CMC106C	hypothetical protein, conserved	No		90.8723	91.2104	92.7772	94.7542	92.4035		107.949	108.094	95.5041	104.821	104.092		-0.0441388	No	6.02684	Yes	0.83945	Not significant
CMC108C	hypothetical protein	No		145.981	159.414	153.962	161.571	155.232		163.686	176.671	161.318	152.056	163.433		-0.00644083	No	6.49886	Yes	0.999752	Not significant
CMC110C	similar to transcription elongation factor TFIIS.h	No		104.708	96.1435	112.774	117.902	107.882		113.198	103.358	116.216	98.9284	107.925		0.0440542	No	7.4065	Yes	0.711289	Not significant
CMC111C	transcription-repair coupling factor	No		127.691	129.552	131.412	130.848	129.876		125.254	121.799	128.382	120.255	123.923		0.0472095	No	8.09671	Yes	0.637893	Not significant
CMC113C	hypothetical protein	No		112.925	117.562	116.552	122.902	117.485		110.906	117.478	116.789	115.279	115.113		-0.098565	No	7.39992	Yes	0.406182	Not significant
CMC114C	26S proteasome ATP-dependent regulatory subunit	No		214.968	209.258	199.642	214.397	209.566		208.776	207.488	195.69	200.79	203.186		-0.0169327	No	7.66863	Yes	0.935429	Not significant
CMC115C	hypothetical protein, conserved	No		13.4736	10.5715	12.4589	10.6115	11.7789		9.63295	14.2817	9.94123	12.4975	11.5883		-0.168994	No	4.16449	Yes	0.537971	Not significant
CMC117C	similar to peptidylprolyl isomerase	No		81.2114	81.1893	75.6391	88.4471	81.6217		82.4369	77.1094	89.4724	71.307	80.0814		0.0331137	No	5.64791	Yes	0.930031	Not significant
CMC118C	similar to oxidase (cytochrome c) assembly OXA1, mitochondrial precursor	No		56.9726	53.7669	54.4818	53.4945	54.679		47.614	55.8342	56.1969	54.3086	53.4884		0.0833444	No	5.92219	Yes	0.602064	Not significant
CMC119C	hypothetical protein	No		85.6337	69.6937	76.7006	78.659	77.6718		84.0727	77.9308	80.1111	76.2226	79.5843		0.0158885	No	6.13314	Yes	0.966275	Not significant
CMC120C	6-Phospho-gluconolactonase	No		117.182	106.831	114.061	120.582	114.664		112.315	107.963	113.902	95.6055	107.446		0.0749064	No	6.35765	Yes	0.645331	Not significant
CMC121C	phosphoglucomutase	No		154.224	155.434	158.426	149.373	154.364		153.521	143.959	148.752	153.245	149.869		0.0934697	No	7.88619	Yes	0.158794	Not significant
CMC122C	hypothetical protein	No		124.216	111.615	104.153	118.859	114.711		116.882	113.93	124.891	104.333	115.009		0.037154	No	6.65735	Yes	0.850095	Not significant
CMC123C	probable replication protein A (RPA)	No		288.027	289.172	291.253	280.051	287.126		280.591	283.185	278.061	273.853	278.923		0.0345037	No	8.85036	Yes	0.768842	Not significant
CMC124C	Smt3-activating enzyme E1 N subunit	No		240.627	229.64	248.169	222.275	235.178		217.9	220.577	238.403	219.863	224.186		-0.00763888	No	7.76072	Yes	0.986286	Not significant
CMC125C	heat shock protein 101	No		84.5639	76.5841	84.0365	87.5474	83.183		95.1043	77.6964	96.1696	62.2059	82.7941		0.27427	No	7.01297	Yes	0.000265213	Significant
CMC126C	similar to Nedd4 binding protein 2	No		80.5293	68.6176	64.1371	67.1938	70.1194		70.8977	67.1399	81.8824	59.8879	69.9519		-0.0719423	No	5.15066	Yes	0.859533	Not significant
CMC127C	probable tRNA methyltransferase Trm7	No		93.1174	76.3903	88.9307	80.3414	84.6949		82.6847	87.0722	89.4025	88.3156	86.8688		0.0750832	No	5.75715	Yes	0.694065	Not significant
CMC129C	similar to nuclear pore complex protein NUP107	No		83.4444	83.0026	85.2152	89.4413	85.2759		86.927	83.5334	86.0561	75.4495	82.9915		0.041528	No	7.33901	Yes	0.781193	Not significant
CMC130C	hypothetical protein	No		64.7867	57.0574	53.7762	62.696	59.5791		50.4118	56.2371	63.3591	50.7561	55.191		0.0749011	No	5.34737	Yes	0.730833	Not significant
CMC131C	hypothetical protein	No		74.3623	73.0132	71.8376	78.5509	74.441		65.0991	64.5735	78.2261	66.0159	68.4786		0.122594	No	5.74813	Yes	0.547798	Not significant
CMC132C	mitochondrial ribosomal protein L15 precursor	No		125.724	122.995	120.126	124.585	123.358		121.471	124.791	121.811	118.133	121.552		-0.0370306	No	6.97542	Yes	0.812917	Not significant
CMC133C	similar to oxygen-evolving complex component psbQ	No		2594.45	2609.76	2676.73	2391.59	2568.13		2530.25	2396.48	2431.06	2682.31	2510.02		-0.0230825	No	10.5593	Yes	0.914227	Not significant
CMC134C	probable constituent of 66S pre-ribosomal particles Nsa2p	No		157.615	168.068	160.742	155.055	160.37		153.7	172.371	151.091	166.109	160.818		0.0045402	No	6.7299	Yes	0.998337	Not significant
CMC135C	hypothetical protein	No		608.325	669.32	665.688	624.398	641.933		637.69	584.41	605.209	668.577	623.972		-0.0846956	No	9.32127	Yes	0.157745	Not significant
CMC136C	probable nucleotide binding protein	No		217.279	216.054	216.637	199.908	212.469		208.746	207.525	204.43	211.246	207.987		-0.060705	No	7.46831	Yes	0.66664	Not significant
CMC137C	3-hydroxybutyryl-CoA dehydrogenase	No		856.006	854.427	894.673	848.957	863.516		871.794	790.808	876.344	863.964	850.727		-0.0411716	No	9.15842	Yes	0.713517	Not significant
CMC138C	similar to FUSCA protein FUS6	No		66.867	64.7055	64.2095	60.1784	63.9901		62.71	54.8591	60.3776	64.9106	60.7143		-0.125383	No	6.37851	Yes	0.257139	Not significant
CMC140C	hypothetical protein	No		44.5742	44.8916	44.7706	53.7939	47.0076		50.1033	46.8667	52.8893	44.5817	48.6102		0.0340681	No	6.24401	Yes	0.920007	Not significant
CMC141C	bis(5'-adenosyl)-triphosphatase	No		52.5367	57.8105	64.8428	57.8922	58.2706		55.7493	63.525	51.1008	58.2181	57.1483		-0.199161	No	4.59398	Yes	0.307604	Not significant
CMC142C	hypothetical protein	No		0.450923	0.207664	0.194104	0.395412	0.312026		0.204811	0.624442	1.03253	0.836512	0.674575		0.503756	No	-0.299753	No	0.871653	Not significant
CMC144C	hypothetical protein, conserved	No		153.66	154.882	152.03	162.016	155.647		157.064	169.356	170.435	147.662	161.129		0.00803111	No	6.82475	Yes	0.988311	Not significant
CMC145C	60S ribosomal protein L9	No		695.65	716.884	681.295	625.034	679.716		661.705	764.624	634.097	705.358	691.446		0.0444703	No	8.48247	Yes	0.685793	Not significant
CMC146C	phospholipase A2-activating protein	No		68.4977	70.9885	75.2119	72.9807	71.9197		71.2047	65.4727	70.8702	78.2262	71.4435		-0.0725929	No	7.05556	Yes	0.562869	Not significant
CMC147C	polypeptide chain releasing factor eRF3	No		83.2917	89.383	79.5105	80.7119	83.2243		80.6315	79.9251	76.2894	85.3748	80.5552		-0.0509783	No	6.61235	Yes	0.705862	Not significant
CMC148C	aspartate aminotransferase	No		359.423	339.43	346.533	361.081	351.617		358.254	359.67	344.409	350.261	353.149		-0.0630288	No	8.69429	Yes	0.435904	Not significant
CMC149C	phosphoglycerate dehydrogenase	No		183.027	212.344	201.812	205.146	200.582		187.259	222.479	195.687	249.21	213.659		-0.111205	No	8.51043	Yes	0.240924	Not significant
CMC150C	cytosolic ascorbate hydrogen peroxidase	No		101.205	100.364	106.615	114.265	105.612		116.756	110.299	107.801	110.819	111.419		0.0307287	No	6.97255	Yes	0.850577	Not significant
CMC151C	probable V-type ATPase V1 subunit C	No		120.706	121.104	110.16	127.497	119.866		121.22	118.491	125.993	113.597	119.825		0.0155019	No	6.8176	Yes	0.96178	Not significant
CMC152C	hypothetical protein	No		69.1578	86.1804	77.0508	83.8316	79.0552		88.6921	89.7613	85.3277	74.3359	84.5292		0.120297	No	5.28987	Yes	0.643868	Not significant
CMC155C	hypothetical protein	No		58.6565	59.5834	58.0816	64.1389	60.1151		55.7168	57.4882	58.8377	58.4473	57.6225		-0.0456634	No	8.35763	Yes	0.707454	Not significant
CMC156C	similar to trefoil factor	No		4.46885	4.28758	6.7328	4.89839	5.0969		3.72125	3.78186	4.2637	5.87223	4.40976		-0.158095	No	2.47004	Yes	0.796135	Not significant
CMC157C	kinesin-related protein, BimC subfamily	No		41.8753	44.7349	45.2573	46.3119	44.5449		43.8979	48.381	43.2146	43.006	44.6249		0.176706	No	6.63749	Yes	0.0270746	Not significant
CMC158C	unknown WD-repeat protein WDS	No		89.6615	95.2889	85.9234	99.6138	92.6219		88.4518	97.7582	92.1568	91.8213	92.547		-0.0280045	No	6.39395	Yes	0.929633	Not significant
CMC159C	probable mitochrondrial 2-oxoglutarate/malate carrier protein	No		57.1991	51.383	55.5259	58.2076	55.5789		59.4442	54.5451	50.8812	55.0204	54.9727		0.180881	No	5.45312	Yes	0.195228	Not significant
CMC160C	mitochondrial peptide chain release factor RF-2	No		94.1861	97.4809	89.622	97.8055	94.7737		86.9105	92.6738	93.7595	91.2712	91.1537		0.0361804	No	6.21709	Yes	0.899986	Not significant
CMC162C	hypothetical protein	No		125.856	116.766	120.83	138.034	125.371		128.162	134.653	137.12	117.589	129.381		0.0100221	No	6.87911	Yes	0.979512	Not significant
CMC163C	hypothetical protein	No		136.396	145.677	136.435	162.174	145.17		148.371	154.98	137.694	145.978	146.756		0.00877694	No	7.46939	Yes	0.985629	Not significant
CMC165C	hypothetical protein, conserved	No		98.2074	93.9482	101.39	110.097	100.911		106.438	100.248	104.76	99.0541	102.625		-0.0202321	No	6.55198	Yes	0.931768	Not significant
CMC168C	hypothetical protein	No		93.0933	97.9485	98.7378	99.3629	97.2856		93.3204	87.4535	90.9408	88.3443	90.0148		-0.029275	No	7.68758	Yes	0.918521	Not significant
CMC169C	hypothetical protein	No		55.3761	57.4536	58.6339	56.8196	57.0708		53.889	55.8246	54.6849	56.9141	55.3282		0.0698069	No	6.35299	Yes	0.626057	Not significant
CMC171C	similar to ATP-dependent RNA helicase A	No		47.2185	50.1131	52.4825	54.7041	51.1296		50.1051	53.998	53.1608	49.8413	51.7763		0.0142363	No	7.95209	Yes	0.960829	Not significant
CMC172C	hypothetical protein, conserved	No		63.2457	66.7513	63.0332	68.9007	65.4827		67.7269	65.6703	66.9246	64.3233	66.1613		0.00160898	No	6.38824	Yes	1	Not significant
CMC174C	hypothetical protein	No		109.093	111.267	108.85	121.399	112.652		103.544	116.452	117.299	112.051	112.337		-0.00967545	No	7.20578	Yes	0.98479	Not significant
CMC176C	similar to HERC2	No		50.7292	55.6126	55.6603	55.847	54.4623		57.3532	55.1058	50.5048	53.1917	54.0388		0.0675681	No	6.20402	Yes	0.67872	Not significant
CMC177C	similar to calcium binding mitochondrial carrier ARALAR1	No		68.2351	73.9891	71.5155	70.2411	70.9952		70.2777	71.8438	64.7978	76.8392	70.9396		-0.1166	No	5.80868	Yes	0.41158	Not significant
CMC178C	hypothetical protein, conserved	No		7.70547	6.66269	8.66454	7.30848	7.58529		7.57113	6.82339	7.05767	10.7938	8.0615		-0.260565	No	3.30977	Yes	0.475016	Not significant
CMC180C	probable protein disulfide-isomerase	No		137.537	135.673	142.529	142.692	139.608		137.537	145.525	138.287	146.08	141.857		-0.0887859	No	7.57536	Yes	0.221761	Not significant
CMC181C	hypothetical protein, conserved	No		375.048	369.11	382.712	396.182	380.763		384.641	374.611	389.463	384.562	383.319		0.00280939	No	9.31399	Yes	1	Not significant
CMC182C	hypothetical protein	No		38.2215	40.8046	39.2685	41.1841	39.8697		39.4634	40.4831	39.9279	40.0162	39.9726		0.0242107	No	8.4262	Yes	0.881279	Not significant
CMC183C	hypothetical protein, conserved	No		102.286	96.8776	99.6901	106.617	101.368		106.692	96.4669	101.767	106.639	102.891		-0.0225303	No	7.09798	Yes	0.918539	Not significant
CMC186C	similar to trefoil factor	No		27.0278	23.6284	27.4492	24.5843	25.6724		27.382	24.2755	26.5178	28.9789	26.7886		-0.111101	No	5.78561	Yes	0.572865	Not significant
CMC188C	L-lactate dehydrogenase	No		61.5694	55.9323	70.0699	61.5707	62.2856		68.7635	63.0704	72.4228	64.541	67.1994		0.0102761	No	5.77579	Yes	1	Not significant
CMC191C	DNA-directed RNA polymerase subunit CX	No		29.2904	38.9685	29.4194	21.4038	29.7705		22.173	42.0639	20.8662	19.6217	26.1812		0.12423	No	2.14271	Yes	0.895665	Not significant
CMD002C	similar to trefoil factor	No		43.2713	40.1703	41.8435	41.541	41.7065		44.6485	42.7252	42.6388	36.2053	41.5544		0.0401265	No	6.63287	Yes	0.802159	Not significant
CMD005C	similar to Trithorax protein	No		110.576	118.948	119.443	121.488	117.614		114.076	112.101	111.289	110.231	111.924		0.0528575	No	9.01657	Yes	0.562726	Not significant
CMD006C	probable serine protease	No		85.8654	86.0776	87.2472	105.178	91.0921		99.7654	90.6745	86.007	82.8196	89.8166		0.0645255	No	6.73988	Yes	0.602195	Not significant
CMD007C	V-type ATPase V1 subunit D	No		142.749	140.54	148.507	161.151	148.237		143.187	139.539	157.337	138.416	144.62		0.0706786	No	6.82134	Yes	0.605983	Not significant
CMD008C	hypothetical protein	No		708.2	738.24	750.947	714.529	727.979		730.272	664.543	727.239	700.328	705.596		0.0211444	No	8.60386	Yes	0.907012	Not significant
CMD010C	hypothetical protein, conserved	No		161.353	170.595	176.453	181.159	172.39		170.509	163.649	174.718	171.995	170.218		0.0473106	No	8.80965	Yes	0.650152	Not significant
CMD011C	probable MPBQ/MSBQ methyltransferase	No		221.414	243.14	244.593	225.965	233.778		244.371	238.673	243.898	221.905	237.212		-0.0179031	No	7.65605	Yes	0.935759	Not significant
CMD012C	hypothetical protein, conserved	No		2.03682	1.40703	1.75354	1.78608	1.74587		1.3877	3.29071	3.26477	1.88926	2.45811		0.133313	No	0.087235	No	1	Not significant
CMD014C	coatomer protein complex, subunit epsilon	No		235.185	227.93	236.628	239.984	234.932		254.4	256.364	236.608	226.251	243.406		0.023152	No	7.51429	Yes	0.887157	Not significant
CMD015C	Raf-related MAP kinase kinase kinase (MAP3K), theta-type	No		215.196	223.986	229.846	224.813	223.46		214.471	210.61	216.484	227.436	217.25		-0.0439985	No	9.62058	Yes	0.684258	Not significant
CMD016C	hypothetical protein, conserved	No		57.3986	59.051	61.8417	64.461	60.6881		64.9481	59.8083	55.3401	64.7603	61.2142		0.123184	No	5.09353	Yes	0.596703	Not significant
CMD017C	hypothetical protein, conserved	No		441.716	428.566	418.05	423.644	427.994		420.438	435.386	438.986	415.311	427.53		0.0618445	No	8.17156	Yes	0.456455	Not significant
CMD018C	probable ubiquilin	No		336.708	335.529	358.617	353.641	346.124		355.495	335.098	349.056	332.414	343.016		0.0422159	No	8.89284	Yes	0.659933	Not significant
CMD021C	GTP-binding protein of LepA family	No		220.208	221.62	219.138	221.254	220.555		231.49	218.386	221.625	235.292	226.698		-0.0429644	No	8.75383	Yes	0.655415	Not significant
CMD023C	similar to ferripyochelin binding protein	No		295.3	272.368	291.054	303.307	290.507		290.296	279.837	284.412	268.948	280.873		0.0729844	No	6.98724	Yes	0.513954	Not significant
CMD024C	ribosomal large subunit pseudouridine synthase A	No		54.0307	49.7656	53.1612	55.7218	53.1698		53.6478	55.516	56.0648	48.1185	53.3368		0.0610639	No	5.67216	Yes	0.789005	Not significant
CMD025C	DNA replication licensing factor MCM2	No		226.275	224.275	226.11	241.496	229.539		248.492	241.519	230.88	226.747	236.91		0.0619875	No	9.2306	Yes	0.562869	Not significant
CMD026C	RNA polymerase II subunit G	No		145.429	123.706	116.733	117.024	125.723		128.223	129.128	123.8	128.149	127.325		0.088318	No	5.7706	Yes	0.73143	Not significant
CMD028C	hypothetical protein, conserved	No		98.8409	96.8948	103.257	105.934	101.232		102.652	114.997	108.796	98.3822	106.207		0.104574	No	6.04246	Yes	0.43912	Not significant
CMD029C	hypothetical protein	No		153.588	137.633	161.106	154.615	151.736		162.438	159.197	158.704	159.433	159.943		0.0511443	No	6.68461	Yes	0.766262	Not significant
CMD030C	hypothetical protein, conserved	No		167.984	175.3	156.61	140.436	160.083		143.111	175.441	159.708	181.111	164.843		-0.0163428	No	6.8245	Yes	0.949632	Not significant
CMD031C	probable arginine methyltransferase (pam1)	No		156.826	159.996	160.406	140.373	154.4		160.385	169.194	152.397	150.936	158.228		0.0516279	No	7.22597	Yes	0.718683	Not significant
CMD032C	hypothetical protein	No		110.529	109.867	112.303	115.731	112.108		116.709	113.154	105.446	108.815	111.031		0.0906376	No	6.57278	Yes	0.445323	Not significant
CMD033C	similar to periplasmic alpha-amylase precursor	No		121.617	132.994	131.238	139.798	131.412		128.271	120.969	125.3	133.65	127.047		0.0011882	No	7.27756	Yes	1	Not significant
CMD034C	hypothetical protein	No		279.515	267.923	257.77	285.818	272.756		292.36	278.169	272.505	252.235	273.817		0.10461	No	7.29558	Yes	0.319387	Not significant
CMD036C	similar to Membrane transporters of cations and cationic drugs	No		187.365	186.706	178.118	167.969	180.04		162.602	172.977	170.762	199.666	176.502		-0.0637809	No	6.22786	Yes	0.688015	Not significant
CMD037C	similar to prefoldin 2	No		94.9818	120.508	128.885	109.213	113.397		110.853	111.497	112.923	120.191	113.866		0.0126906	No	5.12932	Yes	0.988311	Not significant
CMD040C	similar to apospory-associated protein C	No		92.0429	87.3679	85.8337	92.9078	89.538		97.2404	79.9251	95.8984	86.9693	90.0083		0.0117594	No	6.67122	Yes	0.968447	Not significant
CMD041C	fructose-1,6-bisphosphatase	No		179.501	194.975	187.627	190.948	188.263		181.605	197.807	191.025	186.968	189.351		0.0494568	No	7.53802	Yes	0.671984	Not significant
CMD042C	hypothetical protein	No		89.2589	85.8552	88.5173	99.5722	90.8009		90.8341	91.5314	92.1036	88.5566	90.7564		0.115367	No	5.9361	Yes	0.444039	Not significant
CMD044C	hypothetical protein	No		96.8624	107.381	103.371	107.964	103.894		100.363	106.424	102.491	111.574	105.213		-0.0610047	No	7.49392	Yes	0.57375	Not significant
CMD046C	hypothetical protein	No		145.061	149.75	147.312	165.411	151.883		156.88	158.187	152.847	163.077	157.748		-0.0572803	No	8.90564	Yes	0.551747	Not significant
CMD047C	hypothetical protein	No		200.66	199.905	215.052	231.277	211.723		229.56	193.539	217.126	196.363	209.147		0.0278094	No	8.23325	Yes	0.857998	Not significant
CMD048C	cytochrome c reductase (Complex III) subunit 9(X)	No		405.455	384.221	353.091	326.141	367.227		354.861	388.715	373.51	360.171	369.314		0.0972909	No	6.45977	Yes	0.544638	Not significant
CMD049C	hypothetical protein, conserved	No		144.736	152.162	144.115	152.302	148.329		147.549	141.044	149.038	139.675	144.326		-0.0332474	No	7.56084	Yes	0.823955	Not significant
CMD050C	protein phosphatase 2 regulatory subunit A	No		308.785	329.502	337.394	357.172	333.213		325.984	339.718	337.154	335.142	334.5		-0.0183901	No	8.93184	Yes	0.896721	Not significant
CMD051C	hypothetical protein	No		331.398	366.741	325.193	354.071	344.351		314.675	386.775	310.484	396.702	352.159		-0.202335	No	8.66639	Yes	0.000265213	Significant
CMD052C	hypothetical protein	No		190.324	197.747	188.832	213.198	197.525		201.567	191.03	195.051	205.385	198.258		0.00979608	No	8.32895	Yes	0.966275	Not significant
CMD053C	hypothetical protein, conserved	No		99.6553	100.021	94.4516	94.4409	97.1421		100.677	102.11	98.2356	110.052	102.769		0.0263841	No	6.36455	Yes	0.92613	Not significant
CMD055C	similar to mitotic check point protein BUB2	No		214.432	190.34	193.328	215.963	203.516		212.525	202.437	210.386	220.816	211.541		-0.00964845	No	8.05824	Yes	0.968733	Not significant
CMD057C	hypothetical protein, conserved	No		351.485	310.464	291.392	262.961	304.075		315.913	333.936	303.624	267.372	305.211		0.154374	No	6.83177	Yes	0.0542303	Not significant
CMD058C	fumarate hydratase precursor	No		202.131	191.775	195.421	197.271	196.649		199.942	184.363	194.667	194.631	193.4		0.0657612	No	8.05139	Yes	0.529312	Not significant
CMD060C	20S core proteasome subunit beta 7	No		236.643	234.349	218.18	238.712	231.971		236.923	248.22	215.826	225.104	231.518		0.104383	No	6.96394	Yes	0.216879	Not significant
CMD061C	hypothetical protein, conserved	No		307.619	306.194	331.345	321.523	316.67		314.533	285.658	311.087	280.878	298.039		0.0661196	No	8.09731	Yes	0.487782	Not significant
CMD062C	small GTP-binding protein of Rab family	No		378.258	410.908	398.971	371.076	389.803		385.922	394.973	386.375	378.319	386.397		-0.0534557	No	7.78072	Yes	0.649986	Not significant
CMD063C	hypothetical protein	No		290.509	282.155	288.146	260.529	280.335		282.773	302.6	302.632	275.275	290.82		0.00139758	No	7.27871	Yes	1	Not significant
CMD066C	hypothetical protein	No		215.934	213.926	216.4	241.484	221.936		217.703	224.662	225.431	237.149	226.236		-0.0783117	No	7.04768	Yes	0.64604	Not significant
CMD067C	probable prohibitin protein	No		509.002	521.491	499.482	494.117	506.023		493.594	534.487	494.758	510.143	508.245		0.00658924	No	8.64334	Yes	0.991293	Not significant
CMD068C	hypothetical protein	No		324.654	325.481	323.711	377.802	337.912		354.218	302.937	387.445	364.914	352.378		-0.0785057	No	6.22624	Yes	0.639517	Not significant
CMD070C	probable FKBP-type peptidyl-prolyl cis-trans isomerase	No		528.869	544.789	465.251	468.67	501.895		501.401	499.558	484.727	496.071	495.439		0.0719267	No	8.0676	Yes	0.482885	Not significant
CMD071C	unknown ribonuclease	No		168.038	159.444	170.391	171.303	167.294		173.351	162.58	170.085	154.277	165.074		0.0960123	No	8.92515	Yes	0.13005	Not significant
CMD072C	hypothetical protein	No		201.423	205.329	208.091	244.175	214.754		228.595	215.607	233.603	200.591	219.599		0.0637399	No	8.16301	Yes	0.464197	Not significant
CMD073C	hypothetical protein	No		71.1105	63.7735	67.6646	70.5613	68.2775		67.4307	66.2256	69.1316	75.2163	69.501		0.00218711	No	4.47953	Yes	1	Not significant
CMD074C	hypothetical protein	No		221.325	203.641	208.046	205.829	209.71		186.573	194.944	207.374	183.219	193.027		0.0320378	No	7.27248	Yes	0.841633	Not significant
CMD076C	guanylate kinase 1	No		60.1624	54.7689	74.3799	80.0543	67.3414		73.0812	65.2299	70.1621	63.2661	67.9348		0.0482813	No	5.00094	Yes	0.886572	Not significant
CMD077C	similar to methionine--tRNA ligase, partial	No		260.415	275.096	282.592	271.143	272.312		282.734	262.257	293.539	243.264	270.449		0.0657844	No	8.04163	Yes	0.478955	Not significant
CMD079C	hypothetical protein	No		144.295	123.768	111.027	60.8934	109.996		88.4784	121.558	83.4287	91.1798	96.1612		-0.016378	No	4.4231	Yes	0.993523	Not significant
CMD080C	phosphatidylinositol polyphosphate 5-phosphatase	No		176.525	182.639	178.541	197.801	183.877		187.889	167.124	185.659	184.268	181.235		0.0120208	No	8.50485	Yes	0.960829	Not significant
CMD081C	probable O-sialoglycoprotein endopeptidase	No		117.809	116.148	124.308	124.191	120.614		127.881	115.24	116.474	109.471	117.267		0.0433418	No	6.67484	Yes	0.809071	Not significant
CMD083C	probable serine/threonine protein phosphatase	No		134.686	142.198	135.88	127.606	135.093		132.192	139.346	140.052	137.947	137.385		-0.0226167	No	6.61596	Yes	0.941367	Not significant
CMD084C	chloroplast translation initiation factor IF-1	No		404.951	422.231	411.071	336.753	393.752		334.496	395.315	346.634	417.445	373.472		0.0113157	No	7.31982	Yes	0.983419	Not significant
CMD085C	hypothetical protein	No		0	0	0	0	0		0	0	0	0	0		1.54898	Yes	-1.4977	No	1	Not significant
CMD088C	hypothetical protein	No		320.334	292.478	304.601	287.83	301.311		287.616	283.287	275.944	278.584	281.358		0.042885	No	6.85853	Yes	0.747572	Not significant
CMD090C	hypothetical protein, conserved	No		123.288	122.246	112.278	129.622	121.858		120.757	123.111	128.863	119.413	123.036		0.0114098	No	6.74602	Yes	0.97032	Not significant
CMD091C	hypothetical protein	No		91.1707	91.8463	97.1097	93.5744	93.4253		93.5257	104.136	83.8617	99.3408	95.216		-0.0785226	No	7.03259	Yes	0.478955	Not significant
CMD092C	hypothetical protein, conserved	No		148.945	152.168	156.07	155.881	153.266		150.337	148.396	154.282	154.035	151.763		-0.018326	No	8.20986	Yes	0.907853	Not significant
CMD093C	L-Galactono-1,4-lactone dehydrogenase	No		173.358	173.784	160.817	152.017	164.994		156.137	170.219	156.076	159.927	160.59		-0.039567	No	7.85067	Yes	0.766262	Not significant
CMD094C	hypothetical protein	No		356.403	348.247	388.12	396.814	372.396		373.985	327.463	339.295	321.51	340.563		-0.0397819	No	7.23127	Yes	0.850095	Not significant
CMD095C	V-type ATPase V0 subunit a	No		136.168	134.188	135.201	137.787	135.836		132.742	135.468	135.2	134.972	134.596		-0.0317004	No	8.09753	Yes	0.845912	Not significant
CMD096C	cytochrome P450	No		172.176	170.708	170.664	175.58	172.282		170.295	166.932	167.199	165.992	167.605		0.0243723	No	7.89508	Yes	0.88625	Not significant
CMD097C	similar to Traf and Tnf receptor associated protein	No		136.62	143.674	131.138	127.375	134.702		135.281	135.552	126.093	130.121	131.762		-0.093301	No	6.58695	Yes	0.574621	Not significant
CMD098C	hypothetical protein, conserved	No		150.914	152.901	152.445	173.624	157.471		151.532	144.897	166.609	135.128	149.541		0.0206069	No	7.08861	Yes	0.941834	Not significant
CMD099C	probable myo-inositol 2-dehydrogenase	No		57.8134	63.7595	57.7625	55.3657	58.6753		59.5667	66.5767	57.2729	67.8782	62.8236		-0.178086	No	6.16848	Yes	0.0831395	Not significant
CMD100C	similar to ATP-dependent proteinase BsgA	No		244.938	248.164	222.85	234.202	237.538		233.006	254.169	235.294	242.28	241.187		-0.061516	No	7.9009	Yes	0.567839	Not significant
CMD101C	unknown GTP-binding protein	No		396.088	418.421	392.817	388.583	398.977		395.194	399.249	397.929	428.989	405.34		-0.0592522	No	9.38385	Yes	0.444039	Not significant
CMD102C	adaptor-related protein complex 3, sigma subunit	No		166.188	169.198	172.931	182.463	172.695		179.663	182.906	193.73	186.634	185.733		0.0534435	No	6.61872	Yes	0.735043	Not significant
CMD103C	hypothetical protein	No		151.797	147.903	142.206	150.345	148.063		138.274	153.266	155.505	134.982	145.507		0.0645422	No	5.9877	Yes	0.696205	Not significant
CMD104C	delta-aminolevulinic acid dehydratase (porphobilinogen synthase)	No		1075.06	1093.02	1101.44	1124.16	1098.42		1125.58	1017.2	1094.75	1111.58	1087.28		0.00958211	No	10.1295	Yes	0.956858	Not significant
CMD105C	similar to peroxisomal membrane protein PEX2	No		165.34	147.489	162.738	173.859	162.356		177.094	144.333	177.909	147.65	161.747		0.101011	No	6.92245	Yes	0.378567	Not significant
CMD106C	hypothetical protein	No		163.098	164.519	175.766	176.85	170.058		163.467	157.124	163.196	154.409	159.549		0.0478433	No	8.37359	Yes	0.637893	Not significant
CMD107C	hypothetical protein, conserved	No		321.213	326.775	328.026	349.338	331.338		321.936	297.08	344.568	330.689	323.568		0.0664736	No	8.28085	Yes	0.517664	Not significant
CMD108C	probable lactoylglutathione lyase	No		787.07	808.901	774.905	767.514	784.598		814.621	795.049	849.197	809.793	817.165		-0.0041202	No	8.71193	Yes	0.99963	Not significant
CMD109C	hypothetical protein, conserved	No		0.314509	0.289682	0.541534	0.275792	0.355379		0.857109	0	1.15227	0	0.502345		-1.05625	Yes	-0.375801	No	0.646503	Not significant
CMD110C	probable telomerase reverse transcriptase	No		146.157	150.748	152.72	152.372	150.499		142.801	137.045	147.307	150.933	144.521		-0.0434789	No	8.47177	Yes	0.672989	Not significant
CMD112C	unknown hydrolase	No		276.254	265.493	258.126	256.751	264.156		260.343	253.894	259.847	258.542	258.157		0.101262	No	6.9213	Yes	0.489721	Not significant
CMD113C	glycerol-3-phosphate dehydrogenase	No		533.59	534.415	544.881	492.105	526.248		536.001	566.159	502.137	528.874	533.293		-0.0230338	No	8.92608	Yes	0.88625	Not significant
CMD115C	hypothetical protein, conserved	No		61.6248	61.8122	63.0537	62.2433	62.1835		53.6358	58.0839	69.1513	61.3502	60.5553		0.0097087	No	5.20255	Yes	1	Not significant
CMD116C	hypothetical protein, conserved	No		116.668	121.722	109.33	105.248	113.242		108.796	107.47	120.099	103.906	110.068		-0.0428556	No	6.31221	Yes	0.836864	Not significant
CMD117C	similar to enhancer of polycomb	No		127.601	122.268	115.594	118.252	120.929		119.951	128.492	125.658	118.357	123.115		-0.00819091	No	7.55759	Yes	0.988311	Not significant
CMD118C	beta-ketoacyl-CoA synthase	No		403.255	385.712	396.146	432.975	404.522		431.597	401.939	416.597	381.868	408		0.057644	No	9.051	Yes	0.582831	Not significant
CMD119C	hypothetical protein, conserved	No		197.242	199.503	202.216	212.57	202.883		195.785	193.812	203.317	207.892	200.201		-0.0230195	No	7.43826	Yes	0.921095	Not significant
CMD121C	probable photolyase/blue-light receptor (PHR2)	No		2283.62	2137.43	2212.33	2206.89	2210.07		2206.89	2277	2163.79	2251.35	2224.76		-0.00477524	No	11.2843	Yes	0.987424	Not significant
CMD122C	hypothetical protein, conserved	No		302.468	287.596	265.398	268.983	281.111		309.735	305.19	308.101	283.956	301.746		0.0638861	No	7.51535	Yes	0.710337	Not significant
CMD123C	probable ATP-dependent DNA helicase RecQ	No		119.696	119.382	114.408	122.429	118.979		117.664	113.609	123.219	116.064	117.639		0.057352	No	7.96076	Yes	0.574621	Not significant
CMD125C	similar to heat shock protein dnaJ	No		100.643	97.7194	112.639	106.272	104.318		98.0913	95.2371	108.89	83.2388	96.3642		0.0254604	No	6.40106	Yes	0.944651	Not significant
CMD127C	hypothetical protein, conserved	No		311.606	304.166	315.797	286.908	304.619		327.679	324.262	323.257	278.35	313.387		0.0930989	No	7.41408	Yes	0.303514	Not significant
CMD129C	similar to BRCA1-binding helicase-like protein BACH1	No		97.6346	96.4846	94.2705	104.879	98.3171		98.978	100.903	100.418	103.328	100.907		-0.0821821	No	8.11901	Yes	0.3641	Not significant
CMD131C	hypothetical protein	No		57.3318	49.4028	55.4124	48.4972	52.661		49.049	57.7708	56.4421	47.9822	52.811		0.0492222	No	6.25088	Yes	0.759604	Not significant
CMD133C	ATP-binding cassette, sub-family C (MRP), member 2	No		64.1131	64.9204	66.0724	66.3407	65.3616		63.301	62.7524	64.692	69.6669	65.1031		-0.00672666	No	8.40148	Yes	0.988311	Not significant
CMD134C	ATP-binding cassette, sub-family G	No		669.362	643.179	663.344	779.144	688.757		728.81	682.898	757.308	641.618	702.658		0.0267656	No	10.2335	Yes	0.903646	Not significant
CMD135C	ATP-binding cassette, sub-family G	No		636.796	602.554	637.56	757.623	658.633		697.178	667.289	747.19	582.594	673.563		0.0680035	No	10.2231	Yes	0.642277	Not significant
CMD137C	hypothetical protein, conserved	No		201.067	198.327	214.25	228.172	210.454		226.069	211.653	231.65	207.841	219.303		0.0248232	No	7.87069	Yes	0.899695	Not significant
CMD139C	similar to endonuclease III	No		182.674	173.73	191.001	196.441	185.962		191.473	179.373	205.928	192.25	192.256		-0.002742	No	7.03574	Yes	1	Not significant
CMD140C	60S ribosomal protein L27A	No		885.927	944.356	920.002	845.958	899.061		900.964	1020.66	866.475	993.038	945.285		-0.0590761	No	8.54643	Yes	0.574621	Not significant
CMD141C	hypothetical protein	No		175.325	163.697	170.928	174.1	171.012		159.63	176.273	188.082	177.103	175.272		-0.025138	No	6.36844	Yes	0.919992	Not significant
CMD142C	hypothetical protein	No		245.135	223.171	233.031	241.555	235.723		242.502	215.339	252.796	223.757	233.598		0.0276829	No	7.87798	Yes	0.857655	Not significant
CMD143C	hypothetical protein, conserved	No		164.305	150.113	170.476	142.682	156.894		151.185	151.443	158.029	160.281	155.235		0.00514038	No	6.84919	Yes	0.998337	Not significant
CMD144C	hypothetical protein, conserved	No		77.3318	72.1404	76.1787	74.9842	75.1588		76.7784	73.6814	75.1438	76.5574	75.5403		-0.126563	No	5.8391	Yes	0.38941	Not significant
CMD146C	similar to 3-oxo-5-alpha-steroid 4-dehydrogenase	No		285.018	288.152	296.807	277.911	286.972		279.617	306.985	286.107	311.769	296.12		0.0388337	No	7.87653	Yes	0.785486	Not significant
CMD148C	ATP-binding cassette, sub-family B (MDR/TAP), member 1	No		799.866	783.414	819.539	811.204	803.505		773.823	782.066	808.952	833.365	799.551		-0.0522248	No	10.4533	Yes	0.466327	Not significant
CMD151C	similar to transcription initiation protein SPT5	No		136.842	137.173	138.511	143.314	138.96		134.622	134.743	138.821	137.219	136.351		0.0318376	No	9.1953	Yes	0.740779	Not significant
CMD152C	probable ubiquitin-conjugating enzyme E2	No		1395.4	1306.22	1119.04	1330.51	1287.79		1297	1329.8	1386.95	1179.85	1298.4		0.0214709	No	9.00499	Yes	0.956509	Not significant
CMD154C	hypothetical protein, conserved	No		163.094	171.358	171.145	189.462	173.765		175.857	187.353	181.351	171.925	179.122		-0.0250186	No	9.20903	Yes	0.854591	Not significant
CMD155C	hypothetical protein	No		44.772	39.9491	46.3745	31.899	40.7487		36.8583	26.4795	39.7265	33.093	34.0393		0.0971975	No	3.12547	Yes	0.88625	Not significant
CMD156C	coatomer protein complex, subunit alpha	No		201.371	204.615	206.441	213.256	206.421		205.751	205.623	201.03	204.164	204.142		0.0451538	No	9.46452	Yes	0.624567	Not significant
CMD157C	hypothetical protein, conserved	No		296.428	295.869	300.073	305.843	299.553		299.105	310.124	314.199	325.642	312.267		-0.0373716	No	7.93587	Yes	0.770384	Not significant
CMD158C	hypothetical protein	No		22.8631	20.4814	31.2775	23.3442	24.4916		24.4676	23.4205	19.7935	27.5979	23.8199		-0.03421	No	3.81206	Yes	0.974489	Not significant
CMD159C	similar to separin (cut1)	No		26.8878	29.6113	31.3737	32.0125	29.9713		30.9932	31.0808	27.8498	30.3889	30.0782		0.0190407	No	7.34126	Yes	0.935759	Not significant
CMD161C	hypothetical protein	No		394.4	373.085	382.169	401.931	387.896		429.717	439.56	403.551	370.662	410.872		0.143401	No	8.21327	Yes	0.0250943	Not significant
CMD162C	similar to DnaJ protein	No		86.2148	101.57	95.513	107.248	97.6365		100.175	91.9342	89.3732	110.345	97.9567		0.100232	No	4.83089	Yes	0.818432	Not significant
CMD163C	probable molybdopterin converting factor small subunit MoaD	No		75.7038	72.0782	43.9381	38.7863	57.6266		55.6342	68.3197	55.3156	49.7059	57.2438		0.316389	No	3.56174	Yes	0.293318	Not significant
CMD164C	similar to syntaxin binding protein Unc-18	No		28.2424	28.6878	27.0021	29.6678	28.4		25.194	25.4703	27.331	29.2268	26.8055		0.228585	No	6.19768	Yes	0.0137601	Not significant
CMD165C	hypothetical protein	No		1127.58	1175.48	1095.52	1080.47	1119.76		1154.51	1197.82	1145.1	1129.6	1156.76		-0.0396939	No	8.68409	Yes	0.719643	Not significant
CMD167C	hypothetical protein	No		19.1604	16.236	19.1348	18.2578	18.1972		18.6819	15.8022	18.1345	21.5637	18.5456		0.0270907	No	4.94416	Yes	0.961243	Not significant
CMD168C	similar to elongin C	No		217.148	205.468	204.174	185.217	203.002		196.586	204.578	217.221	215.853	208.559		-0.164159	No	5.6923	Yes	0.22901	Not significant
CMD170C	similar to methylthioadenosine phosphorylase mtaP	No		123.942	120.902	129.819	122.715	124.345		121.459	149.477	137.369	121.252	132.389		0.110991	No	6.47478	Yes	0.441312	Not significant
CMD171C	probable N-ethylammeline chlorohydrolase	No		136.905	138.998	134.72	139.861	137.621		141.057	128.199	133.12	134.949	134.331		0.0339213	No	7.34976	Yes	0.850322	Not significant
CMD173C	hypothetical protein, conserved	No		68.8054	73.3276	62.9061	75.2885	70.0819		67.0066	72.7661	71.5569	74.5803	71.4775		-0.0177531	No	7.075	Yes	0.938401	Not significant
CMD174C	hypothetical protein	No		859.742	801.724	581.824	399.456	660.687		511.923	709.806	649.363	491.964	590.764		0.0331616	No	6.86973	Yes	0.968447	Not significant
CMD175C	hypothetical protein, conserved	No		402.977	401.199	384.536	424.222	403.234		420.838	403.459	415.118	384.245	405.915		-0.0322497	No	8.48626	Yes	0.824399	Not significant
CMD180C	GATA transcription factor	No		833.81	837.319	832.188	786.381	822.424		768.995	795.188	757.409	816.533	784.531		0.00605115	No	9.52645	Yes	0.981024	Not significant
CMD181C	similar to RNA polymerase III transcription factor IIIB chain B''	No		120.144	126.487	123.745	130.638	125.254		126.337	127.858	127.517	113.736	123.862		0.0621349	No	7.26284	Yes	0.579803	Not significant
CMD182C	hypothetical protein	No		316.417	312.476	318.624	318.982	316.625		324.085	316.898	301.879	321.792	316.164		-0.00821056	No	8.53177	Yes	0.9742	Not significant
CMD183C	small GTP-binding protein of Rab family	No		105.693	110.311	103.624	113.161	108.197		100.908	109.739	109.971	104.979	106.399		0.00722147	No	6.11485	Yes	0.994509	Not significant
CMD184C	glycogen phosphorylase	No		444.195	446.022	462.191	453.639	451.512		453.837	467.974	443.161	470.178	458.787		-0.0391608	No	10.0516	Yes	0.650152	Not significant
CMD185C	TATA-box binding protein-associated factor 13	No		335.318	337.995	382.464	359.143	353.73		358.23	357.885	341.129	409.809	366.763		-0.10286	No	6.80151	Yes	0.457786	Not significant
CMD186C	similar to small multidrug export protein qacE	No		346.48	337.148	349.308	378.167	352.776		371.152	375.104	377.86	354.253	369.592		0.0580338	No	7.87699	Yes	0.529312	Not significant
CMD187C	hypothetical protein	No		551.093	563.545	518.342	424.747	514.432		481.894	502.263	486.38	466.392	484.232		0.096444	No	7.49735	Yes	0.506399	Not significant
CMD190C	NADPH:protochlorophyllide oxidoreductase	No		0.212651	0.391729	0	0.186473	0.197713		0	0.196321	0	0	0.0490802		-3.95974	Yes	-1.06155	No	0.228648	Not significant
CMD191C	similar to trefoil factor	No		11.2402	9.52767	11.8507	9.57078	10.5473		10.2107	9.47467	10.9667	10.8792	10.3828		-0.0745212	No	4.46088	Yes	0.848355	Not significant
CME001C	similar to trefoil factor	No		23.8999	23.0069	21.2903	25.1056	23.3257		27.4402	24.746	27.6673	20.706	25.1399		0.0101414	No	5.56533	Yes	0.994372	Not significant
CME004C	ubiquitin-like protein Smt3	No		336.839	334.38	345.412	274.368	322.75		280.829	346.216	323.604	315.214	316.466		-0.0125305	No	6.31053	Yes	0.975789	Not significant
CME005C	hypothetical protein	No		89.4855	81.4089	84.3942	94.8604	87.5373		84.8238	80.8957	82.3497	82.1398	82.5522		0.0237982	No	7.50057	Yes	0.899986	Not significant
CME006C	hypothetical protein	No		78.9467	76.3774	75.9213	89.2272	80.1182		76.3907	72.2363	76.7018	72.902	74.5577		-0.0344054	No	6.85316	Yes	0.877282	Not significant
CME008C	hypoxanthine phosphoribosyltransferase (HPRT)	No		187.133	177.876	202.027	216.607	195.911		198.892	182.437	205.681	195.447	195.614		0.00363844	No	6.53857	Yes	1	Not significant
CME009C	hypothetical protein	No		49.11	53.2586	49.44	44.1062	48.9787		46.4109	44.6074	48.6088	55.4709	48.7745		-0.134427	No	4.54573	Yes	0.622211	Not significant
CME010C	probable methyltransferase Cyt19	No		237.202	241.952	241.357	223.487	236		239.54	232.882	228.473	225.602	231.624		0.0024125	No	7.79063	Yes	1	Not significant
CME012C	Na+/glucose co-transporter	No		160.161	159.197	164.697	171.655	163.927		169.64	154.126	178.379	168.573	167.679		-0.00514609	No	8.08167	Yes	0.993523	Not significant
CME013C	hypothetical protein, conserved	No		95.1259	103.177	107.852	100.737	101.723		99.3988	91.4201	99.2695	98.3598	97.1121		-0.00960004	No	6.15539	Yes	0.988311	Not significant
CME014C	hypothetical protein	No		52.1449	55.7752	42.7203	34.663	46.3259		47.3689	48.917	55.4645	41.3462	48.2741		0.411741	No	3.3977	Yes	0.117344	Not significant
CME015C	methionine--tRNA ligase, chloroplast or mitochondrial	No		74.9777	75.2537	78.2746	76.0138	76.13		80.8953	82.558	79.2835	72.5496	78.8216		0.0339945	No	6.79823	Yes	0.878032	Not significant
CME016C	signal recognition particle (SRP) receptor alpha subunit	No		55.2675	51.6305	53.4921	61.098	55.372		62.3735	50.192	56.704	46.5654	53.9587		0.0522537	No	6.38042	Yes	0.836864	Not significant
CME017C	unknown dehydrogenase, conserved	No		102.996	106.207	99.1035	113.625	105.483		102.262	104.289	106.868	94.6285	102.012		0.0417213	No	6.62545	Yes	0.832117	Not significant
CME018C	hypothetical protein, conserved	No		99.8042	113.266	105.699	101.41	105.045		110.99	100.184	109.733	96.2475	104.289		0.0423358	No	6.56921	Yes	0.848355	Not significant
CME019C	dynamin-related protein involved in mitochondrial division CmDnm1/DRP3	No		387.601	389.19	414.728	409.45	400.243		392.333	385.963	405.121	393.379	394.199		-0.0515917	No	9.55176	Yes	0.56783	Not significant
CME020C	hypothetical protein, conserved	No		56.2277	59.8812	54.3072	62.7109	58.2818		65.1242	60.994	59.7086	51.5024	59.3323		0.0614314	No	5.78745	Yes	0.785486	Not significant
CME022C	hypothetical protein	No		72.3102	73.7647	78.2766	81.7006	76.513		77.0033	75.3655	72.8474	80.5065	76.4307		0.054364	No	8.56776	Yes	0.658872	Not significant
CME023C	fusion protein of phosphoribosylaminoimidazole carboxylase and phosphoribosylaminoimidazole-succinocarboxamide synthase, chloroplast or mitochondrial precursor	No		759.046	789.862	769.323	796.332	778.641		733.302	810.538	752.099	884.948	795.222		-0.108317	No	10.266	Yes	0.129103	Not significant
CME024C	DNA-directed RNA polymerase I subunit	No		113.607	120.775	118.83	117.311	117.631		109.471	126.937	122.533	116.21	118.788		0.0133652	No	5.36306	Yes	0.987494	Not significant
CME025C	hypothetical protein, conserved	No		260.09	264.265	263.392	283.119	267.717		260.699	267.02	263.565	252.711	260.999		-0.0118462	No	9.41149	Yes	0.952228	Not significant
CME029C	chromosome condensation protein SMC4	No		120.63	111.058	115.392	125.495	118.144		124.261	134.518	119.052	112.141	122.493		0.0290421	No	8.58119	Yes	0.820313	Not significant
CME030C	unknown RING finger protein	No		116.164	119.352	116.118	126.323	119.489		122.203	121.912	129.359	115.936	122.352		0.120053	No	5.88208	Yes	0.518907	Not significant
CME031C	hypothetical protein, conserved	No		156.754	160.87	160.86	141.632	155.029		144.646	153.156	143.75	162.711	151.066		-0.0276828	No	7.29397	Yes	0.867608	Not significant
CME033C	hypothetical protein	No		173.58	155.249	151.757	157.091	159.419		157.356	148.65	157.837	153.18	154.256		-0.0446179	No	7.32549	Yes	0.746868	Not significant
CME034C	similar to calmodulin	No		299.413	282.045	270.268	254.597	276.581		268.692	281.864	283.798	260.049	273.601		0.0429109	No	6.89718	Yes	0.861937	Not significant
CME036C	hypothetical protein	No		170.738	163.092	180.283	185.414	174.882		177.491	190.195	186.418	178.925	183.257		-0.0547311	No	7.22683	Yes	0.687288	Not significant
CME037C	cysteine--tRNA ligase, chloroplast or mitochondrial	No		96.853	99.4627	107.404	109.397	103.279		99.6806	103.534	107.386	104.519	103.78		0.00161911	No	7.17309	Yes	1	Not significant
CME038C	hypothetical protein	No		75.615	74.0318	69.6897	77.4967	74.2083		81.4929	68.0499	72.0493	69.0771	72.6673		0.106241	No	6.17698	Yes	0.36449	Not significant
CME040C	hypothetical protein	No		51.5335	55.4206	49.0755	53.5205	52.3875		52.3056	54.7524	53.7934	48.3343	52.2964		0.034064	No	4.98082	Yes	0.949632	Not significant
CME041C	hypothetical protein, conserved	No		297.131	304.154	307.477	297.574	301.584		292.72	317.714	279.676	307.145	299.314		-0.0698673	No	7.96594	Yes	0.593989	Not significant
CME043C	hypothetical protein, conserved	No		44.5934	45.4739	47.5321	45.5046	45.776		43.282	46.315	41.8169	44.6866	44.0251		-0.045723	No	5.94439	Yes	0.872403	Not significant
CME044C	unknown WD repeat protein	No		86.7251	82.5973	86.5008	94.5757	87.5997		87.1901	94.1833	90.4307	85.2327	89.2592		0.0131477	No	7.86238	Yes	0.961243	Not significant
CME045C	hypothetical protein	No		24.7283	25.8541	20.1383	25.2005	23.9803		22.4634	33.3185	31.8315	28.5161	29.0324		-0.117321	No	3.1601	Yes	0.836864	Not significant
CME046C	60S ribosomal protein L29	No		381.444	381.555	286.019	205.907	313.731		257.086	423.149	293.025	278.673	312.983		-0.0144208	No	5.89006	Yes	0.989608	Not significant
CME047C	isoleucine--tRNA ligase	No		131.132	132.143	138.253	133.1	133.657		133.287	131.427	136.93	136.418	134.516		-0.0335757	No	8.41689	Yes	0.801303	Not significant
CME048C	hypothetical protein	No		2.68131	1.85224	2.50075	2.15529	2.2974		2.6387	2.06283	3.27452	3.10883	2.77122		-0.32372	No	1.18335	No	0.779982	Not significant
CME050C	similar to nuclear LIM interactor-interacting factor	No		567.117	550.438	561.485	495.175	543.554		528.081	491.093	535.944	488.585	510.926		0.0181092	No	9.07177	Yes	0.911167	Not significant
CME051C	hypothetical protein	No		85.6976	84.0488	87.8969	86.7447	86.097		78.5693	89.6166	79.9466	83.9054	83.0095		-0.0457679	No	5.91585	Yes	0.877282	Not significant
CME052C	hypothetical protein	No		121.742	115.23	133.41	128.88	124.815		130.838	123.845	136.928	124.429	129.01		0.0159417	No	6.81631	Yes	0.966275	Not significant
CME053C	unknown M20/M25/M40 family peptidase	No		130.524	128.128	130.386	136.805	131.461		121.615	126.569	125.939	119.575	123.424		-0.0281055	No	7.4773	Yes	0.896721	Not significant
CME054C	40S ribosomal protein S13	No		328.96	366.04	322.637	342.011	339.912		340.881	391.898	374.375	355.374	365.632		-0.057604	No	7.08496	Yes	0.612363	Not significant
CME055C	ATP-dependent Zn protease FtsH2	No		172.788	170.677	165.479	171.472	170.104		173.795	163.646	170.693	160.346	167.12		0.0165461	No	8.53259	Yes	0.928972	Not significant
CME056C	hypothetical protein	No		43.1357	39.3411	33.8596	40.236	39.1431		37.6482	38.0663	40.865	40.403	39.2456		-0.0520812	No	5.01857	Yes	0.899381	Not significant
CME057C	hypothetical protein	No		150.584	136.811	147.261	151.02	146.419		145.025	154.946	158.546	145.099	150.904		-0.118237	No	6.5485	Yes	0.25434	Not significant
CME058C	hypothetical protein	No		197.485	190.584	195.648	190.362	193.52		190.303	191.254	202.988	181.133	191.42		0.0179523	No	8.1615	Yes	0.920967	Not significant
CME059C	conserved unknown protein RtcB	No		159.303	153.935	144.011	144.482	150.433		147.26	150.204	149.561	137.081	146.027		-0.00425862	No	7.52109	Yes	0.998337	Not significant
CME060C	similar to ER-derived vesicles protein Erv14	No		99.3335	98.43	87.5446	111.461	99.1924		105.631	105.613	100.038	92.1373	100.855		-0.0957658	No	5.26502	Yes	0.66595	Not significant
CME061C	similar to protein-tyrosine-phosphatase-like protein	No		223.99	230.688	224.936	200.908	220.131		223.124	211.782	231.749	206.971	218.407		-0.0658493	No	7.18729	Yes	0.685934	Not significant
CME062C	probable cationic amino acid transporter ctrA	No		112.456	116.892	110.574	108.504	112.106		104.825	111.523	112.473	115.972	111.198		0.0579364	No	7.49813	Yes	0.658454	Not significant
CME063C	similar to splicing factor 3b subunit 4 (U2 snRNP)	No		88.3605	73.6098	79.9475	80.444	80.5905		81.29	99.2409	83.5095	89.2677	88.327		-0.101348	No	4.90946	Yes	0.712341	Not significant
CME064C	chorismate synthase	No		170.901	185.917	175.66	184.23	179.177		179.238	170.355	171.324	185.98	176.724		-0.0140501	No	7.61226	Yes	0.964545	Not significant
CME065C	hypothetical protein	No		59.036	48.8356	46.2222	52.7451	51.7097		50.998	55.9421	55.5011	47.9401	52.5953		-0.0180427	No	5.42561	Yes	0.966275	Not significant
CME067C	exonuclease I	No		43.8656	45.9629	43.5391	43.6413	44.2522		44.1129	48.2991	43.4952	42.9274	44.7087		-0.0253784	No	5.90174	Yes	0.955935	Not significant
CME068C	hypothetical protein, conserved	No		128.287	116.463	120.755	113.1	119.651		122.186	119.286	133.112	118.78	123.341		-0.0737764	No	6.61264	Yes	0.658454	Not significant
CME069C	hypothetical protein	No		0.237629	0	0.204579	0	0.110552		0.215864	0	0	0	0.0539661		-1.67141	Yes	-1.19282	No	0.785486	Not significant
CME070C	unknown [2Fe-2S] ferredoxin	No		137.231	156.561	129.892	145.635	142.33		132.807	134.251	145.69	153.326	141.519		-0.0782609	No	6.18603	Yes	0.646503	Not significant
CME071C	similar to DNA topoisomerase VI subunit A	No		5.99653	6.09453	4.09441	4.71436	5.22496		6.38649	4.39064	4.54543	8.43906	5.94041		0.0778223	No	2.59483	Yes	0.952113	Not significant
CME072C	hypothetical protein	No		76.7924	75.2553	82.6957	83.3233	79.5167		81.7377	79.7273	76.849	81.9016	80.0539		-0.0778344	No	6.86644	Yes	0.541753	Not significant
CME073C	ATP-dependent RNA helicase p47	No		326.334	311.006	314.44	288.607	310.097		312.102	317.034	298.598	320.659	312.098		-0.0657933	No	8.54595	Yes	0.517664	Not significant
CME074C	hypothetical protein	No		121.749	89.7107	76.8652	52.1944	85.1299		73.732	95.7478	79.2986	51.8637	75.1605		0.212177	No	3.93037	Yes	0.634631	Not significant
CME075C	hypothetical protein	No		118.132	108.949	103.426	116.826	111.833		112.769	110.34	121.744	97.717	110.643		0.106419	No	6.99424	Yes	0.281178	Not significant
CME076C	hypothetical protein	No		9.93741	10.3417	8.99973	7.58237	9.21529		7.73762	8.57854	10.0476	7.781	8.5362		-0.0243316	No	3.86101	Yes	0.988311	Not significant
CME079C	serine/threonine protein phosphatase PP1 catalytic subunit	No		205.401	199.857	191.218	193.985	197.615		190.838	192.712	185.48	188.041	189.268		-0.00404981	No	7.33876	Yes	0.997803	Not significant
CME080C	hypothetical protein	No		273.294	265.802	250.914	244.398	258.602		255.207	271.421	255.569	252.904	258.775		-0.0075039	No	7.2071	Yes	0.981024	Not significant
CME081C	hypothetical protein	No		104.557	96.3032	97.5844	103.354	100.45		103.615	101.573	93.3725	90.8106	97.3428		0.0117438	No	6.20371	Yes	0.974557	Not significant
CME082C	similar to cell division cycle protein CDC6	No		20.5921	19.2435	20.0574	24.3837	21.0692		22.1196	17.9007	20.513	17.2879	19.4553		0.209436	No	4.43167	Yes	0.355305	Not significant
CME083C	similar to retromer component VPS5	No		64.0049	63.3125	64.018	73.5081	66.2109		67.4598	66.9198	73.0767	58.1789	66.4088		0.123359	No	6.84037	Yes	0.192976	Not significant
CME085C	probable XPA-binding protein 1	No		82.5966	76.3935	76.4422	78.3134	78.4364		78.9394	82.1316	78.0168	81.5608	80.1622		0.0303443	No	6.41708	Yes	0.900089	Not significant
CME086C	hypothetical protein	No		67.908	64.7813	68.9032	71.8252	68.3544		72.704	72.7688	67.8534	63.602	69.2321		0.0193477	No	6.79781	Yes	0.946481	Not significant
CME087C	probable acetyl-CoA C-acetyltransferase	No		120.149	120.918	133.071	136.662	127.7		130.183	116.356	132.55	124.263	125.838		-0.0141687	No	7.48371	Yes	0.960889	Not significant
CME088C	hypothetical protein	No		171.509	168.041	175.504	185.796	175.212		180.836	166.819	170.423	156.024	168.526		0.0539376	No	8.84609	Yes	0.532694	Not significant
CME089C	similar to TBP-binding phosphoprotein DR1	No		133.275	121.634	134.91	146.486	134.076		144.287	151.694	136.284	122.491	138.689		0.0781042	No	6.33603	Yes	0.651941	Not significant
CME090C	hypothetical protein	No		77.8737	74.1608	86.0588	88.318	81.6028		84.375	73.8978	78.1569	77.2228	78.4131		-0.0142338	No	7.17637	Yes	0.956509	Not significant
CME091C	hypothetical protein, conserved	No		217.345	235.075	223.996	208.778	221.298		240.039	209.396	223.44	227.531	225.102		0.129084	No	6.61071	Yes	0.247119	Not significant
CME092C	similar to ankirin	No		41.4116	40.186	37.4913	42.3659	40.3637		41.7239	46.2722	40.0374	44.8135	43.2118		0.0487196	No	6.67717	Yes	0.745847	Not significant
CME094C	hypothetical protein	No		6.49411	8.02777	6.47368	5.39494	6.59762		6.05455	6.78427	4.85244	6.4992	6.04762		-0.0154914	No	2.8984	Yes	0.988311	Not significant
CME095C	phosphoenolpyruvate carboxylase	No		332.619	339.881	329.137	341.948	335.896		314.596	344.054	334.486	362.442	338.895		-0.104593	No	9.63954	Yes	0.0671908	Not significant
CME096C	unknown zinc-finger protein	No		187.839	172.011	197.536	191.294	187.17		171.326	172.812	188.367	173.425	176.482		-0.00619183	No	8.22591	Yes	0.989608	Not significant
CME099C	histone H3 variant	No		92.7529	94.4238	88.9587	96.555	93.1726		93.6195	92.1399	96.1334	70.1851	88.0195		0.232621	No	5.88663	Yes	0.106959	Not significant
CME100C	acyl-coenzyme A:cholesterol acyltransferase; ACAT	No		513.49	487.778	538.419	587.379	531.767		543.442	478.828	581.342	509.294	528.226		0.0592008	No	9.2853	Yes	0.481359	Not significant
CME101C	RNA polymerase III second largest subunit	No		62.2401	65.1985	62.4636	70.5483	65.1126		66.0163	65.1328	63.5397	65.7676	65.1141		0.0126641	No	7.66031	Yes	0.961243	Not significant
CME102C	similar to GATA transcription factor	No		162.397	146.606	164.44	195.029	167.118		183.085	144.763	195.042	123.498	161.597		0.20528	No	6.88897	Yes	0.0688005	Not significant
CME103C	hypothetical protein, conserved	No		58.0984	58.7265	63.1625	70.9035	62.7227		63.3222	68.841	61.0705	57.5493	62.6957		0.0544814	No	7.60547	Yes	0.643868	Not significant
CME104C	similar to protein phosphatase 2A regulatory subunit B'	No		35.6444	34.8452	38.7074	35.5186	36.1789		34.9553	34.0289	38.8805	39.7497	36.9036		-0.0341122	No	6.45148	Yes	0.88625	Not significant
CME106C	hypothetical protein	No		1.4079	0.864506	0	0.617289	0.722423		0.213158	0.64989	0.429845	1.3059	0.649699		-1.93081	Yes	-0.263127	No	0.116211	Not significant
CME108C	similar to protein phosphatase 2A regulatory subunit B	No		442.579	463.645	451.042	454.302	452.892		427.395	449.84	428.62	421.688	431.886		0.00771793	No	10.235	Yes	0.969545	Not significant
CME109C	probable 1-acylglycerol-3-phosphate O-acyltransferase	No		141.998	130.474	131.244	152.756	139.118		135.217	141.847	146.377	132.029	138.867		-0.0287235	No	7.15808	Yes	0.878032	Not significant
CME110C	hypothetical protein	No		91.5512	84.0591	93.4417	86.8446	88.9741		90.2272	83.4575	89.1283	86.7881	87.4003		-0.0600189	No	5.82767	Yes	0.754254	Not significant
CME111C	polypeptide deformylase (formylmethionine deformylase)	No		332.461	314.022	326.103	304.909	319.374		331.262	321.794	320.293	316.498	322.462		0.0658946	No	7.66479	Yes	0.518897	Not significant
CME112C	hypothetical protein	No		99.4534	104.931	100.684	122.625	106.923		120.818	107.605	113.022	110.918	113.091		-0.0569455	No	7.22569	Yes	0.63125	Not significant
CME113C	probable dolichol-phosphate mannosyltransferase	No		43.1526	40.9691	43.7237	46.1361	43.4954		50.3572	49.3388	42.5651	47.8778	47.5347		-0.0627098	No	5.68611	Yes	0.729461	Not significant
CME114C	hypothetical protein	No		140.269	136.111	136.64	138.424	137.861		138.138	134.844	144.782	119.962	134.431		0.0533271	No	6.80968	Yes	0.752762	Not significant
CME115C	hypothetical protein	No		4.12577	2.71434	3.04453	0	2.47116		3.74788	3.80893	3.23907	3.28018	3.51902		-0.107325	No	0.115363	No	1	Not significant
CME116C	similar to (N6-adenosine)-methyltransferase	No		68.3773	60.3482	70.3456	73.1542	68.0564		79.5897	67.3465	74.8406	63.6004	71.3443		0.0480697	No	5.97679	Yes	0.824508	Not significant
CME117C	ATP-binding cassette, sub-family D (PMP)	No		73.3275	68.2417	74.2115	79.6022	73.8457		82.1165	72.4501	80.0015	75.6217	77.5475		-0.0735075	No	7.19516	Yes	0.587148	Not significant
CME118C	hypothetical protein, conserved	No		87.928	74.6646	78.2315	90.2886	82.7782		91.4549	85.4004	83.5297	78.8293	84.8036		0.0389386	No	5.55285	Yes	0.90756	Not significant
CME119C	cyclin dependent kinase, A-type	No		187.133	172.991	195.882	193.513	187.38		192.797	172.341	189.168	168.284	180.648		0.096751	No	7.18161	Yes	0.221761	Not significant
CME120C	eukaryotic translation elongation factor 1 beta (eEF-1b)	No		245.622	259.362	252.47	242.947	250.1		238.138	303.643	255.543	298.761	274.021		-0.082546	No	7.37681	Yes	0.417845	Not significant
CME121C	probable kynurenine aminotransferase	No		139.268	155.22	141.182	141.153	144.206		129.257	138.717	135.359	143.575	136.727		0.00640225	No	7.54897	Yes	0.987424	Not significant
CME123C	hypothetical protein	No		5.10943	5.56888	7.40466	6.04859	6.03289		4.95088	5.26738	5.14787	7.42487	5.69775		-0.103402	No	3.7521	Yes	0.852114	Not significant
CME124C	hypothetical protein	No		84.6074	90.0378	79.0471	87.5798	85.318		91.883	81.6339	94.0033	70.8073	84.5819		0.0497236	No	6.1144	Yes	0.851658	Not significant
CME126C	similar to epidermal growth factor receptor substrate 15	No		117.048	111.713	122.914	130.179	120.463		119.717	116.598	126.179	109.999	118.123		-0.00995766	No	7.7477	Yes	0.979857	Not significant
CME127C	similar to fructose 1,6-bisphosphatase	No		124.053	120.785	130.698	141.181	129.179		127.473	118.769	125.898	123.767	123.977		0.105309	No	6.90834	Yes	0.251833	Not significant
CME128C	20S core proteasome subunit alpha 6	No		119.819	115.817	115.208	121.832	118.169		116.672	124.289	122.077	119.38	120.605		-0.0187876	No	6.4255	Yes	0.944651	Not significant
CME130C	hypothetical protein	No		110.099	122.3	107.104	117.812	114.329		116.023	105.993	117.623	115.717	113.839		-0.0297502	No	6.92379	Yes	0.857655	Not significant
CME131C	hypothetical protein	No		103.725	108.341	108.325	102.521	105.728		107.824	114.846	109.37	119.354	112.849		-0.0114723	No	5.87742	Yes	0.98465	Not significant
CME132C	porphobilinogen deaminase	No		218.65	233.223	233.257	234.445	229.894		211.15	228.311	234.548	221.912	223.98		0.0076198	No	7.87178	Yes	0.979857	Not significant
CME133C	hypothetical protein	No		43.2912	38.3024	39.8405	45.816	41.8125		33.5143	46.2668	37.3077	34.4185	37.8769		0.0296148	No	5.1336	Yes	0.960889	Not significant
CME134C	hypothetical protein	No		142.931	147.695	139.163	168.481	149.568		154.752	144.763	157.954	146.043	150.878		0.00640491	No	7.41759	Yes	0.988311	Not significant
CME135C	probable purple acid phosphatase	No		0.520718	0.239806	0.56037	0.91323	0.558531		0.236512	0.360547	0.23847	0.241497	0.269257		-0.357134	No	-0.337277	No	0.975789	Not significant
CME136C	dTDP-glucose 4,6-dehydratase	No		13.0458	13.3949	16.2027	15.0031	14.4116		16.3194	16.1903	16.8462	16.0682	16.356		-0.197287	No	3.74796	Yes	0.551435	Not significant
CME138C	hypothetical protein	No		51.7625	50.2971	55.3037	54.0269	52.8476		56.6644	57.6885	51.2197	45.9825	52.8888		0.0838706	No	6.3974	Yes	0.543476	Not significant
CME139C	similar to spindle checkpoint protein Xmad1	No		119.486	116.62	115.009	126.113	119.307		118.115	120.182	124.487	122.042	121.207		0.0552453	No	7.22468	Yes	0.650152	Not significant
CME141C	similar to GTP-binding protein	No		115.108	111.537	117.715	112.606	114.241		117.157	126.846	113.556	123.329	120.222		0.0191805	No	7.64016	Yes	0.929633	Not significant
CME142C	similar to retinoblastoma binding protein 2	No		60.0116	65.8028	73.2518	72.1861	67.8131		71.0957	69.3602	69.9112	66.4378	69.2012		0.0307783	No	7.04908	Yes	0.848355	Not significant
CME143C	Smt3-activating enzyme E1 C subunit	No		81.6876	80.4351	81.6272	93.7963	84.3865		87.6081	78.0185	83.3653	75.166	81.0395		0.0405188	No	7.10498	Yes	0.816797	Not significant
CME144C	hypothetical protein	No		4.99021	4.86666	4.04345	4.37589	4.56905		3.73319	5.41999	6.72159	6.26236	5.53428		0.0609816	No	1.92273	No	1	Not significant
CME145C	fructose-1,6-biphosphate aldolase	No		1513.65	1582.28	1593.57	1512.41	1550.48		1502.72	1513.42	1504.34	1579.59	1525.02		-0.0639307	No	10.4843	Yes	0.406687	Not significant
CME146C	polo-like protein kinase	No		87.8379	91.8476	93.5951	100.616	93.4741		104.617	102.247	90.0145	88.4018	96.3201		0.0593035	No	7.62198	Yes	0.651941	Not significant
CME147C	hypothetical protein, conserved	No		148.608	141.597	145.114	151.177	146.624		140.816	139.899	133.768	134.787	137.318		0.0425067	No	7.11553	Yes	0.794995	Not significant
CME148C	chloroplast peptide chain release factor RF-2	No		187.914	194.274	202.988	201.524	196.675		207.734	190.006	201.908	183.523	195.793		0.0709732	No	7.92952	Yes	0.523467	Not significant
CME149C	hypothetical protein	No		97.2014	81.0964	91.1004	89.2493	89.6619		96.8595	79.0481	94.2087	75.1747	86.3227		0.143966	No	5.76112	Yes	0.487782	Not significant
CME150C	hypothetical protein	No		52.516	63.2537	55.2364	66.0551	59.2653		61.3055	66.6917	58.9836	54.0015	60.2456		0.0166123	No	5.43345	Yes	0.97442	Not significant
CME151C	GTP-binding protein of Nug1 family	No		92.0608	93.6692	98.3674	93.4027	94.375		93.3204	93.0931	96.7724	88.1049	92.8227		0.0723859	No	6.60134	Yes	0.587148	Not significant
CME153C	phosphatidylinositol-4-phosphate 5-kinase	No		123.586	123.884	121.753	129.824	124.762		128.557	123.363	127.568	126.656	126.536		-0.0073287	No	7.88049	Yes	0.988311	Not significant
CME154C	hypothetical protein	No		66.0123	66.23	63.6814	64.3463	65.0675		69.0681	66.9284	56.4137	59.5899	63		-0.0423643	No	5.23316	Yes	0.942452	Not significant
CME156C	similar to mitochondrial ribosome small subunit component Rsm22	No		62.7801	65.7672	68.6001	69.2682	66.6039		69.7207	61.3028	74.5632	66.0709	67.9144		0.0101791	No	6.05959	Yes	0.98465	Not significant
CME157C	hypothetical protein	No		60.9795	51.7083	55.6928	60.1214	57.1255		64.0406	58.0839	55.2619	56.5619	58.4871		0.193071	No	6.02962	Yes	0.117838	Not significant
CME158C	similar to UGA suppressor tRNA-associated antigenic protein	No		36.344	35.6117	32.3544	35.3959	34.9265		32.4533	35.1236	34.4218	38.445	35.1109		-0.091206	No	5.39784	Yes	0.646125	Not significant
CME159C	hypothetical protein, conserved	No		83.5056	95.6325	87.3092	92.8113	89.8146		100.899	86.7527	97.4956	89.4011	93.6371		0.0108925	No	6.39226	Yes	0.987424	Not significant
CME162C	Rub1-conjugating enzyme E2	No		114.653	125.445	121.655	109.824	117.894		114.766	112.59	108.693	107.702	110.938		0.0700534	No	5.82277	Yes	0.718781	Not significant
CME163C	hypothetical protein	No		91.5501	101.005	96.2374	97.6511	96.611		88.178	93.1414	90.3336	94.4989	91.538		-0.0154579	No	6.93539	Yes	0.956858	Not significant
CME165C	probable dimethyladenosine transferase	No		114.789	125.178	114.124	127.243	120.334		119.85	129.137	122.183	132.849	126.005		-0.0159851	No	6.81363	Yes	0.960823	Not significant
CME166C	probable pre-mRNA splicing factor ATP-dependent RNA helicase PRP43	No		74.3116	74.3322	81.7888	84.5415	78.7435		76.3617	85.4061	79.4743	89.3252	82.6418		-0.0631796	No	7.16325	Yes	0.622211	Not significant
CME167C	hypothetical protein	No		62.9717	79.3407	72.6257	72.4106	71.8372		76.6319	78.7028	72.6412	62.818	72.6985		0.00462624	No	5.47001	Yes	1	Not significant
CME168C	hypothetical protein	No		50.3742	55.9008	56.2566	64.7514	56.8207		56.2356	57.8987	61.5189	50.6655	56.5797		-0.0157017	No	5.65724	Yes	0.981832	Not significant
CME171C	similar to ring finger protein	No		247.49	229.167	219.876	268.563	241.274		287.552	245.761	256.377	221.493	252.796		0.0354174	No	7.2995	Yes	0.79325	Not significant
CME172C	p21-activated protein kinase	No		181.575	183.761	175.335	197.955	184.656		209.378	217.441	186.267	171.995	196.27		0.0628035	No	7.83505	Yes	0.632698	Not significant
CME173C	retroelement	No		25.8891	25.6597	30.5254	29.6113	27.9214		21.2172	30.3958	28.0942	30.0169	27.431		0.135745	No	4.32903	Yes	0.63125	Not significant
CME175C	60S ribosomal protein L37	No		989.181	945.246	822.696	745.333	875.614		894.133	990.719	847.712	850.685	895.812		-0.0258778	No	7.93608	Yes	0.935753	Not significant
CME176C	hypothetical protein, conserved	No		67.5598	67.5301	68.5734	64.9652	67.1571		71.833	74.7751	73.8341	69.2524	72.4237		-0.0278175	No	6.16041	Yes	0.935759	Not significant
CME177C	hypothetical protein, conserved	No		84.6166	86.2245	81.2536	77.3895	82.3711		80.6924	84.1277	90.1278	76.0006	82.7371		-0.00564486	No	6.29769	Yes	1	Not significant
CME179C	dihydrodipicolinate synthase	No		298.991	309.958	295.346	276.051	295.087		264.902	308.734	310.742	294.737	294.779		-0.0469333	No	8.07264	Yes	0.772611	Not significant
CME180C	hypothetical protein, conserved	No		243.729	253.917	265.891	239.073	250.653		257.339	263.779	243.027	298.325	265.617		-0.127118	No	7.37287	Yes	0.26519	Not significant
CME181C	similar to serine/threonine protein phosphatase	No		142.972	144.688	147.95	156.714	148.081		145.759	146.34	152.066	134.176	144.585		0.0678755	No	7.62042	Yes	0.481359	Not significant
CME183C	hypothetical protein	No		1926.51	1897.74	1902.34	1712.6	1859.8		1680.89	1798.31	1767.68	2139.65	1846.63		-0.154891	No	9.90998	Yes	0.148639	Not significant
CME185C	hypothetical protein	No		170.006	163.986	178.036	189.128	175.289		171.722	164.368	172.369	190.64	174.775		0.0234679	No	6.28594	Yes	0.952113	Not significant
CME186C	long chain acyl-CoA synthetase	No		370.848	400.969	381.064	370.652	380.883		346.817	382.128	353.445	402.95	371.335		-0.0553695	No	9.31404	Yes	0.499816	Not significant
CME187C	hypothetical protein	No		121.749	126.675	125.779	119.414	123.404		129.031	121.142	113.166	117.53	120.217		-0.110472	No	5.58097	Yes	0.56783	Not significant
CME188C	GTP-binding protein of Obg family	No		123.2	112.099	117.636	119.164	118.025		121.751	114.773	125.494	110.639	118.164		-0.0126717	No	6.85407	Yes	0.969447	Not significant
CME190C	mitochondrial ribosomal protein L19 precursor	No		127.328	135.046	131.875	126.202	130.112		131.088	123.249	127.225	122.398	125.99		-0.157077	No	5.96999	Yes	0.244426	Not significant
CME191C	hypothetical protein	No		1.91931	1.12497	1.05151	1.22403	1.32995		2.53603	2.09409	1.27851	1.1329	1.76038		-0.0623622	No	0.681722	No	1	Not significant
CME192C	uridine kinase	No		37.3394	39.3738	36.0518	36.2618	37.2567		36.7724	45.4256	39.9535	37.3856	39.8843		0.00195868	No	5.49264	Yes	1	Not significant
CME193C	hypothetical protein	No		128.518	120.014	117.463	127.283	123.319		130.058	129.435	131.861	130.963	130.579		-0.0661166	No	6.93658	Yes	0.660398	Not significant
CME194C	uroporphyrinogen decarboxylase	No		245.802	267.082	266.769	255.753	258.851		268.773	259.299	271.925	263.179	265.794		0.0120388	No	8.18952	Yes	0.966275	Not significant
CME195C	hypothetical protein	No		57.3757	60.6515	62.0867	61.149	60.3157		60.7004	60.2223	59.9094	62.9623	60.9486		-0.0474494	No	6.98912	Yes	0.777349	Not significant
CME196C	hypothetical protein	No		167.42	175.255	163.32	153.323	164.83		150.788	160.893	150.728	176.491	159.725		0.00076505	No	6.76502	Yes	1	Not significant
CME197C	chaperonin containing TCP1, subunit 6a (zeta)	No		82.9079	81.6076	77.7136	75.9895	79.5547		78.4681	76.2847	76.9554	74.583	76.5728		-0.038412	No	6.64846	Yes	0.877282	Not significant
CME198C	mitochondrial F1F0 ATP synthase subunit ATP5	No		122.337	121.184	126.046	150.939	130.127		136.594	120.553	148.598	137.332	135.769		0.0407482	No	6.14585	Yes	0.900423	Not significant
CME199C	similar to ubiquitin conjugating enzyme E2	No		62.133	47.7654	46.3312	62.6353	54.7162		54.2201	56.9099	59.15	48.5559	54.709		0.0668616	No	4.27547	Yes	0.875265	Not significant
CMF001C	similar to hedgehog protein	No		401.822	422.947	433.748	423.404	420.48		401.446	404.283	392.526	457.116	413.843		-0.0818745	No	9.66411	Yes	0.210989	Not significant
CMF007C	hypothetical protein, conserved	No		141.099	133.358	144.499	153.516	143.118		147.863	138.636	145.427	130.592	140.629		-0.0185935	No	7.3266	Yes	0.934053	Not significant
CMF012C	phosphoenolpyruvate synthase	No		821.233	790.964	779.593	763.539	788.832		773.129	750.739	787.414	702.029	753.328		0.0625025	No	10.4995	Yes	0.456533	Not significant
CMF014C	hypothetical protein	No		81.7492	85.6896	86.4631	85.6487	84.8877		87.36	76.5132	81.8818	83.6189	82.3435		0.0384891	No	6.94588	Yes	0.817457	Not significant
CMF015C	small GTP-binding protein of Sar1/Arf family	No		304.736	302.742	311.043	304.854	305.844		325.48	334.468	307.15	324.626	322.931		-0.0628536	No	7.47109	Yes	0.56783	Not significant
CMF016C	hypothetical protein	No		483.826	450.405	494.357	478.093	476.67		481.157	488.756	487.039	437.724	473.669		0.00249964	No	8.33586	Yes	1	Not significant
CMF017C	similar to glutaredoxin	No		313.858	325.369	327.3	302.858	317.346		301.813	331.582	312.731	249.097	298.806		0.123479	No	6.41031	Yes	0.445323	Not significant
CMF018C	probable nicotinamide mononucleotide adenylyl transferase	No		253.189	255.726	264.445	269.614	260.744		259.257	229.065	261.676	250.06	250.015		0.0220299	No	7.2676	Yes	0.899986	Not significant
CMF020C	probable NADPH-dependent FMN and FAD containing oxidoreductase	No		51.3316	53.1446	56.0516	57.0917	54.4049		53.2409	58.4273	54.2769	53.5193	54.8661		-0.015764	No	6.2281	Yes	0.981297	Not significant
CMF021C	hypothetical protein, conserved	No		129.635	125.492	140.066	139.766	133.74		124.626	139.082	136.688	132.29	133.171		-0.0425504	No	6.69675	Yes	0.836864	Not significant
CMF022C	tRNA pseudouridine 55 synthase	No		189.37	181.166	187.023	196.558	188.53		207.133	174.64	197.67	163.011	185.613		0.079283	No	7.2837	Yes	0.532694	Not significant
CMF024C	hypothetical protein, conserved	No		87.1578	101.764	99.7535	100.481	97.2889		101.297	117.384	102.136	93.4458	103.566		0.133379	No	6.11733	Yes	0.279596	Not significant
CMF025C	hypothetical protein	No		887.545	858.111	829.985	775.353	837.749		841.467	802.728	819.662	827.276	822.783		-0.0249983	No	8.87315	Yes	0.909254	Not significant
CMF026C	hypothetical protein	No		380.904	387.733	390.597	426.148	396.345		377	365.601	389.766	395.987	382.089		-0.0428251	No	8.29202	Yes	0.660398	Not significant
CMF030C	hypothetical protein	No		62.133	59.0308	64.3583	69.1563	63.6696		62.2198	61.2459	64.348	63.0774	62.7228		0.0318615	No	6.9123	Yes	0.877282	Not significant
CMF031C	hypothetical protein	No		18.9042	14.9497	17.5902	16.577	17.0053		17.8666	16.2185	16.9652	16.2949	16.8363		0.156374	No	5.09696	Yes	0.409639	Not significant
CMF032C	hypothetical protein	No		243.309	230.377	242.258	260.627	244.143		258.15	232.604	257.403	238.115	246.568		0.0339005	No	9.20095	Yes	0.783864	Not significant
CMF033C	nucleolar RNA helicase II/Gu	No		298.114	344.077	326.773	334.239	325.801		310.391	346.632	299.23	382.47	334.681		-0.165751	No	9.38157	Yes	0.0421788	Not significant
CMF035C	hypothetical protein, conserved	No		100.546	100.944	100.691	112.11	103.573		104.783	101.321	107.125	105.142	104.593		-0.00544569	No	7.88316	Yes	0.994372	Not significant
CMF038C	similar to sedlin	No		98.1608	81.7424	83.3508	90.4002	88.4135		89.1701	91.0364	85.3924	84.3975	87.4991		-0.0262073	No	5.15327	Yes	0.964342	Not significant
CMF039C	hypothetical protein, conserved	No		196.519	217.558	199.26	190.039	200.844		185.212	204.902	195.451	208.512	198.519		0.0259167	No	7.32233	Yes	0.912427	Not significant
CMF040C	hypothetical protein	No		227.165	208.36	219.023	226.411	220.24		217.118	202.722	221.953	199.063	210.214		0.0308826	No	7.29658	Yes	0.848355	Not significant
CMF042C	similar to programed cell death protein 5 (TFAR19)	No		132.597	142.321	143.154	155.188	143.315		123.367	139.691	133.692	125.967	130.679		0.0385855	No	5.4734	Yes	0.920681	Not significant
CMF043C	probable glutathione synthetase	No		133.372	132.558	137.965	150.675	138.642		152.351	136.429	143.835	133.373	141.497		0.0503948	No	7.63634	Yes	0.685854	Not significant
CMF045C	probable alpha-1,2-mannosidase, endoplasmic reticulum	No		1.13071	1.35389	0.973452	0.892365	1.08761		0.924435	0.730717	0.517827	1.78296	0.988984		-0.926582	No	1.08741	No	0.106959	Not significant
CMF046C	similar to beta-tubulin folding cofactor D	No		45.0858	48.8587	48.3751	56.8983	49.8045		53.535	50.8869	54.2232	53.5465	53.0479		0.00672079	No	7.10796	Yes	0.988311	Not significant
CMF047C	probable mercaptopyruvate sulfurtransferase	No		89.5862	85.5785	89.8104	97.5199	90.6237		98.4342	93.4562	95.3314	87.284	93.6264		0.0670423	No	6.04315	Yes	0.715786	Not significant
CMF048C	similar to E3 ubiquitin protein ligase Itch	No		1.45145	0.572945	0.535533	1.09094	0.912717		0.565075	0.765706	0.75967	1.3463	0.859187		-0.547917	No	0.502491	No	0.665558	Not significant
CMF050C	similar to ribulose-1,5 bisphosphate carboxylase/oxygenase large subunit N-methyltransferase	No		376.06	388.432	399.291	376.956	385.185		393.466	374.582	397.022	391.927	389.249		-0.0202563	No	8.74214	Yes	0.890584	Not significant
CMF051C	probable calcium/calmodulin-dependent protein kinase	No		271.863	256.467	264.93	283.521	269.195		263.647	280.259	264.243	273.382	270.383		-0.021618	No	8.16439	Yes	0.888828	Not significant
CMF052C	hypothetical protein, conserved	No		104.111	100.229	108.861	115.413	107.154		111.093	101.825	108.969	106.842	107.183		-0.0112806	No	7.72592	Yes	0.966275	Not significant
CMF053C	similar to hormone-sensitive lipase	No		87.7636	87.8566	88.9188	93.0981	89.4093		90.5799	89.0756	95.3553	96.4383	92.8623		-0.0479892	No	7.92478	Yes	0.729461	Not significant
CMF055C	GTP cyclohydrolase I	No		111.623	119.262	113.283	116.076	115.061		119.532	132.875	113.305	106.947	118.165		-0.0353583	No	6.32597	Yes	0.875265	Not significant
CMF056C	NADH dehydrogenase type II	No		451.261	445.234	461.753	491.088	462.334		462.144	483.954	479.813	465.041	472.738		0.00194689	No	9.48817	Yes	1	Not significant
CMF057C	hypothetical protein, conserved	No		93.3635	81.9555	86.8087	97.6745	89.9506		95.7272	90.6909	105.146	83.8889	93.8631		0.0791908	No	6.62944	Yes	0.643868	Not significant
CMF058C	probable zinc transporter	No		76.9181	73.2236	80.5902	88.5741	79.8265		82.3783	76.7303	76.5983	73.7399	77.3617		-0.0463012	No	6.32161	Yes	0.843389	Not significant
CMF059C	hypothetical protein, conserved	No		110.637	110.311	107.195	124.233	113.094		117.088	123.715	98.6598	129.716	117.295		0.0173003	No	5.9785	Yes	0.97032	Not significant
CMF060C	similar to dishevelled associated activator of morphogenesis	No		47.2584	44.133	45.6148	46.667	45.9183		48.4294	47.4419	48.3575	45.3148	47.3859		0.0453767	No	7.48791	Yes	0.721377	Not significant
CMF061C	hypothetical protein	No		107.632	90.1233	89.2929	111.113	99.5404		101.329	83.5583	109.786	99.3809	98.5136		-0.00994294	No	5.26791	Yes	0.99725	Not significant
CMF062C	mitochondrial general import pore subunit Tom40	No		214.732	225.513	226.449	258.337	231.258		224.125	243.605	223.108	240.679	232.879		-0.0368948	No	7.73477	Yes	0.776631	Not significant
CMF063C	hypothetical protein	No		85.5054	92.2794	84.271	102.497	91.1381		96.7654	85.8496	93.0837	101.208	94.2267		0.011655	No	5.85703	Yes	0.987424	Not significant
CMF065C	mitochondrial ribosomal protein L3 precursor	No		136.283	130.973	141.029	151.826	140.028		155.836	140.94	150.457	116.913	141.037		-0.0233578	No	6.7377	Yes	0.944428	Not significant
CMF066C	flavin-dependent tRNA:m5U methyltransferase trmFO	No		235.855	233.547	248.293	261.127	244.705		241.99	237.891	245.484	244.96	242.581		-0.0507172	No	8.86495	Yes	0.551304	Not significant
CMF067C	hypothetical protein	No		329.096	333.429	351.656	372.328	346.627		376.33	359.227	370.58	354.933	365.267		-0.0719975	No	6.74502	Yes	0.693301	Not significant
CMF068C	2-oxoglutarate dehydrogenase, E1 component	No		248.482	236.621	247.926	261.446	248.619		246.243	249.024	258.498	242.323	249.022		0.00657872	No	9.31254	Yes	0.981024	Not significant
CMF069C	condensin complex subunit 2	No		97.0442	98.9931	102.01	111.455	102.376		112.827	103.046	105.571	102.226	105.917		0.0477751	No	7.79781	Yes	0.710337	Not significant
CMF070C	probable mannosyl-oligosaccharide glucosidase	No		48.0587	45.6281	48.3487	52.5927	48.657		46.4872	46.7411	48.2276	50.1402	47.899		-0.074381	No	6.86922	Yes	0.574621	Not significant
CMF071C	hypothetical protein	No		107.027	111.883	115.318	104.791	109.755		120.486	84.2595	104.043	98.6643	101.863		0.10077	No	4.81873	Yes	0.707383	Not significant
CMF072C	glutamate decarboxylase	No		247.468	251.978	252.725	259.05	252.805		246.218	270.149	251.916	247.331	253.903		-0.0964424	No	8.44881	Yes	0.208278	Not significant
CMF073C	probable high-affinity potassium transporter	No		83.3832	95.7806	89.4439	92.6165	90.306		83.3206	82.8197	89.892	93.8778	87.4776		-0.107309	No	7.47796	Yes	0.307604	Not significant
CMF075C	hypothetical protein, conserved	No		169.915	156.312	176.64	186.427	172.323		183.761	165.052	189.816	180.749	179.844		-0.0292551	No	7.27242	Yes	0.864866	Not significant
CMF076C	similar to dnaJ protein	No		152.563	139.468	140.691	149.816	145.635		146.116	136.1	141.569	129.586	138.343		0.0634983	No	6.50832	Yes	0.677435	Not significant
CMF078C	26S proteasome ATP-dependent regulatory subunit	No		253.529	236.002	233.759	251.509	243.7		249.105	244.525	258.09	234.662	246.595		-0.00230998	No	7.90924	Yes	1	Not significant
CMF079C	hypothetical protein, conserved	No		79.7138	83.7181	91.4331	86.9496	85.4536		82.5682	83.6888	90.3749	79.3491	83.9952		0.0711111	No	5.98643	Yes	0.673386	Not significant
CMF080C	hypothetical protein, conserved	No		87.1613	94.5093	93.9607	95.7043	92.8339		89.5602	106.44	94.788	95.1757	96.491		-0.0992403	No	7.04127	Yes	0.365471	Not significant
CMF081C	hypothetical protein	No		102.13	91.585	99.5309	114.867	102.028		105.598	95.4585	95.2871	105.028	100.343		-0.0561182	No	6.96261	Yes	0.770646	Not significant
CMF082C	similar to oxygen regulated protein precursor	No		58.1564	61.8865	62.2898	59.0604	60.3483		62.5018	62.5519	66.27	58.6568	62.4951		-0.0547073	No	7.08014	Yes	0.696205	Not significant
CMF083C	adaptor-related protein complex 1, gamma subunit	No		66.6771	69.204	69.1756	76.949	70.5014		68.7016	69.9509	71.078	78.1256	71.964		-0.128122	No	7.56151	Yes	0.0383928	Not significant
CMF084C	Sm protein D1	No		68.754	78.6476	66.8293	82.6557	74.2217		63.4641	71.6644	65.0053	66.859	66.7482		-0.130138	No	4.47679	Yes	0.639275	Not significant
CMF086C	probable myo-inositol dehydrogenase	No		356.542	364.375	366.508	370.442	364.467		344.676	375.55	359.35	365.508	361.271		-0.0445612	No	8.65004	Yes	0.685854	Not significant
CMF087C	hypothetical protein	No		176.781	185.196	171.39	185.394	179.69		167.461	156.956	162.648	158.065	161.283		0.0182327	No	6.21978	Yes	0.952113	Not significant
CMF088C	hypothetical protein	No		150.882	129.586	138.332	134.542	138.336		137.419	128.079	135.146	132.681	133.331		-0.0123058	No	6.99963	Yes	0.964342	Not significant
CMF089C	1-deoxyxylulose-5-phosphate synthase	No		186.213	200.679	204.332	200.566	197.948		204.168	202.487	190.78	221.854	204.822		-0.0814552	No	8.68205	Yes	0.269134	Not significant
CMF090C	probable phosphatidylethanolamine methyltransferase	No		97.2093	109.392	106.631	104.059	104.323		107.254	110.476	107.411	112.94	109.52		-0.0796606	No	7.59911	Yes	0.456455	Not significant
CMF092C	hypothetical protein	No		135.8	128.085	132.58	126.911	130.844		132.564	123.153	134.762	106.694	124.293		0.0921987	No	7.00563	Yes	0.529312	Not significant
CMF094C	hypothetical protein, conserved	No		151.521	163.168	173.018	161.908	162.404		166.078	153.078	156.442	193.985	167.396		-0.202548	No	7.14539	Yes	0.00200996	Significant
CMF095C	TATA-box binding protein	No		283.065	282.91	280.239	249.979	274.048		295.697	268.741	293.417	249.258	276.778		0.0112026	No	7.35717	Yes	0.966275	Not significant
CMF097C	D-ribulokinase, ribitol kinase	No		214.762	214.865	222.428	210.661	215.679		208.264	205.777	208.283	216.652	209.744		-0.0110869	No	8.64143	Yes	0.966387	Not significant
CMF098C	similar to glycine cleavage system H protein	No		1544.4	1697.89	1590.86	1605.12	1609.57		1525.71	1678.69	1538.34	1724.13	1616.72		-0.0629295	No	9.63315	Yes	0.331469	Not significant
CMF099C	casein kinase-related protein	No		189.454	192.314	191.746	206.837	195.088		192.659	182.226	209.135	171.064	188.771		0.077837	No	8.44309	Yes	0.370529	Not significant
CMF101C	similar to Muconate cycloisomerase related protein	No		695.849	665.129	702.276	779.944	710.799		706.341	654.123	727.785	650.102	684.588		0.0371566	No	10.0654	Yes	0.770384	Not significant
CMF102C	similar to cell division cycle protein cdc16	No		127.912	121.809	128.394	134.178	128.073		128.324	129.677	136.911	122.35	129.316		-0.0015824	No	7.60677	Yes	1	Not significant
CMF103C	clathrin heavy chain	No		191.792	203.28	205.753	216.945	204.443		201.236	191.869	204.688	196.391	198.546		0.00273714	No	9.67005	Yes	1	Not significant
CMF104C	similar to Tsi1-interacting protein TSIP1	No		326.427	340.575	297.986	362.245	331.808		318.002	326.3	346.925	345.586	334.203		-0.034098	No	6.82689	Yes	0.877282	Not significant
CMF105C	similar to MtN3-like protein	No		113.773	113.827	118.695	119.028	116.331		119.722	117.833	123.447	124.223	121.306		-0.0138866	No	7.72681	Yes	0.944428	Not significant
CMF107C	hypothetical protein	No		51.479	50.4908	49.5097	55.39	51.7174		51.651	56.3458	57.3459	55.8369	55.2949		-0.0435352	No	6.76205	Yes	0.779982	Not significant
CMF108C	similar to cleavage stimulation factor subunit 2	No		66.398	68.7153	83.4969	80.9031	74.8783		72.9672	67.0387	71.5213	63.6638	68.7977		-0.0104319	No	5.56133	Yes	0.988311	Not significant
CMF110C	replication factor C subunit 2	No		78.6745	78.6752	73.9251	76.8738	77.0371		82.6994	75.1231	75.3545	84.4425	79.4049		-0.0758592	No	5.98996	Yes	0.685934	Not significant
CMF111C	similar to putative vesicle transport protein	No		76.7402	74.1586	69.8579	78.049	74.7014		73.7114	78.3964	75.4739	62.7208	72.5756		0.011669	No	5.34926	Yes	0.988311	Not significant
CMF114C	probable calcium/calmodulin-dependent protein kinase kinase	No		75.7038	79.2272	79.2716	86.0571	80.0649		81.8093	77.5467	85.9924	75.6437	80.248		-0.0458135	No	7.14925	Yes	0.813526	Not significant
CMF115C	hypothetical protein	No		77.3029	63.6795	63.0365	63.2515	66.8176		74.6734	54.2788	66.3164	62.6137	64.4706		0.157838	No	5.41558	Yes	0.275476	Not significant
CMF116C	unknown iron-sulfur protein	No		94.7427	96.1281	103.476	107.272	100.405		106.27	98.7213	109.892	83.7133	99.6492		0.0331535	No	6.28344	Yes	0.873794	Not significant
CMF117C	phosphoribulokinase	No		1672.84	1706.26	1681.88	1725.63	1696.65		1731.26	1684.61	1674.1	1771.33	1715.33		-0.0708311	No	10.9201	Yes	0.22901	Not significant
CMF118C	similar to serine/threonine protein kinase AKT	No		129.215	122.046	125.594	115.542	123.099		115.065	113.705	116.99	129.8	118.89		-0.000843392	No	7.7769	Yes	1	Not significant
CMF120C	hypothetical protein, conserved	No		458.12	438.538	441.513	454.691	448.216		460.058	421.409	471.894	351.327	426.172		0.101734	No	8.26169	Yes	0.307604	Not significant
CMF121C	alpha-xylosidase	No		60.501	63.0333	61.3284	65.6384	62.6253		61.8495	63.0724	61.9874	63.9107	62.705		-0.0131818	No	7.63233	Yes	0.956858	Not significant
CMF122C	similar to nitrogen fixation associated protein HesB	No		41.7363	36.7703	32.4165	29.04	34.9908		37.5015	41.8818	37.812	39.5543	39.1874		-0.122064	No	3.84529	Yes	0.818432	Not significant
CMF123C	similar to maleylacetoacetate isomerase	No		177.692	177.64	163.138	162.026	170.124		172.75	176.498	155.033	177.642	170.481		-0.112023	No	6.66975	Yes	0.365471	Not significant
CMF124C	hypothetical protein, conserved	No		78.7122	81.1309	74.8841	74.4475	77.2937		73.9512	71.5366	74.9562	78.0098	74.6135		-0.0459186	No	7.85195	Yes	0.687111	Not significant
CMF125C	probable RNA helicase RH2	No		65.5214	57.9718	56.9214	61.4598	60.4686		69.0795	62.8727	62.7408	52.8556	61.8871		-0.0591604	No	5.74333	Yes	0.850095	Not significant
CMF127C	similar to DNA polymerase alpha subunit	No		75.843	64.614	67.851	72.6904	70.2496		63.3892	64.8787	75.4729	60.7086	66.1124		0.0432564	No	6.53821	Yes	0.818432	Not significant
CMF128C	probable kynureninase	No		112.589	97.2913	102.922	108.629	105.358		110.566	104.657	115.447	86.9315	104.4		0.0836923	No	6.84498	Yes	0.568097	Not significant
CMF129C	mitochondrial chaperonin hsp10, precursor	No		369.863	375.138	360.752	375.168	370.23		373.985	397.692	354.228	373.019	374.731		-0.0428321	No	6.67848	Yes	0.836864	Not significant
CMF130C	hypothetical protein	No		84.5473	80.3597	83.7753	86.7288	83.8528		82.7115	91.8756	85.9813	85.2515	86.455		-0.0879911	No	6.93699	Yes	0.499816	Not significant
CMF131C	hypothetical protein	No		158.666	156.522	164.299	173.346	163.208		160.586	154.752	163.68	164.417	160.859		-0.0458744	No	8.27993	Yes	0.65312	Not significant
CMF133C	ethanolaminephosphotransferase	No		105.064	109.317	107.288	108.333	107.501		102.67	112.311	103.273	103.458	105.428		-0.0441923	No	7.20726	Yes	0.785486	Not significant
CMF136C	similar to UDP-N-acetylglucosamine pyrophosphorylase	No		118.497	118.351	121.958	130.208	122.253		116.282	121.102	136.227	118.507	123.03		0.00470947	No	6.53773	Yes	0.998337	Not significant
CMF138C	hypothetical protein, conserved	No		114.039	109.506	112.069	111.49	111.776		114.504	102.369	112.008	108.816	109.424		-0.0275409	No	7.34778	Yes	0.872403	Not significant
CMF139C	serine/threonine protein kinase SNF1	No		84.6288	74.4753	75.3833	89.8854	81.0932		84.8698	82.9001	85.1886	77.3321	82.5727		0.0774151	No	6.69165	Yes	0.562726	Not significant
CMF141C	similar to prefoldin subunit3	No		82.0638	89.5011	81.5878	93.339	86.6229		96.6934	88.1246	87.7445	71.9784	86.1352		0.0978832	No	5.47309	Yes	0.667275	Not significant
CMF142C	hypothetical protein	No		12.8479	28.2981	16.832	19.1037	19.2704		22.8349	25.7854	19.9541	23.3162	22.9727		-0.0306576	No	2.94597	Yes	0.988311	Not significant
CMF144C	hypothetical protein, conserved	No		781.171	746.363	776.308	752.743	764.146		742.04	681.005	736.823	730.836	722.676		0.0314408	No	9.28694	Yes	0.773196	Not significant
CMF146C	similar to phosphate/phosphoenolpyruvate translocator precursor	No		206.896	203.611	222.839	213.785	211.783		209.235	202.471	207.763	200.343	204.953		-0.0111602	No	7.75322	Yes	0.961243	Not significant
CMF147C	hypothetical protein	No		108.487	107.376	105.155	112.65	108.417		106.361	125.836	90.3327	106.726	107.314		-0.146629	No	6.35185	Yes	0.193827	Not significant
CMF148C	hypothetical protein	No		168.314	162.818	159.832	149.819	160.196		159.045	168.663	182.827	164.358	168.723		-0.0136936	No	6.17939	Yes	0.98465	Not significant
CMF150C	B regulatory subunit of protein phosphatase 2A	No		146.674	147.227	160.372	160.274	153.637		151.057	151.331	158.556	170.324	157.817		-0.174298	No	8.29882	Yes	0.000540887	Significant
CMF152C	3-hydroxyanthranilate 3,4-dioxygenase	No		104.875	103.97	121.648	111.971	110.616		102.905	112.711	111.823	99.1333	106.643		-0.0153814	No	5.61051	Yes	0.986909	Not significant
CMF155C	hypothetical protein, conserved	No		61.8796	58.6732	65.3837	70.6875	64.156		70.4471	63.6546	70.4294	64.8333	67.3411		-0.0217041	No	7.33765	Yes	0.921095	Not significant
CMF156C	cystathionine gamma-synthase	No		344.427	365.972	352.315	375.757	359.618		360.945	379.509	354.729	384.436	369.905		-0.0649937	No	9.40467	Yes	0.487629	Not significant
CMF157C	probable U3 snoRNP component Utp7p	No		80.2992	77.8025	75.715	78.8473	78.166		71.5761	78.5186	76.52	84.1549	77.6924		-0.123344	No	6.98877	Yes	0.137596	Not significant
CMF158C	dihydroneopterin aldolase	No		44.8026	42.7757	39.9826	38.8081	41.5923		43.6771	38.84	39.0343	40.5433	40.5237		-0.020696	No	3.79884	Yes	1	Not significant
CMF159C	AAA-metalloprotease FtsH, mitochondrial precursor	No		157.041	142.528	146.765	158.633	151.242		146.11	150.366	147.886	149.435	148.449		-0.0421233	No	8.29261	Yes	0.713418	Not significant
CMF161C	similar to cleavage and polyadenylation specific factor 4, 30kD subunit	No		235.649	234.192	224.014	244.494	234.587		250.763	232.909	225.995	220.782	232.612		0.0443788	No	6.73786	Yes	0.807045	Not significant
CMF162C	similar to general negative regulator of transcription cdc39	No		182.275	181.388	189.13	192.581	186.344		177.666	171.465	184.037	175.382	177.138		0.00458576	No	9.89746	Yes	0.988311	Not significant
CMF163C	similar to heterogeneous nuclear ribonucleoprotein H3, isoform a	No		77.2978	75.6994	79.576	79.7256	78.0747		80.4758	79.8522	73.8915	77.5289	77.9371		0.0189447	No	6.92154	Yes	0.934053	Not significant
CMF166C	hypothetical protein, conserved	No		141.905	132.243	140.558	142.678	139.346		137.513	133.066	145.797	135.76	138.034		0.00449952	No	7.08852	Yes	0.993523	Not significant
CMF167C	hypothetical protein	No		80.4551	73.6592	79.9919	81.3916	78.8745		78.7891	77.9325	78.2914	83.9437	79.7392		-0.0761746	No	7.24937	Yes	0.421604	Not significant
CMF168C	similar to autoantigen	No		90.269	84.0544	82.0436	90.1443	86.6278		83.6487	86.6095	84.0391	86.5587	85.214		-0.0289418	No	7.59047	Yes	0.83279	Not significant
CMF169C	hypothetical protein	No		0	0.647365	0.605094	0	0.313115		0.319236	0	0.321879	0	0.160279		1.34025	Yes	-0.777974	No	0.587148	Not significant
CMF170C	vesicle coat complex COPII, subunit Sec23	No		124.627	117.454	124.401	131.361	124.461		128.546	123.516	128.02	134.119	128.55		-0.00744316	No	7.918	Yes	0.9819	Not significant
CMF173C	DNA replication licensing factor MCM5	No		149.901	142.999	160.394	167.894	155.297		163.494	157.53	156.735	145.362	155.78		0.0571009	No	8.11202	Yes	0.574621	Not significant
CMF174C	similar to tight junction plaque protein Symplekin	No		83.4284	81.9383	88.3525	94.4067	87.0315		90.5626	88.7689	96.4302	86.7239	90.6214		0.0081119	No	8.14704	Yes	0.97032	Not significant
CMF176C	similar to lysophospholipase II	No		319.851	314.161	300.732	256.967	297.928		303.818	305.826	290.773	302.096	300.628		-0.0568083	No	7.73373	Yes	0.680361	Not significant
CMF177C	similar to polymyositis-scleroderma overlap syndrome associated autoantigen	No		164.738	170.053	172.936	187.462	173.797		171.717	167.085	169.245	163.647	167.924		-0.0301235	No	7.72227	Yes	0.868627	Not significant
CMF178C	glutamyl-tRNA amidotransferase subunit B	No		116.425	110.539	119.192	114.243	115.1		116.888	123.018	114.116	120.384	118.602		0.0428222	No	7.45566	Yes	0.752762	Not significant
CMF179C	hypothetical protein, conserved	No		79.8133	77.2509	70.5244	81.1913	77.195		74.6878	69.3825	74.6178	81.6993	75.0968		-0.0793729	No	6.49309	Yes	0.672989	Not significant
CMF180C	hypothetical protein	No		48.3986	52.5504	44.9208	49.9237	48.9484		56.0369	47.6081	44.7763	55.2956	50.9292		-0.0411942	No	6.36421	Yes	0.857655	Not significant
CMF181C	small GTP-binding protein of Rab family	No		233.114	280.045	279.558	269.743	265.615		250.942	279.71	254.979	290.285	268.979		-0.074696	No	7.24046	Yes	0.506399	Not significant
CMF182C	aminopeptidase N	No		180.04	175.419	180.985	195.526	182.992		188.089	182.306	193.309	175.046	184.688		0.00203772	No	8.77747	Yes	1	Not significant
CMF185C	1-acylglycerol-3-phosphate O-acyltransferase	No		226.361	221.58	240.367	243.775	233.021		223.991	225.423	239.044	220.173	227.158		-0.0364608	No	7.69739	Yes	0.779982	Not significant
CMF187C	similar to ubiquitin-conjugating enzyme E2 variant	No		37.6119	35.3254	28.8715	30.0572	32.9665		26.593	39.513	29.8678	36.9494	33.2308		-0.33555	No	5.05	Yes	0.0592315	Not significant
CMG001C	similar to RNA helicase	No		31.615	20.5548	15.6103	25.6846	23.3662		19.4278	16.3105	20.0145	25.8747	20.4069		0.0824915	No	3.21928	Yes	0.909306	Not significant
CMG003C	similar to ubiquitin conjugating enzyme E2	No		109.1	114.907	115.828	149.295	122.283		131.106	126.918	141.153	151.113	137.573		-0.08464	No	5.53284	Yes	0.76873	Not significant
CMG004C	mitochondrial F1F0 ATP synthase subunit ATP5	No		115.412	93.5456	108.161	110.168	106.822		106.639	119.944	118.999	105.828	112.852		-0.0403647	No	5.86691	Yes	0.860052	Not significant
CMG005C	chaperonin containing TCP1, subunit 6a (zeta)	No		98.8784	111.923	108.082	110.818	107.425		107.105	108.722	102.777	110.651	107.314		-0.0048218	No	7.13228	Yes	0.998427	Not significant
CMG006C	hypothetical protein	No		113.754	124.785	121.878	130.265	122.67		118.937	119.04	127.729	127.21	123.229		-0.0434924	No	8.49629	Yes	0.685934	Not significant
CMG007C	phosphatidylinositol transfer protein	No		170.707	178.489	186.704	190.716	181.654		182.837	174.874	181.113	176.855	178.92		0.0152393	No	7.30061	Yes	0.949739	Not significant
CMG008C	unknown Zinc finger protein	No		594.109	596.321	610.174	625.273	606.469		609.181	577.642	633.196	561.531	595.387		0.073058	No	9.0547	Yes	0.418913	Not significant
CMG009C	similar to glucose inhibited division protein B (gidB)	No		45.6977	50.4703	46.8187	52.2206	48.8018		47.7108	44.8609	57.7648	49.4836	49.955		-0.0642277	No	5.40587	Yes	0.766262	Not significant
CMG010C	similar to TFIIE large subunit	No		98.9288	102.543	102.254	101.081	101.202		100.869	101.031	98.7642	105.296	101.49		0.00800833	No	6.96159	Yes	0.988311	Not significant
CMG011C	hypothetical protein	No		0.123724	0.569788	0.31955	0.32548	0.334635		0.561961	0.228446	0.226645	0.229522	0.311644		-0.459016	No	-0.000225426	No	0.789005	Not significant
CMG012C	hypothetical protein	No		76.1793	81.8375	81.8217	83.8569	80.9239		86.8706	79.5795	78.4124	86.2414	82.776		-0.0200333	No	6.68474	Yes	0.935653	Not significant
CMG014C	similar to G10 protein	No		43.9563	40.4865	44.6984	44.4107	43.388		40.2197	36.7579	38.5104	39.5901	38.7695		-0.018754	No	4.55436	Yes	0.981024	Not significant
CMG015C	hypothetical protein	No		79.6383	82.1665	87.3946	83.7714	83.2427		99.2015	94.9798	90.9441	75.9297	90.2638		0.0820471	No	6.49478	Yes	0.64604	Not significant
CMG016C	hypothetical protein, conserved	No		58.2325	58.073	59.9839	65.1631	60.3631		62.6363	56.0956	62.6033	63.3979	61.1833		-0.0798312	No	7.51509	Yes	0.347019	Not significant
CMG018C	nitrate transporter	No		2.23639	2.05985	2.15186	1.96108	2.10229		1.79255	1.4574	1.92788	2.8065	1.99608		-0.189252	No	1.75474	No	0.841633	Not significant
CMG019C	nitrate reductase	No		0.314509	0.289682	0.609225	0.275792	0.372302		0.357129	0.290357	0.288068	0.218793	0.288587		0.692453	No	0.392035	No	0.587148	Not significant
CMG021C	sulfite reductase (ferredoxin)	No		24.3273	23.4208	25.5875	22.1047	23.8601		22.7991	19.9185	25.206	21.7481	22.4179		0.0982707	No	5.393	Yes	0.710337	Not significant
CMG022C	hypothetical protein	No		2.21605	0.907162	1.69586	1.07958	1.47466		1.11838	0.681957	1.57869	1.14195	1.13024		0.463829	No	0.345638	No	0.785486	Not significant
CMG023C	adenosylmethionine-8-amino-7-oxononanoate aminotransferase	No		75.5989	75.8989	80.8942	83.5398	78.9829		79.5137	82.3579	78.5497	75.4829	78.9761		0.0549729	No	7.28102	Yes	0.671494	Not significant
CMG025C	unknown RNA binding protein	No		41.2602	46.2023	43.4092	45.9811	44.2132		44.6823	43.9704	42.9097	39.0546	42.6542		0.0664887	No	6.8861	Yes	0.650152	Not significant
CMG027C	hypothetical protein, conserved	No		20.9267	19.5219	20.7879	24.4674	21.426		18.5226	19.5673	22.1162	28.3694	22.1439		-0.0290762	No	3.92232	Yes	0.982849	Not significant
CMG028C	similar to meiotic nuclear division protein Mnd1	No		60.8182	62.3151	69.3996	65.6384	64.5428		81.0737	65.1181	73.1749	58.7489	69.5289		0.108622	No	4.99207	Yes	0.715786	Not significant
CMG030C	similar to beta-tubulin folding cofactor E	No		111.428	111.929	113.762	128.978	116.524		119.323	120.298	124.393	117.825	120.46		-0.0262613	No	7.37407	Yes	0.861937	Not significant
CMG031C	hypothetical protein, conserved	No		75.9906	78.5691	78.8855	80.7857	78.5577		80.1374	76.5864	78.7173	81.3649	79.2015		-0.0453211	No	7.71766	Yes	0.763876	Not significant
CMG032C	hypothetical protein	No		120.992	136.22	132.125	123.698	128.259		130.043	120.322	131.886	122.699	126.238		-0.00370641	No	7.39852	Yes	1	Not significant
CMG033C	mitochondrial intermembrane space complex subunit Tim10	No		196.805	149.509	146.263	100.301	148.219		146.691	164.61	134.809	141.201	146.828		0.0792236	No	5.23295	Yes	0.790046	Not significant
CMG035C	probable Ran GTPase activating protein	No		42.6205	45.3063	50.8964	52.1088	47.733		52.0388	47.6683	48.8317	47.3261	48.9662		-0.0247681	No	5.7894	Yes	0.960829	Not significant
CMG036C	similar to WD-repeat protein	No		159.098	160.207	160.338	175.997	163.91		161.675	168.557	173.852	158.723	165.702		0.00294569	No	8.29837	Yes	1	Not significant
CMG037C	hypothetical protein	No		43.3361	41.1247	27.5105	24.9503	34.2304		23.4611	35.9669	26.8628	26.3917	28.1706		0.124597	No	3.62233	Yes	0.862547	Not significant
CMG039C	aspartyl aminopeptidase	No		86.2594	77.0863	88.992	85.8925	84.5576		82.5034	81.2148	89.716	69.0337	80.617		0.0606582	No	6.59556	Yes	0.685934	Not significant
CMG040C	hypothetical protein	No		27.1152	15.8291	16.7682	9.7118	17.3561		15.2647	21.8597	12.5927	16.2949	16.503		0.457065	No	3.33023	Yes	0.0638577	Not significant
CMG041C	unknown permease	No		74.4341	77.4369	75.7723	79.5305	76.7934		82.9978	78.4685	76.7752	72.5405	77.6955		0.0440527	No	7.34415	Yes	0.76873	Not significant
CMG042C	ubiquitin-specific protease	No		196.762	195.111	213.655	215.27	205.2		202.623	190.928	200.466	178.624	193.16		0.0825226	No	7.6883	Yes	0.430332	Not significant
CMG043C	tryptophane--tRNA ligase, cytoplasmic	No		47.4633	40.6063	46.0304	54.6164	47.1791		46.1836	48.3215	50.1744	48.2011	48.2202		-0.0574236	No	5.53422	Yes	0.779982	Not significant
CMG044C	pre-mRNA splicing factor ATP-dependent RNA helicase PRP22	No		65.5327	69.5309	71.0213	71.1717	69.3142		68.3128	69.6928	73.8096	73.4041	71.3048		-0.0200304	No	7.86295	Yes	0.912427	Not significant
CMG045C	hypothetical protein	No		76.1804	76.7678	77.4681	80.0695	77.6215		74.7488	73.0258	78.123	78.8684	76.1915		-0.014764	No	7.39836	Yes	0.944428	Not significant
CMG046C	hypothetical protein	No		81.6987	84.5629	86.7066	89.0611	85.5073		85.271	81.2076	84.1738	85.2007	83.9633		0.0141534	No	8.45166	Yes	0.949632	Not significant
CMG048C	coatomer protein complex, subunit beta	No		118.12	117.298	119.803	128.523	120.936		125.955	119.426	125.099	124.474	123.739		-0.0147815	No	8.47854	Yes	0.935753	Not significant
CMG050C	alpha-galactosidase	No		186.624	198.332	204.604	208.876	199.609		187.964	185.449	185.852	208.228	191.873		-0.0568573	No	9.10776	Yes	0.513954	Not significant
CMG051C	similar to sucrose-phosphate synthase	No		86.2957	87.2783	81.0662	81.5254	84.0414		81.4235	83.19	80.0233	80.044	81.1702		-0.0633821	No	6.94612	Yes	0.60896	Not significant
CMG052C	MYB-related protein	No		50.4869	54.94	51.3526	64.9547	55.4336		61.6226	57.7674	63.0254	59.1244	60.3849		0.0143456	No	5.84405	Yes	0.98465	Not significant
CMG053C	hypothetical protein, conserved	No		74.284	77.8573	86.4951	82.36	80.2491		74.4609	74.0973	90.4578	74.7103	78.4316		-0.0513757	No	5.67764	Yes	0.824063	Not significant
CMG054C	hypothetical protein	No		121.097	128.348	126.125	129.438	126.252		127.145	118.287	124.357	121.932	122.93		-0.0416068	No	7.50333	Yes	0.789382	Not significant
CMG056C	DNA topoisomerase III alpha	No		158.86	161.866	154.744	165.308	160.195		150.98	146.221	157.82	144.256	149.819		0.0486619	No	8.19461	Yes	0.65704	Not significant
CMG057C	40S ribosomal protein S20	No		590.133	633.843	617.817	634.787	619.145		617.679	720.029	597.138	662.501	649.337		-0.00826901	No	7.9876	Yes	0.987424	Not significant
CMG058C	unknown transmembrane protein	No		163.018	176.625	160.276	162.066	165.496		158.602	170.625	156.558	171.787	164.393		-0.0655253	No	7.35377	Yes	0.593989	Not significant
CMG059C	hypothetical protein	No		831.112	842.011	807.818	731.762	803.176		758.938	801.617	780.702	806.289	786.887		-0.0169915	No	8.31462	Yes	0.942222	Not significant
CMG060C	unknown zinc finger protein	No		79.3067	88.0342	93.9357	90.7222	87.9997		98.1837	83.8115	88.4851	95.169	91.4123		-0.0371838	No	6.65623	Yes	0.809071	Not significant
CMG061C	similar to U6 snRNA-associated Sm-like protein	No		84.7827	89.3462	87.4577	114.532	94.0297		115.179	83.9131	89.5481	98.4779	96.7795		0.239309	No	4.64196	Yes	0.275504	Not significant
CMG062C	mitochondrial ribosomal protein S16, precursor	No		82.1559	81.2759	82.2559	69.3739	78.7654		76.2897	82.027	79.1508	80.72	79.5469		0.139064	No	4.67025	Yes	0.594328	Not significant
CMG063C	similar to RNA helicase II binding protein	No		81.1236	75.4417	80.9749	78.1818	78.9305		72.1804	76.6124	77.4443	87.7877	78.5062		-0.0370674	No	7.22501	Yes	0.861937	Not significant
CMG064C	cytochrome c oxidase (Complex IV) assembly protein	No		77.1791	77.7085	66.627	70.2739	72.9471		67.229	78.2799	72.24	82.3751	75.031		-0.209693	No	6.12073	Yes	0.0167104	Not significant
CMG065C	hypothetical protein	No		101.073	99.3266	103.035	94.9346	99.5923		100.651	93.7016	92.963	94.9275	95.5609		-0.0288363	No	5.44138	Yes	0.94126	Not significant
CMG066C	aspartate aminotransferase, HisC in bacteria	No		268.695	261.929	258.605	280.842	267.518		256.569	266.718	265.652	259.877	262.204		-0.0192	No	8.24356	Yes	0.899881	Not significant
CMG067C	similar to mitochondrial carrier Yel006N	No		111.314	108.532	107.058	116.455	110.84		112.525	106.332	117.658	109.297	111.453		-0.0285472	No	6.39334	Yes	0.904431	Not significant
CMG070C	hypothetical protein	No		80.1544	70.7021	65.5379	71.7746	72.0422		70.5015	67.7346	78.4655	65.6934	70.5987		0.020847	No	5.9614	Yes	0.961243	Not significant
CMG071C	hypothetical protein	No		4.88173	5.99516	0.700462	6.42115	4.49962		5.91281	2.25342	3.7261	3.01872	3.72776		-0.607273	No	0.0588617	No	0.746868	Not significant
CMG072C	hypothetical protein	No		1.82569	3.36314	0.523923	1.06729	1.69501		1.65847	1.12366	2.2296	1.69343	1.67629		-0.924056	No	-0.12573	No	0.494173	Not significant
CMG073C	probable clathrin coat assembly protein AP180	No		0	0.32217	0.150567	0	0.118184		0	0.32292	0.320375	0	0.160824		-0.577497	No	-1.19284	No	1	Not significant
CMG075C	unknown kinase with aarF domain	No		122.912	118.391	122.974	131.193	123.868		124.821	125.093	134.762	105.959	122.659		0.0849307	No	7.77804	Yes	0.378836	Not significant
CMG076C	hypothetical protein, conserved	No		707.92	741.372	727.789	669.931	711.753		701.674	674.729	679.33	689.725	686.365		0.0126468	No	9.70839	Yes	0.956509	Not significant
CMG078C	hypothetical protein, conserved	No		164.764	162.932	165.629	175.922	167.312		183.032	183.613	172.145	142.88	170.417		0.0451827	No	8.02817	Yes	0.719306	Not significant
CMG079C	similar to DNA excision repair protein ERCC-1	No		129.429	131.928	141.514	123.71	131.645		127.96	142.591	145.814	133.859	137.556		-0.0192819	No	6.89918	Yes	0.931117	Not significant
CMG080C	hypothetical protein	No		145.008	150.004	152.343	145.009	148.091		135.426	142.836	151.177	147.286	144.181		-0.114933	No	6.49675	Yes	0.311993	Not significant
CMG083C	hypothetical protein	No		90.0489	87.1394	92.5937	89.5742	89.8391		79.9607	78.3536	88.9221	84.0474	82.821		-0.0168424	No	8.07239	Yes	0.918724	Not significant
CMG084C	hypothetical protein	No		17.9732	20.4496	21.1168	16.8731	19.1032		16.135	19.326	20.5293	23.1435	19.7834		-0.0905979	No	4.25341	Yes	0.838716	Not significant
CMG085C	similar to BET3 involved in targeting and fusion of ER to Golgi transport vesicles	No		101.49	103.417	107.985	112.058	106.237		117.923	111.751	118.282	104.146	113.025		-0.0693936	No	5.90199	Yes	0.750152	Not significant
CMG086C	aminomethyltransferase	No		1006.97	1037.21	1009.51	968.408	1005.53		933.782	996.129	973.267	1129.74	1008.23		-0.0573294	No	10.3007	Yes	0.491583	Not significant
CMG087C	similar to lysosomal sphingomyelin phosphodiesterase	No		125.155	125.426	122.591	124.101	124.318		126.082	122.294	122.029	124.489	123.724		-0.0376524	No	7.72055	Yes	0.785486	Not significant
CMG088C	hypothetical protein	No		115.314	122.154	111.275	109.989	114.683		123.539	112.892	115.502	104.667	114.15		0.0421313	No	6.52079	Yes	0.825616	Not significant
CMG089C	similar to respiratory burst oxidase protein	No		202.839	208.268	200.256	202.455	203.454		191.336	190.458	207.741	204.84	198.594		-0.0197891	No	8.76439	Yes	0.877282	Not significant
CMG090C	hypothetical protein, conserved	No		106.714	100.234	105.421	116.298	107.167		115.595	105.784	103.895	95.0663	105.085		-0.0777806	No	6.62139	Yes	0.63125	Not significant
CMG092C	similar to periplasmic protein p19	No		0	0.675925	0.315895	0.643514	0.408833		0	0	0.33608	0	0.0840199		0.190107	No	-0.941343	No	1	Not significant
CMG093C	proteasome regulatory particle subunit	No		208.222	213.743	225.764	231.562	219.823		224.134	227.939	222.019	211.384	221.369		-0.0219024	No	7.87953	Yes	0.881279	Not significant
CMG094C	hypothetical protein, conserved	No		124.353	130.105	129.232	115.044	124.683		113.329	134.866	121.639	132.515	125.587		-0.140194	No	5.88857	Yes	0.257139	Not significant
CMG095C	similar to 6-pyruvoyl tetrahydrobiopterin synthase	No		67.4092	54.0889	60.1701	56.5723	59.5601		61.9865	58.0329	64.7724	57.9227	60.6786		-0.0559567	No	4.62505	Yes	0.899986	Not significant
CMG096C	ribonuclease P protein subunit POP4	No		57.9253	64.072	55.7895	72.3646	62.5378		66.7959	57.8723	58.6275	65.9957	62.3229		0.0647165	No	5.49112	Yes	0.818432	Not significant
CMG097C	hypothetical protein	No		93.4608	97.7685	90.8385	94.7492	94.2042		98.3464	103.267	93.9314	87.0823	95.6568		0.0162175	No	6.24692	Yes	0.962493	Not significant
CMG098C	similar to COP-coated vesicle membrane protein p24	No		1.62724	1.49879	1.40092	0.570769	1.27443		1.18256	1.20182	1.78853	0.905615	1.26963		-0.468425	No	-0.299754	No	0.934634	Not significant
CMG099C	hypothetical protein, conserved	No		127.764	117.248	121.114	133.187	124.829		143.487	112.637	151.232	82.2773	122.408		0.262042	No	6.76329	Yes	0.027117	Not significant
CMG100C	hypothetical protein	No		5.6833	3.44722	4.29617	4.25434	4.42026		3.39987	4.73497	3.55497	4.50012	4.04748		-0.0770866	No	2.51818	Yes	0.949659	Not significant
CMG102C	similar to zinc transporter	No		45.7823	44.413	43.6111	46.8628	45.1673		48.3888	45.1593	46.5572	46.6637	46.6922		-0.00116961	No	5.57258	Yes	1	Not significant
CMG103C	similar to amino acid transporter protein	No		118.331	122.628	117.15	127.773	121.471		122.011	123.347	125.281	126.653	124.323		-0.0301959	No	7.61449	Yes	0.834948	Not significant
CMG105C	probable WD-repeat membrane protein	No		87.0332	94.5766	89.9939	99.9786	92.8956		92.087	91.5231	95.4618	94.6714	93.4358		-0.00796637	No	7.82502	Yes	0.981024	Not significant
CMG106C	probable flap structure-specific endonuclease 1	No		108.056	110.021	109.603	116.978	111.164		116.898	113.361	111.028	106.424	111.928		0.0342089	No	6.72631	Yes	0.864209	Not significant
CMG108C	similar to Raf/ATN-like protein kinase	No		74.8532	76.8458	71.2488	73.751	74.1747		87.7089	74.5402	80.8857	74.4232	79.3895		0.0514896	No	6.33773	Yes	0.766975	Not significant
CMG109C	40S ribosomal protein S15	No		934.409	967.534	893.545	863.872	914.84		893.092	1011.99	903.247	957.581	941.478		-0.0540416	No	8.48516	Yes	0.674266	Not significant
CMG110C	probable phycocyanobilin:ferredoxin oxidoreductase	No		384.828	375.176	389.027	386.582	383.903		379.825	365.239	377.292	363.339	371.424		0.0655741	No	8.2718	Yes	0.571467	Not significant
CMG111C	alanine--tRNA ligase (chloroplast)	No		239.574	233.489	243.783	240.738	239.396		233.51	231.689	223.086	235.001	230.822		-0.041389	No	9.17687	Yes	0.667275	Not significant
CMG113C	protein phosphatase 2C, with protein kinase domain	No		53.0448	56.401	48.5369	52.8614	52.711		52.3389	48.0042	51.4638	56.092	51.9747		-0.0741585	No	6.6505	Yes	0.63125	Not significant
CMG114C	hypothetical protein	No		119.249	132.658	122.663	122.223	124.198		127.085	125.342	119.153	138.382	127.49		-0.0762626	No	5.49318	Yes	0.818432	Not significant
CMG115C	hypothetical protein	No		141.022	142.84	139.922	114.233	134.504		119.089	148.518	132.196	123.517	130.83		-0.0906317	No	5.98275	Yes	0.667275	Not significant
CMG116C	hypothetical protein	No		0	0.450617	1.26358	0.214505	0.482175		0.66664	0.451666	0.224053	0.680691	0.505763		0.430005	No	-0.884717	No	0.960829	Not significant
CMG117C	hypothetical protein	No		88.8758	84.1339	89.0123	95.2536	89.3189		89.3474	93.7201	89.9966	90.0398	90.776		-0.0490618	No	7.33381	Yes	0.685854	Not significant
CMG118C	60S acidic ribosomal protein P2	No		661.626	674.837	639.51	561.264	634.309		591.807	751.37	612.975	619.579	643.933		0.00729536	No	7.61452	Yes	0.993937	Not significant
CMG119C	similar to histidine triad protein (HIT)	No		307.807	301.229	301.736	315.923	306.674		332.678	293.535	320.055	240.736	296.751		0.214131	No	7.18627	Yes	0.00335672	Significant
CMG121C	hypothetical protein	No		104.658	94.3008	104.695	113.221	104.219		109.953	98.8264	111.801	104.462	106.261		0.0497	No	7.41275	Yes	0.721203	Not significant
CMG123C	aspartate-semialdehyde dehydrogenase (AsA dehydrogenase)	No		619.972	656.208	644.714	646.818	641.928		631.796	661.61	654.858	703.645	662.977		-0.0919958	No	9.60666	Yes	0.119322	Not significant
CMG124C	GTP-binding protein of Obg-family	No		89.7874	93.1	91.8815	97.8986	93.1669		96.2881	98.1929	93.9158	92.7429	95.2849		-0.0308463	No	6.57562	Yes	0.866828	Not significant
CMG125C	similar to peroxisomal membrane protein PMP22	No		1273.86	1334.1	1286.9	1255.66	1287.63		1217.79	1270.61	1215.65	1323.58	1256.91		-0.0687881	No	10.0968	Yes	0.370529	Not significant
CMG126C	similar to zinc finger protein	No		79.0295	70.5718	68.5912	75.9208	73.5283		74.7095	75.6299	69.1487	72.2613	72.9373		0.0380853	No	6.39666	Yes	0.866828	Not significant
CMG127C	hypothetical protein	No		8.7633	7.56706	8.64473	8.32487	8.32499		8.12651	4.88791	5.51826	5.58831	6.03025		0.150453	No	2.98099	Yes	0.807045	Not significant
CMG129C	MYB-related protein	No		1.05057	1.08859	1.13057	0.806085	1.01896		1.19294	1.21237	1.20281	0.974463	1.14564		-0.298448	No	0.662849	No	0.870762	Not significant
CMG130C	hypothetical protein	No		187.133	187.002	188.351	207.179	192.416		178.788	184.636	193.901	181.35	184.669		-0.00304463	No	7.87614	Yes	1	Not significant
CMG131C	hypothetical protein	No		0.231744	1.92105	2.39415	1.01607	1.39075		2.52622	1.28368	1.91035	1.28973	1.75249		0.237965	No	1.02933	No	0.897096	Not significant
CMG132C	similar to acetylpolyamine aminohydolase	No		541.917	519.129	512.156	543.09	529.073		528.454	491.308	524.846	498.378	510.746		0.0397586	No	9.04575	Yes	0.681414	Not significant
CMG133C	excinuclease ABC subunit B	No		34.0392	37.8205	34.4974	36.2243	35.6453		33.4733	35.7729	34.5071	38.0871	35.4601		-0.0747648	No	6.36522	Yes	0.646503	Not significant
CMG136C	probable ubiquitin-conjugating enzyme E2	No		243.4	266.866	262.592	255.409	257.067		256.262	244.923	240.66	275.36	254.301		-0.080427	No	6.56251	Yes	0.562726	Not significant
CMG137C	hypothetical protein, conserved	No		72.9117	61.3942	67.2282	75.853	69.3468		70.9367	72.6896	71.5239	65.2286	70.0947		0.0916142	No	5.89786	Yes	0.650152	Not significant
CMG139C	similar to flavin-containing monooxygenase FMO-1	No		71.2614	76.2225	73.9667	75.4652	74.229		72.6958	64.0647	76.3243	68.2311	70.3289		0.0210918	No	6.53389	Yes	0.949632	Not significant
CMG141C	gamma-glutamylcysteine synthetase	No		93.7125	91.9258	89.4436	101.202	94.0709		90.8147	93.6037	90.6493	94.509	92.3942		-0.0355455	No	7.64693	Yes	0.807045	Not significant
CMG142C	similar to DNA-(apurinic or apyrimidinic site) lyase ARP	No		235.279	233.44	247.29	244.551	240.14		244.922	236.668	233.138	259.016	243.436		0.000804866	No	7.98648	Yes	1	Not significant
CMG143C	similar to anti-silencing factor	No		105.169	102.727	97.3082	112.242	104.361		100.636	108.149	115.181	96.1612	105.032		0.0394503	No	5.61537	Yes	0.878482	Not significant
CMG145C	hypothetical protein, conserved	No		175.216	167.387	174.412	158.871	168.971		169.655	171.387	173.788	174.267	172.274		0.051652	No	7.46535	Yes	0.721203	Not significant
CMG146C	GTP-binding protein of Obg family	No		179.753	173.332	184.592	184.204	180.47		183.401	186.51	190.231	174.065	183.552		0.052669	No	7.93656	Yes	0.57375	Not significant
CMG147C	probable long-chain acyl-CoA synthetase	No		71.1222	73.1326	80.1014	79.1341	75.8726		78.377	81.1606	77.3171	81.9755	79.7076		0.00106794	No	6.96416	Yes	1	Not significant
CMG148C	1-deoxy-D-xylulose 5-phosphate reductoisomerase	No		369.588	396.847	396.01	410.505	393.237		378.783	375.061	385.928	384.247	381.005		-0.0228197	No	8.84767	Yes	0.854591	Not significant
CMG151C	hypothetical protein	No		67.3384	64.0585	62.9203	78.947	68.316		67.8634	73.1859	68.1553	66.0136	68.8046		0.0842344	No	6.28125	Yes	0.602195	Not significant
CMG152C	hypothetical protein	No		265.59	272.713	268.59	285.081	272.994		271.989	264.817	260.867	238.121	258.949		0.0749099	No	8.01323	Yes	0.406764	Not significant
CMG153C	small GTP-binding protein of Rab family	No		286.144	279.467	292.039	290.433	287.021		273.809	265.557	270.114	262.628	268.027		0.0224776	No	7.63296	Yes	0.913268	Not significant
CMG154C	hypothetical protein	No		157.54	174.365	183.212	181.269	174.096		167.226	156.691	136.722	129.173	147.453		0.135058	No	5.95599	Yes	0.285425	Not significant
CMG155C	hypothetical protein	No		141.584	128.79	158.555	136.666	141.399		133.402	126.659	149.385	128.273	134.43		0.0433382	No	6.77543	Yes	0.826886	Not significant
CMG156C	probable nicotinate phosphoribosyltransferase	No		41.7502	46.0459	45.7146	48.8141	45.5812		44.5542	44.4068	46.5319	45.2426	45.1839		0.0216959	No	5.98929	Yes	0.941209	Not significant
CMG157C	60S ribosomal protein L26	No		677.837	711.467	661.431	594.392	661.282		661.085	735.68	647.513	663.929	677.052		-0.0825615	No	7.93299	Yes	0.487782	Not significant
CMG159C	hypothetical protein	No		7.7102	7.2002	7.2832	7.04275	7.30909		6.6149	4.54768	7.062	8.34358	6.64204		-0.0263215	No	3.69058	Yes	0.974217	Not significant
CMG161C	unknown kinase with aarF domain	No		106.001	97.1855	114.555	119.071	109.203		115.746	112.149	110.463	114.664	113.256		0.048625	No	7.72357	Yes	0.650152	Not significant
CMG162C	similar to ferredoxin component (biphenyl dioxygenase, Rieske iron-sulfur component related protein)	No		3941.31	4205.61	4201.16	3994.93	4085.75		4315.21	3765.46	3944.1	4509.55	4133.58		-0.0298459	No	10.9753	Yes	0.872403	Not significant
CMG164C	hypothetical protein, conserved	No		79.7474	84.5894	88.7324	92.02	86.2723		80.2891	81.0654	90.1831	85.8534	84.3478		-0.0117705	No	6.73859	Yes	0.97032	Not significant
CMG165C	probable NOL1/NOP2/sun family protein (proliferating-cell nucleolar protein)	No		53.2475	49.4936	51.962	58.1211	53.2061		51.3462	60.4186	52.8565	53.2042	54.4564		0.026511	No	7.15992	Yes	0.883116	Not significant
CMG166C	fructokinase	No		82.4161	75.3744	77.6315	88.7649	81.0467		91.4264	80.5627	86.4996	73.2078	82.9241		0.0664303	No	6.16514	Yes	0.729461	Not significant
CMG167C	cell cycle controlling protein kinase RIO	No		61.7251	65.232	69.6971	64.0227	65.1692		70.6126	66.1281	67.0836	60.4579	66.0705		0.0244198	No	6.65126	Yes	0.931117	Not significant
CMG168C	probable purple acid phosphatase protein	No		0.129504	1.07353	0.445969	0.340684	0.497421		0.352927	0.239117	0.474465	0.120122	0.296658		0.775091	No	-0.192926	No	0.67872	Not significant
CMG169C	probable RNA polymerase II subunit I	No		146.113	136.786	131.978	150.706	141.396		149.05	149.819	154.672	113.311	141.713		0.135082	No	5.31363	Yes	0.523467	Not significant
CMG170C	proteasome regulatory particle subunit	No		47.5852	44.0751	47.8716	50.6353	47.5418		46.3839	56.2712	49.4613	46.2456	49.5905		-0.0335291	No	6.06462	Yes	0.901521	Not significant
CMG171C	thiamin biosynthesis protein	No		596.382	594.722	603.886	604.282	599.818		613.186	608.821	600.36	628.068	612.609		0.000345	No	10.0255	Yes	1	Not significant
CMG172C	similar to Glu-tRNAGln amidotransferase subunit A	No		57.8511	55.0131	59.1198	62.3468	58.5827		59.4726	62.9895	62.6952	64.3102	62.3669		0.0287576	No	6.66426	Yes	0.907992	Not significant
CMG174C	similar to glycogenin glucosyltransferase (UDP-glucose => Amylose)	No		0.914082	0.841926	1.13671	0.445308	0.834506		1.19941	0.750121	0.558157	1.03628	0.885991		-0.701878	No	0.890758	No	0.430332	Not significant
CMG177C	hypothetical protein, conserved	No		84.9081	85.9232	89.4501	94.8654	88.7867		92.7774	90.163	87.8321	84.9746	88.9368		-0.00253159	No	7.37481	Yes	1	Not significant
CMG178C	squalene synthase	No		185.401	199.203	172.97	169.973	181.887		149.676	181.731	167.469	193.483	173.09		-0.193871	No	7.82452	Yes	0.000814559	Significant
CMG179C	RNA polymerase III largest subunit	No		64.3094	61.5536	65.5772	68.2218	64.9155		62.2575	64.7747	61.7788	66.3383	63.7873		-0.0927442	No	8.24999	Yes	0.157943	Not significant
CMG180C	similar to key negative regulator of the Notch pathway SEL1L	No		45.6806	47.0673	46.497	54.4034	48.4121		46.8237	46.9495	48.7911	41.8685	46.1082		0.0438282	No	7.42107	Yes	0.775846	Not significant
CMG182C	hypothetical protein, conserved	No		162.44	173.391	178.513	175.639	172.496		164.444	170.141	161.392	174.614	167.648		0.0187374	No	7.59265	Yes	0.937479	Not significant
CMG184C	similar to U3 snoRNP component Utp6p	No		90.3888	87.1561	83.0863	91.4396	88.0177		80.1855	86.0552	83.4365	80.7839	82.6153		-0.0317915	No	6.04993	Yes	0.881279	Not significant
CMG185C	hypothetical protein	No		311.07	297.817	288.143	281.115	294.536		285.644	317.203	278.456	291.38	293.171		-0.0471964	No	7.494	Yes	0.743368	Not significant
CMG186C	hypothetical protein	No		103.137	108.153	106.502	107.727	106.38		119.385	116.318	105.719	106.266	111.922		0.0791826	No	6.12701	Yes	0.667275	Not significant
CMG187C	hypothetical protein, conserved	No		277.979	260.895	278.21	276.144	273.307		275.584	264.852	271.825	267.628	269.972		0.106372	No	7.23647	Yes	0.494173	Not significant
CMG188C	20S core proteasome subunit beta 3	No		124.515	116.344	127.646	127.49	123.999		115.072	141.532	135.802	132.519	131.231		-0.0723441	No	6.11058	Yes	0.710337	Not significant
CMG189C	chromosome assembly protein SMC2	No		119.472	115.845	123.679	134.291	123.322		128.015	127.162	125.052	121.09	125.33		0.00613682	No	8.40787	Yes	0.987424	Not significant
CMG190C	unknown zinc finger protein	No		78.6952	83.5874	84.9729	93.8687	85.281		94.7148	82.8036	98.1685	80.6131	89.075		-0.0957076	No	6.88917	Yes	0.41158	Not significant
CMG191C	hypothetical protein	No		83.2249	68.9443	66.5623	74.7068	73.3596		76.0496	79.5616	78.4834	74.455	77.1374		-0.0934725	No	4.86768	Yes	0.710337	Not significant
CMG193C	hypothetical protein	No		65.1721	61.7075	67.5227	74.1892	67.1479		67.4238	65.9314	65.7973	61.687	65.2099		0.0526727	No	7.40663	Yes	0.684847	Not significant
CMG194C	probable phosphoribosylanthranilate isomerase	No		74.3261	72.343	79.4186	82.2791	77.0917		79.2504	70.8082	81.5963	73.342	76.2492		0.061708	No	5.68762	Yes	0.743368	Not significant
CMG195C	hypothetical protein, conserved	No		58.8766	72.7594	72.3386	65.3789	67.3384		73.3726	63.6421	76.9609	64.2163	69.548		-0.00712611	No	5.41427	Yes	1	Not significant
CMG196C	mitochondrial translation elongation factor G1 (EF-G1)	No		98.9706	97.9865	99.5091	97.361	98.4568		104.025	98.8745	101.204	90.5579	98.6652		0.0128455	No	7.58676	Yes	0.956858	Not significant
CMG197C	hypothetical protein	No		34.7659	47.3788	40.3148	42.9294	41.3472		48.6616	44.2141	43.8656	47.0548	45.949		-0.0804471	No	4.57968	Yes	0.785486	Not significant
CMG198C	methionyl-tRNA formyltransferase	No		112.455	121.297	117.593	120.695	118.01		125.668	127.876	119.82	123.612	124.244		-0.0433773	No	6.96359	Yes	0.777349	Not significant
CMG199C	hypothetical protein	No		91.6222	95.5819	94.4669	97.1789	94.7125		94.0482	91.6538	94.2703	94.4525	93.6062		-0.0321161	No	7.13383	Yes	0.836864	Not significant
CMG200C	1-pyrroline-5-carboxylate dehydrogenase	No		120.971	119.917	115.549	111.471	116.977		119.022	107.533	104.844	114.73	111.532		0.00471486	No	7.50915	Yes	0.993523	Not significant
CMG201C	hypothetical protein	No		930.956	965.449	980.508	1001.31	969.556		925.506	976.508	927.039	1076.17	976.306		-0.0565362	No	10.6062	Yes	0.494461	Not significant
CMG202C	hypothetical protein	No		235.553	254.645	257.194	250.901	249.573		248.716	249.59	246.747	260.608	251.415		0.00463463	No	8.93772	Yes	0.988311	Not significant
CMG203C	similar to protein phosphatase 2C	No		146.389	140.842	150.017	146.208	145.864		152.567	143.926	139.956	145.937	145.597		-0.0230804	No	7.93006	Yes	0.877343	Not significant
CMG205C	hypothetical protein, conserved	No		77.1458	75.9127	73.6204	77.9016	76.1451		78.2021	73.4438	75.0698	73.5772	75.0732		-0.0202454	No	6.88531	Yes	0.911559	Not significant
CMG206C	similar to peroxisomal membrane protein PMP22	No		1326.55	1462.81	1475.38	1379.45	1411.05		1497.68	1367.53	1387.19	1552.31	1451.18		-0.024212	No	10.226	Yes	0.899381	Not significant
CMG208C	retroelement	No		0.489237	0.225308	0.842386	1.50153	0.764616		1.11107	0.903332	1.34432	1.36138	1.18002		-0.421089	No	0.115323	No	0.809071	Not significant
CMG210C	unknown zinc finger protein	No		173.033	149.754	164.553	166.386	163.431		166.989	156.852	179.851	132.402	159.024		0.228426	No	6.35689	Yes	0.00417037	Significant
CMG211C	lipid-A-disaccharide synthase	No		89.0568	91.0536	102.961	109.231	98.0757		102.706	96.1175	98.8724	97.756	98.8629		-0.0910288	No	6.99236	Yes	0.38941	Not significant
CMG212C	similar to iron transporter ferroportin 1	No		114.645	110.959	113.323	119.043	114.492		112.851	110.433	111.008	120.294	113.646		0.0094228	No	7.44763	Yes	0.979512	Not significant
CMG213C	probable proline dehydrogenase	No		77.4269	71.8088	74.6905	80.0262	75.9881		72.2837	71.085	75.1412	73.3098	72.9549		0.00677036	No	6.98243	Yes	0.994372	Not significant
CMG214C	hypothetical protein	No		136.581	147.943	146.45	143.812	143.697		144.848	146.728	144.738	151.035	146.838		-0.0413877	No	7.70613	Yes	0.721203	Not significant
CMG215C	cytochrome c reductase (Complex III) hinge protein	No		95.768	98.3471	57.8087	53.0899	76.2534		57.9977	97.5599	62.5108	80.6619	74.6826		0.299036	No	3.6167	Yes	0.285425	Not significant
CMG217C	NADPH:protochlorophyllide oxidoreductase	No		1015.89	1028.7	1113.23	1142.17	1075		1112.19	999.969	1078.3	1116.22	1076.67		-0.0172178	No	10.1257	Yes	0.886945	Not significant
CMG220C	similar to hedgehog protein	No		379.838	387.226	380.399	390.432	384.473		370.574	364.87	373.642	426.919	384.001		-0.102981	No	9.31924	Yes	0.0877452	Not significant
CMH001C	similar to hedgehog protein	No		1025.07	999.867	1011.99	928.606	991.383		906.23	933.382	1008.38	1068.57	979.141		-0.134799	No	11.6191	Yes	0.0735759	Not significant
CMH005C	hypothetical protein, conserved	No		85.2675	95.4729	86.7172	87.7557	88.8033		89.2834	86.6816	88.6812	91.618	89.0661		-0.040637	No	6.67808	Yes	0.785486	Not significant
CMH006C	unknown protein involving with Iron-Sulfur proteins SufD	No		183.278	203.855	195.254	188.738	192.781		187.727	203.067	197.253	213.02	200.267		-0.0277577	No	8.21908	Yes	0.850095	Not significant
CMH007C	hypothetical protein, conserved	No		77.3017	74.5286	77.6924	78.5207	77.0108		83.4609	75.4557	79.5598	74.8378	78.3285		-0.0431299	No	6.92618	Yes	0.770384	Not significant
CMH008C	branched-chain alpha-keto acid dehydrogenase E1-alpha subunit	No		131.228	144.812	150.591	146.794	143.356		145.241	148.908	149.742	139.732	145.906		0.028684	No	7.43122	Yes	0.851258	Not significant
CMH009C	probable adenosine deaminase	No		36.179	37.4885	34.1008	33.7764	35.3862		31.1654	33.2567	31.7091	29.3633	31.3736		-0.10968	No	5.25777	Yes	0.667275	Not significant
CMH010C	similar to syntaxin protein	No		55.8466	59.2187	66.8667	64.4038	61.5839		66.9315	64.3391	61.8976	63.5539	64.1805		-0.0877436	No	5.63087	Yes	0.627806	Not significant
CMH011C	hypothetical protein, conserved	No		114.295	111.372	112.527	102.749	110.236		91.5348	118.276	108.114	116.43	108.589		-0.0624119	No	6.18893	Yes	0.76873	Not significant
CMH012C	hypothetical protein	No		117.626	120.084	96.6638	110.72	111.274		102.743	104.417	113.388	99.5679	105.029		0.112493	No	5.50142	Yes	0.517664	Not significant
CMH013C	hypothetical protein	No		100.577	94.8785	103.248	106.078	101.195		100.417	99.3785	100.612	89.7437	97.5377		0.088345	No	7.26497	Yes	0.464197	Not significant
CMH014C	cysteine desulfurase for iron-sulfur cluster formation sufS	No		219.097	195.274	202.988	220.996	209.589		211.771	204.044	220.15	189.256	206.305		0.0270666	No	7.92903	Yes	0.869217	Not significant
CMH016C	similar to thiamin pyrophosphokinase	No		159.509	167.71	160.851	168.784	164.213		159.74	177.973	169.768	181.291	172.193		-0.0575005	No	6.80333	Yes	0.685854	Not significant
CMH017C	RNA polymerase I, II, III common subunit	No		271.175	231.191	235.775	226	241.035		239.416	247.04	251.251	227.416	241.281		0.0948028	No	6.71995	Yes	0.523467	Not significant
CMH018C	hypothetical protein	No		53.6713	50.0947	51.7597	60.7504	54.069		52.4447	51.2406	57.4739	45.7207	51.72		0.0556012	No	6.87246	Yes	0.694065	Not significant
CMH019C	similar to UVB-resistance protein UVR8	No		3.59557	5.41921	5.06535	4.87272	4.73821		2.96931	4.37564	4.34115	5.60901	4.32378		-0.435901	No	2.42071	Yes	0.278418	Not significant
CMH020C	cleavage and polyadenylation specifity factor protein	No		84.2348	87.6053	88.5011	92.944	88.3213		94.1989	93.2456	92.0535	89.7967	92.3237		0.0463642	No	7.36562	Yes	0.789891	Not significant
CMH021C	hypothetical protein, conserved	No		342.002	322.137	312.213	273.871	312.555		269.058	300.249	300.838	320.817	297.74		-0.0111585	No	6.55091	Yes	0.975256	Not significant
CMH022C	RuvB-like DNA/RNA helicase pontin	No		164.434	164.32	160.78	151.914	160.362		159.304	153.629	151.583	152.099	154.154		0.00708453	No	7.5762	Yes	0.988311	Not significant
CMH023C	hypothetical protein	No		138.6	141.085	148.905	137.059	141.412		148.711	135.112	161.705	125.232	142.69		0.0642958	No	7.76083	Yes	0.593989	Not significant
CMH024C	chloroplast peptide chain release factor RF-1	No		600.403	565.925	578.172	540.787	571.322		538.086	548.955	559.4	553.655	550.024		-0.00622274	No	9.20584	Yes	0.988311	Not significant
CMH025C	hypothetical protein	No		108.634	116.623	108.381	129.146	115.696		109.502	99.6188	116.641	115.642	110.351		-0.0369878	No	6.48019	Yes	0.883116	Not significant
CMH026C	similar to (N6-adenosine)-methyltransferase	No		7.87928	7.69714	8.11955	9.00303	8.17475		6.94071	7.93549	8.85706	7.30847	7.76044		0.175235	No	3.52539	Yes	0.645331	Not significant
CMH027C	similar to transcriptional activator FHA1	No		145.319	143.445	137.147	140.173	141.521		148.946	140.488	145.659	134.283	142.344		0.0258227	No	6.55366	Yes	0.923904	Not significant
CMH028C	probable alpha-1,3-glucosyltransferase ALG6	No		51.6283	58.3931	58.363	60.2717	57.164		47.7549	60.7022	59.6488	56.4759	56.1455		-0.0442189	No	6.05849	Yes	0.86544	Not significant
CMH030C	hypothetical protein	No		141.487	153.57	152.388	148.523	148.992		143.994	144.443	148.413	130.965	141.954		0.0309458	No	6.50754	Yes	0.912427	Not significant
CMH032C	similar to protein phosphatase 2C (PP2C)	No		28.6547	26.303	24.4177	23.5033	25.7197		25.2334	23.5749	25.7994	27.0309	25.4096		-0.0380507	No	5.66449	Yes	0.90973	Not significant
CMH034C	probable DNA repair endonuclease XPF	No		117.415	122.031	119.534	117.799	119.195		111.763	119.313	116.884	125.016	118.244		-0.0266663	No	8.2526	Yes	0.848355	Not significant
CMH036C	O-acetylserine (thiol)-lyase 2	No		148.941	150.232	142.729	138.16	145.015		140.69	136.619	142.381	140.104	139.949		-0.0154797	No	7.13884	Yes	0.944428	Not significant
CMH038C	hypothetical protein	No		824.486	849.131	874.712	765.459	828.447		832.967	830.275	794.492	861.755	829.872		-0.0210912	No	8.20075	Yes	0.907201	Not significant
CMH039C	similar to PREG1-like negative regulator	No		460.506	476.249	474.721	478.784	472.565		452.92	475.98	450.172	550.076	482.287		-0.159572	No	8.98875	Yes	0.00113587	Significant
CMH040C	similar to glutamine amidotransferase class I	No		101.97	105.888	102.622	106.012	104.123		101.868	98.0508	101.159	105.849	101.731		-0.0997855	No	6.12846	Yes	0.475016	Not significant
CMH042C	hypothetical protein, conserved	No		455.813	446.363	444.112	445.772	448.015		436.915	445.343	437.745	413.384	433.347		-0.0150505	No	8.59549	Yes	0.944428	Not significant
CMH043C	unknown RNA-binding protein	No		121.036	120.197	123.535	136.231	125.25		129.58	118	130.523	136.372	128.619		-0.0484014	No	7.40005	Yes	0.694065	Not significant
CMH044C	hypothetical protein	No		87.1351	84.5371	89.1622	78.4459	84.82		85.4866	86.113	85.4343	76.3581	83.348		0.109174	No	6.48537	Yes	0.333529	Not significant
CMH045C	hypothetical protein	No		306.441	288.401	287.117	286.898	292.214		304.232	286.153	309.969	242.518	285.718		0.0951484	No	7.21022	Yes	0.536797	Not significant
CMH046C	40S ribosomal protein S14	No		448.128	489.459	464.328	443.82	461.434		459.32	540.941	426.799	536.132	490.798		-0.0979909	No	7.63481	Yes	0.285425	Not significant
CMH047C	similar to mRNA binding protein CSP41 precursor	No		1204.5	1218.74	1208.57	1133.25	1191.27		1119.09	1199.76	1144.71	1236.87	1175.11		-0.0439367	No	10.3002	Yes	0.57375	Not significant
CMH048C	hypothetical protein	No		388.567	408.902	409.97	420.779	407.054		392.505	416.315	411.919	378.198	399.734		0.0206831	No	7.92013	Yes	0.918195	Not significant
CMH049C	unknown homeobox protein	No		6.14297	3.98159	4.70097	3.79067	4.65405		6.8204	2.73059	4.79296	4.8538	4.79944		0.234013	No	2.28562	Yes	0.707383	Not significant
CMH050C	hypothetical protein, conserved	No		140.35	146.115	147.925	153.653	147.011		137.54	134.676	165.947	140.439	144.65		-0.0344886	No	5.95852	Yes	0.891295	Not significant
CMH052C	pyrophosphate--fructose-6-phosphate 1-phosphotransferase, beta subunit	No		102.345	100.597	106.83	106.95	104.181		104.55	106.945	106.56	98.4081	104.116		-0.0556242	No	7.1656	Yes	0.646125	Not significant
CMH055C	hypothetical protein	No		63.0307	67.4067	68.5197	74.9897	68.4867		63.6024	65.7708	70.3702	65.9858	66.4323		0.00349248	No	8.47786	Yes	0.998337	Not significant
CMH056C	protein kinase YAK1	No		157.181	172.411	159.194	173.832	165.655		165.811	166.012	165.001	162.473	164.824		-0.0234948	No	8.08268	Yes	0.871653	Not significant
CMH057C	hypothetical protein, conserved	No		90.3791	92.715	93.3885	101.613	94.524		97.139	91.7919	99.5442	90.9844	94.8649		-0.0307134	No	7.34938	Yes	0.848355	Not significant
CMH058C	eukaryotic translation initiation factor eIF-5	No		719.668	687.017	715.982	754.054	719.18		730.672	720.792	764.803	680.53	724.199		0.0429613	No	10.0611	Yes	0.631014	Not significant
CMH059C	similar to RNA polymerase I-associated factor PAF67	No		141.775	140.354	142.968	145.622	142.68		141.128	143.702	132.217	142.539	139.897		-0.0923387	No	8.03923	Yes	0.231148	Not significant
CMH060C	eukaryotic translation initiation factor eIF-3 subunit 10	No		202.251	218.359	215.605	225.464	215.42		208.21	220.174	212.993	223.837	216.303		-0.0454261	No	9.48117	Yes	0.658454	Not significant
CMH061C	eukaryotic translation initiation factor eIF-2 beta subunit	No		164.677	159.857	160.997	171.327	164.215		181.864	175.456	168.263	168.516	173.525		0.0166132	No	6.92852	Yes	0.962775	Not significant
CMH062C	hypothetical protein	No		106.836	107.177	105.744	101.143	105.225		92.4145	105.856	100.347	96.8871	98.8763		0.0139342	No	5.77296	Yes	0.981024	Not significant
CMH063C	similar to Surfeit 1, a protein involved in cytochrome c oxidase assembly	No		86.0412	97.4054	79.8078	82.2232	86.3694		92.9216	91.2382	89.7871	88.2088	90.5389		-0.0983164	No	6.03445	Yes	0.684847	Not significant
CMH064C	similar to guanine nucleotide exchange factor	No		81.4337	80.5613	83.4448	84.9933	82.6083		83.9381	77.0786	82.7494	73.8811	79.4118		-0.00813364	No	6.69382	Yes	0.998337	Not significant
CMH065C	60S ribosomal protein L14	No		320.117	391.174	329.068	307.709	337.017		358.794	388.164	328.7	397.871	368.382		-0.020881	No	7.12157	Yes	0.941692	Not significant
CMH066C	mitochondrial ribosomal protein S15 precursor	No		118.242	99.1456	112.347	108.332	109.517		115.535	127.814	122.256	107.525	118.282		0.0874182	No	5.96512	Yes	0.549116	Not significant
CMH069C	conserved GTP binding protein of unknown function	No		120.08	114.722	125.241	125.02	121.266		122.703	113.203	118.291	112.39	116.647		0.0483941	No	7.43809	Yes	0.651941	Not significant
CMH071C	60S ribosomal protein L5	No		495.683	506.591	479.116	486.69	492.02		482.349	530.883	478.775	543.601	508.902		-0.0577889	No	8.60765	Yes	0.551435	Not significant
CMH072C	hypothetical protein, conserved	No		82.6867	87.1157	85.4238	82.4296	84.4139		87.5004	86.5151	82.6443	93.1122	87.443		-0.0509126	No	5.84641	Yes	0.809074	Not significant
CMH073C	hypothetical protein	No		57.0198	64.4057	61.4123	58.2309	60.2672		57.5526	66.5054	64.4767	64.4245	63.2398		-0.0302489	No	5.61635	Yes	0.954834	Not significant
CMH074C	ubiquitin-specific protease UBP15	No		117.01	110.649	116.471	134.74	119.717		120.56	113.027	133.167	114.326	120.27		0.0111486	No	7.78554	Yes	0.966275	Not significant
CMH075C	similar to mitochondrial carrier protein	No		78.966	85.2334	87.6347	87.8184	84.9131		97.8862	82.774	93.9878	95.9437	92.648		-0.0742438	No	6.31303	Yes	0.655415	Not significant
CMH076C	similar to FKBP-type peptidyl-prolyl cis-trans isomerase	No		69.5065	60.7367	74.7994	92.597	74.4099		79.3302	79.3884	77.1303	76.0429	77.9729		0.0159643	No	4.94618	Yes	0.981024	Not significant
CMH078C	hypothetical protein, conserved	No		102.394	94.9611	99.2982	112.7	102.338		110.977	100.615	112.758	97.814	105.541		-0.0415609	No	6.29685	Yes	0.877282	Not significant
CMH080C	hypothetical protein	No		245.297	239.147	245.786	281.859	253.022		255.216	245.604	278.014	219.622	249.614		0.111028	No	8.19	Yes	0.345175	Not significant
CMH082C	similar to DNA polymerase epsilon small subunit	No		67.6359	59.6378	66.129	61.7507	63.7884		65.2812	63.3938	63.8385	60.2496	63.1907		-0.0308609	No	6.74297	Yes	0.864381	Not significant
CMH083C	similar to mutator MutT protein	No		181.594	187.974	207.488	203.979	195.259		199.418	186.242	175.551	186.808	187.005		0.0073163	No	6.7165	Yes	0.998337	Not significant
CMH087C	hypothetical protein, conserved	No		6128.8	5761.78	5444.74	4737.35	5518.16		5215.67	5610.19	5589.06	5310.01	5431.23		0.0144833	No	10.4562	Yes	0.968733	Not significant
CMH090C	cysteine--tRNA ligase, cytoplasmic	No		58.1934	56.4768	58.3668	58.5369	57.8935		58.1182	59.065	58.0696	62.5625	59.4538		-0.0859828	No	6.56015	Yes	0.529312	Not significant
CMH091C	hypothetical protein	No		36.817	31.4404	38.6235	38.6989	36.395		32.7805	33.5395	37.295	31.4359	33.7627		0.0146613	No	4.56593	Yes	0.994372	Not significant
CMH092C	hypothetical protein	No		122.817	120.485	119.813	116.938	120.013		114.539	105.335	113.823	117.29	112.747		0.123188	No	5.97114	Yes	0.300014	Not significant
CMH095C	similar to inositol monophosphatase	No		111.916	95.4957	108.447	105.149	105.252		113.549	95.4945	102.286	91.8999	100.807		-0.0158305	No	6.21152	Yes	0.961243	Not significant
CMH096C	hypothetical protein	No		76.4893	67.8141	66.5554	65.9971	69.214		69.4836	78.1679	60.6927	66.3953	68.6848		-0.0120873	No	4.93409	Yes	1	Not significant
CMH097C	hypothetical protein, conserved	No		99.3085	91.317	96.3081	103.891	97.7062		85.8597	95.496	92.1704	98.0916	92.9044		-0.0824274	No	6.75711	Yes	0.461755	Not significant
CMH100C	probable trehalase	No		142.713	139.7	149.864	157.34	147.404		154.954	142.447	159.44	141.902	149.686		0.0795942	No	7.91607	Yes	0.567484	Not significant
CMH101C	hypothetical protein	No		82.4458	85.8954	83.4129	90.4608	85.5537		92.9621	87.3907	93.127	86.0417	89.8804		0.0582604	No	7.55207	Yes	0.63125	Not significant
CMH102C	similar to splicing factor 3a, subunit 2	No		36.5355	37.7552	31.8377	54.308	40.1091		41.2841	34.9638	54.2769	35.9551	41.6199		0.00814135	No	4.16063	Yes	1	Not significant
CMH103C	similar to short-chain dehydrogenase	No		91.0509	97.4263	102.052	110.402	100.233		112.809	105.13	107.673	92.6498	104.565		0.0919345	No	6.17102	Yes	0.551304	Not significant
CMH105C	hypothetical protein, conserved	No		160.673	155.037	167.968	177.682	165.34		164.838	163.756	162.933	165.592	164.28		0.0176144	No	7.90311	Yes	0.950496	Not significant
CMH106C	hypothetical protein	No		20.8123	21.8923	22.5498	23.746	22.2501		25.5124	22.0524	23.1783	20.7304	22.8684		0.049548	No	6.06567	Yes	0.843532	Not significant
CMH107C	ubiquinone biosynthesis protein COQ7	No		52.0718	48.7107	53.7021	45.8993	50.096		54.4471	49.8257	51.1718	53.0791	52.1309		0.125707	No	5.04921	Yes	0.637893	Not significant
CMH109C	raptor	No		73.8284	79.288	77.6766	84.098	78.7227		79.0134	83.0205	76.656	78.3816	79.2679		-0.0316232	No	8.39139	Yes	0.818432	Not significant
CMH110C	hypothetical protein	No		4.7449	5.26225	4.41844	4.16078	4.64659		5.54182	5.3639	4.87815	5.65863	5.36063		-0.103787	No	3.28864	Yes	0.857998	Not significant
CMH111C	similar to 4-hydroxybenzoyl-CoA thioesterase	No		113.056	120.152	116.05	122.561	117.955		117.655	114.41	122.327	98.2398	113.158		0.00264554	No	5.93189	Yes	1	Not significant
CMH114C	similar to FKBP-type peptidyl-prolyl cis-trans isomerase	No		117.626	132.38	121.239	119.516	122.69		113.439	124.824	130.646	116.838	121.437		-0.018423	No	6.97038	Yes	0.934053	Not significant
CMH115C	2-C-methyl-D-erythritol 4-phosphate cytidylyltransferase	No		161.759	166.323	170.572	159.09	164.436		164.231	154.608	161.717	184.363	166.23		-0.0919384	No	7.27035	Yes	0.418693	Not significant
CMH116C	similar to indigoidine systhesis protein IdgA	No		12.946	17.6619	16.2573	17.2418	16.0268		16.1814	16.6247	15.513	17.335	16.4135		0.0479331	No	5.0382	Yes	0.881279	Not significant
CMH117C	RNA polymerase II second largest subunit	No		145.6	147.779	150.638	155.76	149.944		138.118	145.383	147.94	154.329	146.442		-0.0365534	No	8.77703	Yes	0.713418	Not significant
CMH119C	20S core proteasome subunit beta 4	No		160.796	167.254	167.372	158.322	163.436		164.327	162.844	159.656	147.218	158.512		0.0599534	No	6.43694	Yes	0.700815	Not significant
CMH120C	hypothetical protein, conserved	No		48.2796	45.8013	47.5674	49.373	47.7553		46.9647	44.0863	49.1609	40.5113	45.1808		0.127705	No	5.90655	Yes	0.281129	Not significant
CMH121C	cystathionine beta-lyase	No		85.9043	87.2662	82.9634	88.8961	86.2575		86.0674	94.4071	84.2157	89.5216	88.553		-0.0261779	No	6.69707	Yes	0.911541	Not significant
CMH122C	similar to DNA invertase	No		493.192	494.853	526.381	528.174	510.65		533.175	500.526	537.589	541.817	528.277		-0.0292739	No	7.09577	Yes	0.919992	Not significant
CMH123C	hypothetical protein	No		58.1046	56.8405	67.2154	53.6631	58.9559		56.1768	60.3033	64.6661	59.1533	60.0749		-0.0225239	No	6.35074	Yes	0.956858	Not significant
CMH126C	probable eukaryotic translation initiation factor 3, subunit 8	No		130.114	135.245	131.851	145.814	135.756		137.624	137.945	141.064	148.247	141.22		-0.0806909	No	8.47918	Yes	0.445323	Not significant
CMH127C	hypothetical protein	No		196.81	202.719	202.914	207.202	202.411		190.522	198.629	207.426	251.32	211.974		-0.169347	No	9.45849	Yes	0.0132851	Not significant
CMH128C	cyclin dependent kinase, B-type	No		125.364	138.636	134.997	147.642	136.66		163.267	161.807	146.968	129.829	150.468		0.0425313	No	6.97239	Yes	0.790046	Not significant
CMH129C	hypothetical protein	No		151.532	165.635	185.469	197.315	174.988		185.749	183.297	178.089	175.693	180.707		-0.0831599	No	6.18612	Yes	0.587148	Not significant
CMH131C	similar to basal transcription factor ABT1	No		101.951	86.4893	82.6897	86.3415	89.3678		89.4445	82.9755	81.5842	82.3709	84.0938		0.0634909	No	5.83285	Yes	0.778133	Not significant
CMH132C	succinyl-CoA synthetase alpha chain	No		216.823	201.248	217.989	207.733	210.948		241.599	203.454	229.811	194.522	217.347		0.0774479	No	7.5045	Yes	0.412035	Not significant
CMH133C	hypothetical protein, conserved	No		643.546	621.6	619.101	601.231	621.37		603.72	644.243	618.575	616.889	620.857		0.0413424	No	8.89809	Yes	0.699374	Not significant
CMH135C	unknown transcriptional coactivator	No		148.622	156.624	151.767	158.626	153.91		152.994	176.768	155.999	168.797	163.64		-0.00877759	No	6.74485	Yes	0.988311	Not significant
CMH137C	similar to pyrroline-5-carboxylate reductase	No		90.9087	94.3239	86.4837	96.0794	91.9489		89.0863	97.3478	86.4455	98.0076	92.7218		-0.0538404	No	6.30719	Yes	0.825396	Not significant
CMH138C	pantoate--beta-alanine ligase	No		93.0379	92.5101	103.763	91.5971	95.2271		90.6631	101.51	97.6112	90.6126	95.0992		0.0856395	No	6.33066	Yes	0.587148	Not significant
CMH139C	hypothetical protein	No		114.775	128.696	126.021	121.431	122.731		117.862	122.853	130.264	118.803	122.446		0.114765	No	5.75956	Yes	0.581111	Not significant
CMH140C	hypothetical protein	No		98.9131	99.693	104.916	103.603	101.781		103.121	100.106	108.215	97.1301	102.143		-0.00929656	No	8.09099	Yes	0.968733	Not significant
CMH142C	hypothetical protein	No		143.082	154.972	158.54	174.261	157.714		148.431	145.345	161.187	158.932	153.474		-0.0180387	No	7.03805	Yes	0.931117	Not significant
CMH143C	hypothetical protein	No		0.368735	0.679255	0	0.323342	0.342833		0.334962	0.340418	0	0.684044	0.339856		-0.10257	No	-0.777813	No	1	Not significant
CMH144C	1,4-alpha-Glucan branching enzyme	No		171.42	169.547	177.64	165.34	170.987		162.361	176.087	163.605	180.863	170.729		-0.132956	No	8.20757	Yes	0.105011	Not significant
CMH145C	hypothetical protein	No		211.345	223.087	210.68	213.71	214.706		208.246	228.934	210.2	216.204	215.896		-0.054742	No	8.90908	Yes	0.650152	Not significant
CMH146C	polyribonucleotide nucleotidyltransferase	No		120.341	114.251	120.458	123.559	119.652		115.745	121.579	122.58	112.004	117.977		0.0110731	No	7.99363	Yes	0.956858	Not significant
CMH148C	hypothetical protein	No		1.8831	2.16806	1.01325	0.41282	1.36931		0.855312	1.73849	1.29359	0.873339	1.19018		-0.242903	No	0.27299	No	0.920344	Not significant
CMH150C	hypothetical protein, conserved	No		70.0433	63.9604	60.0428	75.1283	67.2937		71.0012	69.66	69.1109	61.9019	67.9185		0.122435	No	5.35946	Yes	0.543165	Not significant
CMH153C	probable leucine aminopeptidase	No		95.1721	97.3395	92.3911	98.4064	95.8273		93.9869	97.2428	95.9415	96.9427	96.0285		0.0139768	No	7.19498	Yes	0.965219	Not significant
CMH154C	20S core proteasome subunit beta 1	No		137.986	141.569	138.058	136.883	138.624		152.691	146.571	147.856	149.238	149.089		-0.0169731	No	6.78057	Yes	0.952228	Not significant
CMH155C	similar to ATP-dependent DNA helicase RecQ	No		33.8544	30.2099	38.3021	38.4433	35.2024		33.1137	32.9785	35.693	36.8237	34.6522		-0.0823641	No	6.30569	Yes	0.536151	Not significant
CMH156C	hypothetical protein, conserved	No		105.177	99.0131	112.892	113.071	107.538		112.419	104.666	115.602	101.232	108.48		0.012709	No	7.12704	Yes	0.968733	Not significant
CMH157C	hypothetical protein, conserved	No		37.8886	41.7071	33.2157	35.4528	37.0661		42.1835	36.8986	39.9935	36.8581	38.9834		0.0306205	No	4.98272	Yes	0.950299	Not significant
CMH158C	hypothetical protein, conserved	No		126.951	117.343	122.054	111.848	119.549		113.419	122.178	117.238	110.394	115.807		0.00916422	No	7.12014	Yes	0.9819	Not significant
CMH159C	eukaryotic translation initiation factor eIF-3 subunit 4	No		267.626	245.933	253.18	262.374	257.278		276.088	272.065	265.037	278.863	273.013		-0.0717756	No	7.91031	Yes	0.394614	Not significant
CMH161C	hypothetical protein	No		0	0.47878	0	0	0.119695		0	0	0	0.482156	0.120539		-1.23257	Yes	-1.06156	No	0.836864	Not significant
CMH162C	hypothetical protein, conserved	No		44.1257	41.8987	41.4421	49.4574	44.231		48.1739	46.2181	45.8538	44.0545	46.0751		0.0576813	No	6.67182	Yes	0.656255	Not significant
CMH163C	hypothetical protein	No		75.1104	75.5782	74.4079	85.2622	77.5897		78.5123	84.3033	79.6335	76.1111	79.6401		0.0951465	No	5.72993	Yes	0.562726	Not significant
CMH164C	hypothetical protein	No		48.8616	45.826	47.7697	49.3265	47.946		49.0738	45.1682	48.6632	47.9809	47.7215		-0.011746	No	7.06431	Yes	0.97032	Not significant
CMH165C	hypothetical protein	No		25.4162	20.0131	20.9374	25.0842	22.8627		21.2775	24.2005	24.5575	20.709	22.6861		0.0903699	No	5.35052	Yes	0.656255	Not significant
CMH166C	DNA gyrase subunit B	No		140.776	139.33	140.141	147.585	141.958		138.504	136.51	140.747	147.999	140.94		-0.038139	No	8.18178	Yes	0.789891	Not significant
CMH168C	pre-mRNA splicing factor PRP8	No		42.019	42.5579	40.1286	48.6261	43.3329		42.6828	44.6183	42.3208	40.5687	42.5476		0.0946297	No	7.922	Yes	0.289412	Not significant
CMH170C	probable class II DNA photolyase	No		113.165	103.766	105.155	105.11	106.799		102.8	106.576	107.357	97.3434	103.519		0.0532722	No	7.23771	Yes	0.650152	Not significant
CMH172C	hypothetical protein	No		205.094	220.361	214.656	228.105	217.054		218.62	204.374	224.32	199.592	211.727		0.109791	No	7.79846	Yes	0.106719	Not significant
CMH173C	similar to mitochondrial uncoupling protein	No		77.9808	85.2682	87.9578	91.6012	85.702		79.5512	87.7767	81.3556	85.8694	83.6382		0.0305944	No	6.24529	Yes	0.91214	Not significant
CMH174C	hypothetical protein	No		40.4634	38.1008	41.5485	43.3271	40.8599		42.1255	40.2354	39.8431	39.5875	40.4479		0.0530051	No	6.55039	Yes	0.776027	Not significant
CMH176C	similar to synaptobrevin-type protein transport protein	No		374.855	354.765	342.002	344.214	353.959		356.852	329.201	350.899	353.986	347.734		-0.0699339	No	7.8078	Yes	0.487782	Not significant
CMH177C	similar to fructose-2,6-bisphosphatase	No		363.409	333.67	318.031	286.103	325.303		314.033	353.437	314.016	346.357	331.961		-0.0226724	No	7.82407	Yes	0.920681	Not significant
CMH178C	similar to GTPase-activating protein	No		102.888	105.611	107.887	105.218	105.401		102.123	117.245	98.6035	110.517	107.122		-0.0301404	No	6.14512	Yes	0.901596	Not significant
CMH179C	similar to nucleoporin 155kD	No		68.7427	65.6186	67.6706	71.6461	68.4195		67.1563	66.498	67.0338	71.6632	68.0878		-0.0170536	No	8.09832	Yes	0.935429	Not significant
CMH182C	similar to ubiquitin specific protease	No		41.9477	45.6498	39.2742	42.3877	42.3149		42.2436	43.8732	44.835	42.8817	43.4584		0.0288547	No	6.86067	Yes	0.877282	Not significant
CMH183C	small GTP-binding protein of Rho family	No		132.41	130.747	122.21	103.295	122.165		126.784	134.08	107.074	118.115	121.513		0.0844252	No	6.24862	Yes	0.67466	Not significant
CMH185C	hypothetical protein	No		51.1265	55.3201	56.5795	57.1071	55.0333		61.6846	55.6322	59.6492	52.9476	57.4784		-0.00702068	No	6.7726	Yes	0.994372	Not significant
CMH186C	hypothetical protein	No		31.7691	28.5932	29.8484	31.8015	30.5031		33.7351	30.8026	32.8186	26.5074	30.9659		0.188391	No	5.30116	Yes	0.148639	Not significant
CMH187C	similar to shaggy-related protein kinase	No		60.1339	62.4963	65.2152	67.5273	63.8432		56.2568	52.533	54.2563	59.1075	55.5384		-0.0357505	No	5.96687	Yes	0.871653	Not significant
CMH188C	hypothetical protein, conserved	No		134.627	153.451	135.767	140.836	141.17		139.791	144.08	146.439	158.241	147.138		-0.0681537	No	7.23393	Yes	0.571129	Not significant
CMH189C	hypothetical protein, conserved	No		47.321	61.0197	58.7019	58.0937	56.2841		58.423	50.4387	57.9216	56.4621	55.8113		-0.0394436	No	5.50952	Yes	0.907012	Not significant
CMH190C	similar to histidine triad (HIT) protein	No		183.999	200.04	179.042	189.802	188.221		189.589	203.57	221.554	194.611	202.331		0.0230981	No	6.63715	Yes	0.956509	Not significant
CMH192C	unknown zinc finger protein	No		115.898	130.022	133.072	130.757	127.437		117.136	136.896	118.867	150.744	130.911		-0.145573	No	7.77101	Yes	0.105698	Not significant
CMH194C	similar to translational activator GCN1	No		65.4549	66.205	68.2116	73.3164	68.297		71.1962	68.2263	71.0882	72.4319	70.7356		0.00672504	No	9.06613	Yes	0.986909	Not significant
CMH195C	chromatin remodeling complex SWI/SNF component, Snf2	No		53.2339	62.5826	56.9009	58.006	57.6809		56.1118	58.7366	56.2163	56.1486	56.8033		0.00350307	No	7.52146	Yes	1	Not significant
CMH197C	mitochondrial F-type ATPase F1 subunit beta, precursor	No		487.862	493.235	500.968	502.128	496.048		490.902	517.65	491.98	542.651	510.796		-0.0489996	No	9.60243	Yes	0.526007	Not significant
CMH198C	box H/ACA snoRNP component Nop10p	No		26.4865	29.6991	18.837	14.1375	22.29		16.7378	34.0209	17.9311	9.61345	19.5758		0.419373	No	1.94619	No	0.508753	Not significant
CMH199C	hypothetical protein	No		89.4631	95.5253	102.176	94.7407	95.4764		99.9478	107.571	104.41	83.9858	98.9785		0.0476931	No	6.50338	Yes	0.76873	Not significant
CMH200C	similar to V-type ATPase V1 subunit G	No		129.239	107.187	122.34	114.867	118.408		114.745	110.136	122.123	103.061	112.516		0.0998171	No	5.14814	Yes	0.696205	Not significant
CMH201C	hypothetical protein, conserved	No		123.488	119.454	130.608	115.481	122.258		126.177	123.798	129.238	137.561	129.193		-0.0467781	No	6.91655	Yes	0.783662	Not significant
CMH202C	probable isoprenylcysteine methyltransferase	No		68.9534	60.4537	78.4104	63.0517	67.7173		68.3323	65.7008	56.7395	76.6129	66.8464		0.0215959	No	5.21396	Yes	0.969209	Not significant
CMH204C	similar to phosphatidic acid-preferring phospholipase A1	No		80.7405	83.2755	82.0375	86.2149	83.0671		87.8617	83.3918	84.5833	88.2313	86.017		0.0433419	No	7.56461	Yes	0.721203	Not significant
CMH205C	hypothetical protein, conserved	No		103.535	101.806	97.9687	95.0836	99.5983		106.127	101.182	111.918	111.392	107.654		-0.103838	No	6.36662	Yes	0.402549	Not significant
CMH206C	hypothetical protein, conserved	No		244.649	251.444	267.247	274.619	259.49		247.74	230.943	252.816	237.391	242.222		0.0516276	No	7.37185	Yes	0.713222	Not significant
CMH207C	probable peptidylprolyl isomerase	No		339.383	327.318	343.902	370.145	345.187		366.503	336.803	366.32	285.811	338.859		0.1564	No	8.8993	Yes	0.00786487	Significant
CMH208C	hypothetical protein, conserved	No		287.798	318.967	328.138	325.174	315.019		335.297	295.483	322.312	302.461	313.888		0.130888	No	6.99973	Yes	0.165798	Not significant
CMH209C	heme oxygenase	No		1739.19	1712.35	1786.42	1681.59	1729.89		1782.73	1618.79	1644.28	1859.74	1726.39		-0.00920107	No	10.3644	Yes	0.966275	Not significant
CMH210C	similar to peptidyl-prolyl cis-trans isomerase Ess1p	No		177.583	163.248	183.846	181.071	176.437		179.45	158.226	177.941	176.369	172.997		-0.00339954	No	7.59724	Yes	0.998337	Not significant
CMH212C	probable 5-formyltetrahydrofolate cyclo-ligase	No		143.76	131.767	137.317	124.529	134.343		125.509	125.939	131.674	150.216	133.335		-0.0664827	No	6.22546	Yes	0.719643	Not significant
CMH214C	hypothetical protein, conserved	No		89.6948	92.322	90.1825	96.76	92.2398		92.2262	102.466	85.7003	86.9876	91.845		-0.0383964	No	6.25881	Yes	0.860052	Not significant
CMH215C	Sm protein E	No		94.6257	89.1073	82.073	80.4999	86.5765		100.713	76.9281	85.3769	79.9105	85.7321		0.00253001	No	4.51929	Yes	1	Not significant
CMH216C	hypothetical protein	No		319.286	291.561	308.996	337.792	314.409		328.852	291.911	314.352	224.738	289.963		0.292849	No	8.61213	Yes	5.96039e-07	Significant
CMH218C	40S ribosomal protein S4	No		388.482	401.908	426.619	453.108	417.53		427.487	481.056	437.935	442.956	447.358		-0.0925339	No	8.13843	Yes	0.294886	Not significant
CMH220C	retromer component VPS35	No		115.842	117.253	120.474	126.768	120.084		133.459	129.055	129.518	122.713	128.686		0.00991435	No	8.28191	Yes	0.973687	Not significant
CMH221C	similar to PUA domain containing RNA binding protein MCT-1	No		75.6538	70.7878	69.2671	72.6585	72.0918		67.6337	69.1049	68.1936	72.4008	69.3332		0.0261691	No	5.02756	Yes	0.958635	Not significant
CMH222C	TATA-box binding protein-associated factor 11	No		124.243	115.851	112.066	134.357	121.629		126.024	115.31	130.486	120.74	123.14		-0.0554688	No	6.6548	Yes	0.745847	Not significant
CMH223C	hypothetical protein	No		60.1094	75.212	50.7729	63.6493	62.4359		61.8157	75.3872	63.3663	47.339	61.977		0.429293	No	3.23169	Yes	0.147874	Not significant
CMH224C	mitochondrial ribosomal protein L13 precursor	No		81.4482	87.4712	91.4119	81.8311	85.5406		90.7629	71.5404	83.3596	75.2418	80.2262		0.0725473	No	5.5008	Yes	0.707454	Not significant
CMH226C	eukaryotic translation elongation factor 1 alpha (eEF-1a)	No		2165.1	2195.06	2200.33	2163.3	2180.95		2198.38	2452.84	2122.63	2286.28	2265.03		-0.0234516	No	11.3387	Yes	0.8142	Not significant
CMH227C	probable ubiquitin conjugating enzyme E2	No		166.886	175.752	171.142	176.739	172.63		175.288	180.692	177.301	166.462	174.936		0.0813486	No	6.73101	Yes	0.517664	Not significant
CMH229C	probable sulfate permease	No		154.346	144.726	148.502	161.745	152.33		168.307	146.301	156.385	141.634	153.157		0.137984	No	7.98353	Yes	0.0630407	Not significant
CMH230C	hypothetical protein, conserved	No		44.6268	41.4979	51.7995	54.2611	48.0463		43.0002	48.3076	53.2811	52.2382	49.2068		-0.0887053	No	6.00477	Yes	0.665018	Not significant
CMH231C	hypothetical protein, conserved	No		83.2912	87.6638	89.7509	89.9843	87.6725		83.3276	87.0303	84.5161	88.1136	85.7469		-0.00152985	No	7.4361	Yes	1	Not significant
CMH232C	probable adenylate kinase	No		99.2372	94.2762	87.6321	104.425	96.3925		99.9354	101.563	107.515	83.6322	98.1614		0.0546757	No	5.86565	Yes	0.818432	Not significant
CMH233C	similar to tRNA intron endonuclease	No		49.2726	50.7595	54.6875	52.3903	51.7775		57.8601	50.0852	49.8477	49.5249	51.8295		0.0615876	No	5.76715	Yes	0.770384	Not significant
CMH234C	hypothetical protein, conserved	No		43.53	44.2304	44.2175	47.3606	44.8346		37.8693	39.5493	39.4485	41.8719	39.6847		-0.149183	No	6.01555	Yes	0.496225	Not significant
CMH235C	ATP-binding cassette, sub-family A	No		79.0576	77.7266	82.9285	83.8091	80.8805		84.1612	77.2839	81.7634	71.9375	78.7865		-0.001199	No	7.48035	Yes	1	Not significant
CMH236C	hypothetical protein, conserved	No		92.4526	98.6971	99.3489	83.0247	93.3808		90.6631	95.842	86.3124	101.253	93.5176		-0.0771117	No	6.27748	Yes	0.639517	Not significant
CMH237C	zinc finger protein	No		119.552	121.551	138.964	115.723	123.947		136.317	119.214	136.146	100.362	123.01		0.0672312	No	5.89197	Yes	0.761335	Not significant
CMH238C	similar to glucose-6-phosphate/phosphate translocator	No		74.1947	83.0971	76.1593	94.8966	82.0869		79.164	73.766	78.0099	83.8867	78.7066		-0.0902699	No	6.13216	Yes	0.562726	Not significant
CMH239C	hypothetical protein	No		6202.79	6324.74	6387.83	6114.11	6257.36		6289.26	5853.75	6303.93	6677.95	6281.22		-0.021404	No	11.7657	Yes	0.912427	Not significant
CMH240C	hypothetical protein	No		25.8114	38.0383	34.0731	28.6696	31.6481		32.0447	33.361	19.7012	33.5182	29.6563		0.460132	No	2.86521	Yes	0.207005	Not significant
CMH241C	hypothetical protein, conserved	No		31.2779	29.4245	33.1419	33.0536	31.7245		34.97	32.3312	35.1371	27.0283	32.3667		0.111644	No	5.45912	Yes	0.551435	Not significant
CMH242C	oxysterol binding protein	No		63.4848	71.3413	69.7489	65.9987	67.6434		68.1217	68.4727	69.1875	64.3486	67.5326		-0.00833481	No	7.53822	Yes	0.988311	Not significant
CMH245C	similar to DNA excision repair protein HAYWIRE (ERCC-3 homolog protein)	No		87.7669	87.32	92.736	91.2699	89.7732		86.6825	84.525	92.8538	86.6446	87.6765		-0.0455154	No	7.72223	Yes	0.700815	Not significant
CMH246C	probable DNA repair protein SPR18	No		47.1843	46.7058	48.3659	54.4296	49.1714		49.6958	48.4657	52.179	48.9868	49.8318		-0.0240166	No	7.33295	Yes	0.914645	Not significant
CMH248C	hypothetical protein	No		52.0017	52.7539	56.2453	61.0142	55.5038		55.6886	54.5672	58.4976	53.4655	55.5547		-0.0161139	No	7.10532	Yes	0.961243	Not significant
CMH249C	hypothetical protein	No		1.87855	1.06478	1.74169	0.887005	1.39301		1.31269	1.46748	0	0.402107	0.795569		0.0735954	No	0.700201	No	0.99308	Not significant
CMH250C	cytochrome-b5 reductase	No		95.2872	100.049	90.3677	89.0268	93.6826		97.6973	96.9058	91.2166	91.5764	94.349		-0.000677257	No	6.38922	Yes	1	Not significant
CMH251C	similar to tRNA-pseudouridine synthase I	No		78.5281	76.8721	74.4336	77.935	76.9422		75.3769	79.6403	78.2154	73.1083	76.5852		0.036635	No	7.20687	Yes	0.848355	Not significant
CMH252C	hypothetical protein	No		1.74077	2.85041	1.8317	2.1201	2.13575		2.10844	2.14279	1.77158	2.24259	2.06635		-0.199555	No	2.32811	Yes	0.781602	Not significant
CMH254C	hypothetical protein	No		3946.22	4144.23	3985.61	3562.48	3909.64		3990.28	3524.77	3705.18	4201.39	3855.41		-0.00611513	No	10.7266	Yes	0.994372	Not significant
CMH255C	similar to inositol-1(or 4)-monophosphatase	No		256.845	246.987	260.426	225.587	247.461		240.419	246.613	219.43	242.625	237.272		0.0358804	No	7.78899	Yes	0.854424	Not significant
CMH256C	squalene monooxygenase	No		110.241	99.9291	104.938	108.291	105.85		107.42	102.313	101.106	98.3373	102.294		0.0377671	No	7.07397	Yes	0.818432	Not significant
CMH258C	hypothetical protein	No		108.918	104.242	107.083	100.423	105.166		93.8526	96.0021	99.556	101.443	97.7135		-0.00349755	No	6.41468	Yes	1	Not significant
CMH260C	WD-repeat protein	No		89.9462	92.2389	91.835	92.1084	91.5321		86.1546	87.3697	89.8569	89.2948	88.169		0.0625897	No	6.34891	Yes	0.746868	Not significant
CMH261C	similar to ribose methyltransferase	No		109.011	108.083	106.232	117.232	110.139		113.279	113.616	106.882	106.723	110.125		0.0494355	No	6.97797	Yes	0.703326	Not significant
CMH262C	TATA-box binding protein-associated factor 1	No		68.4746	68.8276	69.8976	72.9727	70.0431		70.4532	68.364	67.3995	66.0216	68.0596		-0.00361737	No	8.21025	Yes	1	Not significant
CMH263C	cyclophilin-type peptidyl-prolyl cis-trans isomerase	No		68.2761	73.2714	67.1389	67.0116	68.9245		58.6086	71.9964	72.8632	63.6204	66.7721		0.0554876	No	5.20138	Yes	0.851907	Not significant
CMH264C	DNA replication licensing factor MCM3	No		93.0361	99.0901	98.4901	105.3	98.9792		100.069	109.043	104.922	100.562	103.649		0.0106397	No	7.88827	Yes	0.973687	Not significant
CMH265C	hypothetical protein	No		60.8369	69.7684	61.8751	61.9773	63.6144		77.479	64.9752	67.7408	62.5151	68.1775		-0.0242824	No	5.26278	Yes	0.966275	Not significant
CMH266C	hypothetical protein	No		74.3412	66.3035	75.991	80.9929	74.4072		77.2062	71.6574	74.0938	72.2799	73.8093		0.0813002	No	7.03646	Yes	0.484054	Not significant
CMH268C	hypothetical protein	No		200.292	203.055	211.572	234.68	212.4		230.384	220.252	220.708	221.607	223.238		0.032446	No	6.82474	Yes	0.857998	Not significant
CMH270C	hypothetical protein	No		56.9015	57.1196	61.3515	69.9316	61.326		60.0906	58.2571	61.6843	55.7058	58.9345		0.0674885	No	6.68631	Yes	0.587148	Not significant
CMH271C	threonine dehydratase, biosynthetic	No		89.7745	77.5766	83.7647	87.2655	84.5953		79.9836	87.2066	88.5523	89.2187	86.2403		-0.0361192	No	7.079	Yes	0.807045	Not significant
CMH273C	similar to nuclear import protein NPL4	No		99.9583	94.4793	106.476	106.291	101.801		107.033	104.226	104.392	89.5739	101.306		0.0656202	No	6.84119	Yes	0.582338	Not significant
CMH274C	probable DNA photolyase	No		45.9842	39.0305	44.8257	47.1041	44.2361		42.709	41.3107	39.1908	47.9128	42.7808		-0.0494043	No	6.27345	Yes	0.845912	Not significant
CMH275C	mitochondrial ribosomal protein L46	No		122.989	122.229	124.703	118.304	122.056		121.352	122.717	133.076	125.343	125.622		-0.0913257	No	6.69798	Yes	0.462835	Not significant
CMH276C	hypothetical protein, conserved	No		59.3396	57.8704	51.7544	55.4355	56.1		66.588	56.931	72.1126	73.0279	67.1649		-0.0326604	No	5.01946	Yes	0.952648	Not significant
CMH277C	hypothetical protein, conserved	No		127.345	142.252	142.589	147.229	139.854		144.774	127.363	149.618	134.291	139.011		0.0214843	No	7.03138	Yes	0.900121	Not significant
CMH278C	hypothetical protein, conserved	No		75.6156	80.6904	76.8537	82.5342	78.9235		78.8265	77.3591	73.5118	85.438	78.7839		-0.090816	No	7.70668	Yes	0.319387	Not significant
CMH282C	similar to trefoil factor	No		81.4579	75.9494	69.784	82.1357	77.3318		73.4516	79.2674	76.2595	85.767	78.6864		-0.0363083	No	6.17398	Yes	0.912427	Not significant
CMH283C	similar to hedgehog protein	No		662.163	651.017	663.036	660.016	659.058		635.559	615.416	658.03	671.817	645.206		-0.0298401	No	10.2754	Yes	0.746868	Not significant
CMI002C	copper-containing amine oxidase	No		92.7991	86.996	81.4171	81.6856	85.7245		82.1545	87.9616	87.5927	87.2809	86.2474		-0.0359421	No	7.04461	Yes	0.837904	Not significant
CMI004C	probable anion transporter	No		178.29	173.184	173.564	189.709	178.687		164.313	171.278	183.836	169.599	172.257		-0.0762617	No	8.46177	Yes	0.408407	Not significant
CMI007C	hypothetical protein	No		116.481	118.234	107.896	118.867	115.369		110.533	110.599	110.79	118.657	112.645		-0.00846599	No	8.61803	Yes	0.966275	Not significant
CMI012C	retroelement, dead	No		2.32704	3.21502	3.33899	4.76133	3.4106		3.52318	3.93862	3.19711	2.15846	3.20434		0.0484808	No	1.36912	No	0.998337	Not significant
CMI013C	hypothetical protein	No		278.126	282.206	319.058	338.749	304.535		312.09	265.949	312.916	304.911	298.967		-0.0120354	No	8.32062	Yes	0.965464	Not significant
CMI014C	hypothetical protein, conserved	No		82.6504	77.1844	82.037	82.5518	81.1059		84.4002	83.8807	80.5132	77.0435	81.4594		0.079554	No	7.44437	Yes	0.523467	Not significant
CMI015C	L-asparaginase	No		128.389	134.741	145.836	162.812	142.945		153.142	130.548	143.529	128.748	138.992		0.168131	No	7.18652	Yes	0.0132851	Not significant
CMI016C	similar to 3,4-dihydroxy-5-hexaprenylbenzoate methyltransferase, mitochondrial	No		74.4486	84.5966	85.3428	84.4429	82.2077		80.6779	74.1477	80.0487	71.6823	76.6391		0.012821	No	6.06466	Yes	0.97032	Not significant
CMI017C	similar to exosome complex exonuclease RRP40	No		106.065	101.508	114.142	106.572	107.072		125.205	115.26	114.604	106.323	115.348		0.0630633	No	6.2238	Yes	0.764834	Not significant
CMI018C	similar to U3 snoRNP component Utp14p	No		54.1833	58.347	57.9925	59.7726	57.5738		56.8771	58.4829	57.2867	64.5908	59.3094		-0.117696	No	7.33913	Yes	0.328512	Not significant
CMI020C	hypothetical protein, conserved	No		46.7588	46.0829	49.047	49.0146	47.7258		48.3349	47.9043	46.945	48.0847	47.8172		0.0382433	No	7.47527	Yes	0.789891	Not significant
CMI021C	hypothetical protein	No		51.9347	56.3562	55.2106	63.0571	56.6396		62.0762	58.8168	65.0937	70.2106	64.0493		-0.0677169	No	5.82512	Yes	0.76873	Not significant
CMI022C	hypothetical protein, conserved	No		186.011	180.586	195.932	214.715	194.311		204.258	192.178	202.195	194.17	198.2		-0.00935426	No	8.44176	Yes	0.968733	Not significant
CMI023C	hypothetical protein	No		100.092	104.311	100.842	106.686	102.983		115.419	117.897	107.879	113.65	113.711		-0.0326159	No	6.57576	Yes	0.851658	Not significant
CMI026C	similar to cyclin M2	No		92.4316	94.0312	96.2896	95.8744	94.6567		94.8453	88.9002	99.5229	100.069	95.8344		-0.0324179	No	7.51414	Yes	0.851658	Not significant
CMI027C	probable AAA ATPase associated with peroxisome biosynthesis PEX1	No		106.408	114.266	116.852	129.508	116.759		115.707	110.009	118.842	105.115	112.418		0.0261278	No	8.08335	Yes	0.866828	Not significant
CMI029C	probable C-14 sterol reductase	No		85.2495	87.936	90.9952	98.1537	90.5836		99.0053	93.5796	90.4614	97.2348	95.0703		0.0531294	No	6.63037	Yes	0.747467	Not significant
CMI030C	hypothetical protein	No		57.438	56.7301	55.9831	64.5876	58.6847		62.4095	58.6323	60.2189	61.5019	60.6906		-0.0269199	No	7.10386	Yes	0.913149	Not significant
CMI031C	similar to VAMP-associated protein	No		180.004	184.262	199.465	185.585	187.329		181.529	184.28	188.133	178.122	183.016		-0.0864288	No	7.25641	Yes	0.494461	Not significant
CMI032C	hypothetical protein	No		88.2751	75.8388	81.5531	88.4987	83.5414		89.0999	81.9727	92.4381	76.8523	85.0908		0.009287	No	5.85372	Yes	0.997351	Not significant
CMI034C	ubiquitin-activating enzyme E1	No		176.788	177.204	185.931	197.578	184.375		185.822	175.142	186.353	179.091	181.602		0.0011536	No	8.91481	Yes	1	Not significant
CMI035C	hypothetical protein, conserved	No		107.261	114.379	113.577	112.918	112.034		119.321	109.085	112.954	104.545	111.476		0.0762915	No	6.18514	Yes	0.653876	Not significant
CMI038C	Mg-protoporphyrin O-methyltransferase	No		140.765	152.242	156.378	183.698	158.271		173.126	183.73	172.22	163.742	173.204		-0.0242599	No	6.83372	Yes	0.928864	Not significant
CMI040C	chloroplast ADP,ATP carrier protein	No		876.055	948.01	873.784	878.405	894.063		837.905	1001.06	877.671	1008.62	931.314		-0.102417	No	10.6784	Yes	0.207005	Not significant
CMI041C	guanylate kinase	No		50.7183	49.292	59.6244	75.1468	58.6954		55.2875	59.7402	57.3471	58.075	57.6125		0.0553405	No	4.9698	Yes	0.857998	Not significant
CMI042C	tyrosine--tRNA ligase	No		334.109	329.532	342.311	366.223	343.044		348.255	347.403	343.978	345.662	346.325		-0.0516486	No	9.22337	Yes	0.550821	Not significant
CMI043C	hypothetical protein, conserved	No		142.848	143.988	146.09	158.341	147.817		156.727	139.411	140.37	149.829	146.584		0.01099	No	7.81651	Yes	0.965605	Not significant
CMI044C	similar to vacuolar sorting protein SNF7	No		137.152	141.161	148.259	157.034	145.901		149.336	155.923	154.261	141.278	150.199		0.00799461	No	6.81616	Yes	0.992802	Not significant
CMI046C	hypothetical protein	No		0.516229	1.1887	0.444431	0.452679	0.650509		0.468947	0.714879	0.236415	1.43649	0.714183		0.401391	No	0.195992	No	0.871653	Not significant
CMI047C	hypothetical protein	No		28.1267	31.0041	32.3384	33.3363	31.2014		34.5344	31.0763	33.9893	29.4553	32.2638		-0.00717023	No	5.91733	Yes	1	Not significant
CMI048C	hypothetical protein, conserved	No		5.45378	5.27443	6.10385	7.65183	6.12097		6.31669	6.29371	4.99528	4.80575	5.60286		0.033011	No	2.84077	Yes	0.9784	Not significant
CMI049C	fructose-1,6-biphosphate aldolase, chloroplast precursor	No		5369.98	5245.52	5259.8	5061.56	5234.21		5059.63	5432.36	5201.5	5511.38	5301.22		-0.0135368	No	12.4492	Yes	0.935753	Not significant
CMI050C	catalase	No		3219.29	3165.2	3159.11	3164.25	3176.96		3027.59	3055.36	3199.29	3027.28	3077.38		-0.00978715	No	11.8896	Yes	0.961243	Not significant
CMI051C	similar to thiamine triphosphatase	No		94.4116	83.8452	78.9941	80.2482	84.3748		75.6744	89.6135	80.7241	91.1555	84.2919		0.0636211	No	5.98956	Yes	0.837904	Not significant
CMI052C	probable sulfate permease	No		106.792	102.922	108.209	117.165	108.772		118.227	99.2764	116.636	91.4002	106.385		0.161155	No	7.77273	Yes	0.021225	Not significant
CMI054C	similar to guanine nucleotide exchanging fractor	No		158.554	159.62	163.343	158	159.879		160.744	162.844	152.17	160.485	159.061		0.0255327	No	7.71816	Yes	0.881196	Not significant
CMI055C	mitochondrial ribosomal protein L24 precursor	No		236.78	231.597	234.886	227.189	232.613		223.42	225.367	235.064	223.028	226.719		0.048346	No	7.11561	Yes	0.730833	Not significant
CMI056C	hypothetical protein	No		2.98869	4.00403	3.39171	4.28853	3.66824		3.33199	2.8846	3.484	4.28428	3.49622		-0.054047	No	2.19619	Yes	0.979512	Not significant
CMI058C	ATP-binding cassette, sub-family E (RLI), member 1	No		158.318	156.599	168.045	165.548	162.127		159.663	166.443	163.918	159.956	162.495		0.00698186	No	8.08811	Yes	0.98465	Not significant
CMI059C	40S ribosomal protein S23	No		622.922	649.777	609.114	538.594	605.102		616.167	691.996	583.701	599.67	622.884		0.0358334	No	7.83765	Yes	0.824063	Not significant
CMI060C	hypothetical protein	No		0	0.203977	0.381317	0.388393	0.243422		0	0	0	0.205416	0.0513539		-0.459365	No	-1.06163	No	1	Not significant
CMI061C	X-prolyl aminopeptidase, cytosolic aminopeptidase P	No		74.5082	73.3288	82.3795	85.7231	78.9849		80.594	73.1175	84.5471	76.9814	78.81		0.0101595	No	7.66189	Yes	0.968447	Not significant
CMI062C	hypothetical protein	No		81.3703	85.2372	82.7173	79.0273	82.088		82.2057	78.9034	74.7	76.339	78.037		-0.0748992	No	6.34811	Yes	0.726825	Not significant
CMI063C	4-hydroxyphenylpyruvate dioxygenase, 4HPPD	No		208.096	160.811	189.702	203.294	190.476		212.165	182.395	198.492	144.011	184.266		0.213139	No	7.15104	Yes	0.020796	Not significant
CMI064C	hypothetical protein	No		95.9882	95.9427	107.549	109.103	102.146		102.853	102.089	103.013	111.906	104.965		-0.00926985	No	7.22277	Yes	0.987494	Not significant
CMI065C	similar to mitochondrial magnesium transporter Mrs2p	No		119.07	118.544	119.776	117.429	118.705		122.94	120.132	126.417	119.233	122.18		0.0413869	No	7.09134	Yes	0.817457	Not significant
CMI066C	hypothetical protein	No		353.369	391.259	401.692	423.094	392.354		377.102	374.03	406.505	425.262	395.725		0.00119548	No	7.92608	Yes	1	Not significant
CMI067C	40S ribosomal protein S29	No		606.705	552.764	439.792	289.039	472.075		419.913	517.681	396.928	378.822	428.336		0.10966	No	6.10248	Yes	0.770384	Not significant
CMI068C	hypothetical protein	No		2.9562	3.13383	3.21732	3.27703	3.1461		4.45884	3.65607	4.39358	3.2594	3.94197		0.0193371	No	3.86415	Yes	0.99725	Not significant
CMI070C	similar to syntaxin binding protein	No		31.2743	32.3767	32.8006	34.6456	32.7743		34.9592	32.3042	31.3452	36.2905	33.7248		-0.0327241	No	7.62749	Yes	0.851907	Not significant
CMI072C	mitochondrial alternative oxidase	No		362.18	393.198	382.124	413.317	387.705		398.599	386.916	408.148	416.04	402.426		-0.0135266	No	8.55858	Yes	0.962775	Not significant
CMI073C	hypothetical protein	No		479.528	492.46	539.131	540.638	512.939		536.389	486.511	527.363	471.135	505.35		0.0615079	No	8.18211	Yes	0.614387	Not significant
CMI076C	hypothetical protein	No		235.436	247.689	227.844	230.576	235.386		223.461	236.355	222.772	238.061	230.162		-0.0491176	No	8.71306	Yes	0.630373	Not significant
CMI077C	probable mRNA-associated protein MRNP 41, RAE1 homolog,	No		142.935	141.26	145.587	151.979	145.44		135.828	150.206	151.704	144.293	145.508		0.0221089	No	7.21675	Yes	0.912427	Not significant
CMI079C	ATP-binding cassette, sub-family G	No		108.763	107.195	113.675	122.76	113.098		118.805	112.547	121.399	105.699	114.612		0.0446875	No	7.90103	Yes	0.766262	Not significant
CMI080C	hypothetical protein	No		31.6573	33.1096	30.5656	29.7059	31.2596		28.7578	27.8605	29.4023	33.2059	29.8066		0.0435946	No	5.333	Yes	0.919469	Not significant
CMI082C	hypothetical protein, conserved	No		52.6052	61.3796	57.8193	57.6159	57.355		57.7977	59.411	56.2765	59.3052	58.1976		-0.0334948	No	6.63765	Yes	0.890411	Not significant
CMI084C	ribulose-5-phosphate-3-epimerase precursor	No		399.336	387.936	390.663	367.135	386.268		380.98	367.017	398.896	404.291	387.796		0.0088487	No	7.68494	Yes	0.988311	Not significant
CMI086C	phosphoserine phosphatase (PSP) (O-phosphoserine phosphohydrolase)	No		105.957	91.4536	94.604	94.5612	96.6438		93.147	97.8198	89.5353	90.8303	92.8331		-0.0804698	No	6.67788	Yes	0.566493	Not significant
CMI087C	hypothetical protein	No		297.274	310.742	268.357	287.402	290.944		269.075	318.87	303.134	304.006	298.771		-0.0381766	No	6.66411	Yes	0.821627	Not significant
CMI088C	ATP-binding cassette, sub-family G	No		422.086	418.479	424.206	416.341	420.278		425.318	422.599	415.211	422.167	421.324		-0.0423154	No	9.48135	Yes	0.729461	Not significant
CMI089C	2-oxoglutarate dehydrogenase E2 component (dihydrolipoamide succinyltransferase)	No		121.865	110.984	106.094	105.262	111.051		96.6059	105.343	104.513	115.576	105.509		-0.152224	No	5.6924	Yes	0.357385	Not significant
CMI091C	serine hydroxymethyltransferase, cytosolic (glycine hydroxymethyltransferase)	No		133.31	123.968	116.61	124.025	124.479		123.431	131.497	128.371	124.975	127.068		-0.0177608	No	7.37461	Yes	0.939749	Not significant
CMI092C	similar to protein-tyrosine phosphatase, CDC14 homolog	No		266.466	257.187	278.653	296.206	274.628		289.667	268.314	262.137	261.687	270.451		0.0609347	No	9.07011	Yes	0.406687	Not significant
CMI094C	methionine--tRNA ligase, cytoplasmic	No		114.508	124.904	124.97	127.927	123.077		129.715	123.264	132.705	121.482	126.792		0.0230382	No	7.96195	Yes	0.862547	Not significant
CMI095C	NADH dehydrogenase I (Complex I) iron-sulfur protein 20kDa subunit (PSST)	No		187.943	173.405	173.242	185.833	180.106		188.685	177.399	187.576	155.091	177.188		0.114262	No	6.63752	Yes	0.43371	Not significant
CMI096C	hypothetical protein, conserved	No		7.67932	7.74321	8.76864	6.94661	7.78444		7.0494	5.14929	6.95968	8.69755	6.96398		0.09795	No	4.37852	Yes	0.747361	Not significant
CMI098C	similar to eukaryotic translation elongation factor 2 (eEF-2)	No		65.9913	64.1558	65.7141	70.3009	66.5405		68.4803	67.0323	71.807	65.7041	68.2559		0.0595057	No	7.66306	Yes	0.548776	Not significant
CMI099C	hypothetical protein, conserved	No		69.8295	53.9061	50.6025	61.6737	59.0029		70.9636	65.3946	64.419	53.5873	63.5911		0.0181053	No	5.42251	Yes	0.9819	Not significant
CMI101C	hypothetical protein, conserved	No		173.314	161.489	153.423	167.378	163.901		175.224	191.102	167.709	163.963	174.499		0.00810945	No	6.75198	Yes	0.988311	Not significant
CMI102C	hypothetical protein	No		118.385	115.396	123.858	129.066	121.676		137.803	133.799	126.302	116.825	128.682		0.132636	No	7.31345	Yes	0.194552	Not significant
CMI103C	hypothetical protein, conserved	No		33.6583	35.1082	37.6056	36.1928	35.6412		35.1994	35.8093	32.5634	36.2341	34.9516		0.0199958	No	7.33474	Yes	0.927288	Not significant
CMI105C	hypothetical protein	No		31.9374	35.3914	40.9568	44.0507	38.0841		35.5097	39.9273	31.9948	41.0411	37.1182		-0.0488934	No	5.40482	Yes	0.862547	Not significant
CMI106C	homogentisate 1,2-dioxygenase	No		102.175	103.261	102.35	106.229	103.504		111.38	97.8726	109.614	93.7259	103.148		0.0780791	No	7.27026	Yes	0.537515	Not significant
CMI107C	similar to 3'-5' exoribonuclease subunit Dis3	No		75.2109	76.7696	80.8419	83.7536	79.144		77.8273	77.3612	81.0108	81.1266	79.3315		0.00257986	No	7.35166	Yes	1	Not significant
CMI108C	hypothetical protein	No		46.5145	40.5026	43.7469	42.1594	43.2308		41.7216	51.4227	37.0547	34.6246	41.2059		0.0687362	No	5.33046	Yes	0.848355	Not significant
CMI109C	similar to glutenin low molecular weight chain precursor	No		14.3948	8.83902	12.3928	9.2567	11.2208		6.97408	16.8333	11.4267	14.2421	12.369		0.339999	No	1.58481	No	0.699842	Not significant
CMI110C	hypothetical protein	No		231.164	216.845	243.91	250.367	235.572		256.365	234.881	256.093	239.178	246.629		0.0138666	No	8.28833	Yes	0.960829	Not significant
CMI111C	probable phytochelatin synthase	No		165.451	162.836	161.279	171.292	165.214		170.902	165.433	172.684	174.999	171.005		-0.0435796	No	7.89093	Yes	0.667275	Not significant
CMI112C	peroxiredoxin Q	No		238.573	259.092	243.94	230.184	242.947		254.602	245.812	231.665	266.309	249.597		-0.0274085	No	7.19633	Yes	0.920344	Not significant
CMI113C	similar to peroxiredoxin Q	No		155.32	157.71	136.94	143.994	148.491		153.419	158.941	126.836	131.918	142.779		0.0645085	No	5.883	Yes	0.758647	Not significant
CMI114C	AMP deaminase	No		94.7691	103.771	97.2436	105.713	100.374		102.346	97.4397	101.695	95.8462	99.3315		-0.0258286	No	7.53797	Yes	0.885984	Not significant
CMI117C	ATP-binding subunit of unknown ABC transporter	No		369.4	369.371	359.705	379.892	369.592		366.213	365.814	351.12	377.693	365.21		-0.00466456	No	9.7503	Yes	0.987943	Not significant
CMI118C	similar to cell death-regulatory protein GRIM19	No		241.595	218.245	245.77	278.85	246.115		280.43	239.246	252.964	237.979	252.655		0.0442613	No	6.45967	Yes	0.813462	Not significant
CMI119C	similar to DNA repair protein rad16	No		181.215	171.016	182.08	188.694	180.751		182.141	174.323	178.017	182.986	179.367		-0.00671422	No	8.75051	Yes	0.983383	Not significant
CMI121C	similar to leucine-rich repeats containing F-box protein	No		275.159	279.633	273.033	283.389	277.804		277.022	265.281	262.739	280.805	271.462		-0.0294486	No	8.71286	Yes	0.785486	Not significant
CMI122C	similar to RNA-binding protein with RRM	No		121.803	128.098	120.877	123.509	123.572		130.362	139.845	126.978	116.265	128.363		-0.0265973	No	5.75905	Yes	0.961243	Not significant
CMI123C	probable ribokinase	No		141.205	146.06	146.865	133.384	141.878		140.864	142.134	134.75	144.347	140.524		-0.0136699	No	7.18833	Yes	0.954834	Not significant
CMI124C	hypothetical protein, conserved	No		110.548	112.641	118.512	121.504	115.801		116.704	115.685	115.601	105.613	113.4		0.0248619	No	7.10449	Yes	0.913268	Not significant
CMI125C	phosphatidylinositol 4-kinase	No		78.9905	74.5725	76.6077	85.8992	79.0175		82.5103	75.6276	80.0452	76.6333	78.7041		0.0485979	No	7.72482	Yes	0.693301	Not significant
CMI126C	hypothetical protein, conserved	No		62.0941	59.2817	72.4978	76.5781	67.6129		64.3914	69.8902	61.2887	62.0666	64.4092		0.0815372	No	5.40791	Yes	0.726825	Not significant
CMI127C	hypothetical protein	No		26.5527	32.8417	27.2139	26.8319	28.36		26.1881	24.747	22.9306	28.6166	25.6206		-0.17979	No	4.12915	Yes	0.567484	Not significant
CMI128C	hypothetical protein, conserved	No		164.821	158.108	164.824	158.1	161.463		154.955	141.2	158.875	156.886	152.979		-0.00330392	No	6.37835	Yes	1	Not significant
CMI129C	hypothetical protein	No		409.996	381.308	401.09	475.047	416.86		460.206	403.389	483.395	382.516	432.376		0.100328	No	8.49598	Yes	0.167019	Not significant
CMI130C	probable zinc protease	No		54.3026	57.9132	59.6386	60.984	58.2096		60.9503	56.0378	66.5658	50.8736	58.6069		0.018981	No	6.1416	Yes	0.956509	Not significant
CMI132C	U3 snoRNP component Sof1p	No		78.9084	81.3948	80.1531	81.3442	80.4501		79.6628	80.3364	84.1913	82.7523	81.7357		-0.0706613	No	6.469	Yes	0.637893	Not significant
CMI134C	hypothetical protein	No		140.057	144.618	157.368	144.815	146.715		143.633	135.919	149.368	138.349	141.817		0.00333478	No	7.55958	Yes	1	Not significant
CMI135C	single strand binding protein, SSB	No		288.451	291.355	287.969	287.82	288.899		275.972	277.287	304.935	324.493	295.672		-0.060152	No	7.49996	Yes	0.558768	Not significant
CMI136C	similar to protein with DnaJ domain	No		270.832	258.123	283.254	257.382	267.398		275.08	240.087	265.307	241.113	255.397		0.0794996	No	8.68471	Yes	0.28677	Not significant
CMI137C	hypothetical protein	No		228.837	240.977	240.585	244.425	238.706		237.667	245.487	261.182	222.177	241.628		-0.0136483	No	5.97477	Yes	0.981832	Not significant
CMI138C	hypothetical protein, conserved	No		163.479	162.157	166.262	164.359	164.064		160.202	166.128	173.869	152.469	163.167		-0.0865363	No	6.62621	Yes	0.494173	Not significant
CMI139C	hypothetical protein, conserved	No		95.0948	101.477	103.857	108.881	102.327		103.292	93.0596	95.3124	99.2944	97.7395		-0.0130371	No	7.08519	Yes	0.957602	Not significant
CMI140C	60S acidic ribosomal protein P1	No		1121.53	1189.58	1073.13	1094.71	1119.74		1095.45	1187.67	1110.33	1136.19	1132.41		-0.0327942	No	8.47534	Yes	0.848963	Not significant
CMI142C	dihydroxy-acid dehydratase	No		209.565	217.299	218.136	224.342	217.336		220.699	217.913	213.513	218.179	217.576		0.00375639	No	8.41673	Yes	0.998963	Not significant
CMI144C	similar to ring finger protein	No		131.647	114.023	118.971	115.9	120.135		126.247	121.054	109.073	124.538	120.228		-0.0341602	No	6.3791	Yes	0.877282	Not significant
CMI145C	hypothetical protein	No		51.0903	62.3782	53.7021	66.6803	58.4627		56.1248	57.5874	50.0599	62.267	56.5098		-0.0101738	No	4.24285	Yes	1	Not significant
CMI146C	similar to folate transporter/carrier	No		119.169	134.287	127.442	125.889	126.697		124.662	121.535	126.035	124.353	124.146		0.035518	No	7.00599	Yes	0.850095	Not significant
CMI147C	secreted protein (mpt70)	No		1.70121	3.13383	2.56305	2.98356	2.59542		1.54539	0.785283	3.11637	1.57797	1.75625		0.0511745	No	0.523408	No	1	Not significant
CMI148C	probable trigger factor	No		392.391	423.479	393.207	378.907	396.996		375.682	426.126	363.204	436.732	400.436		-0.083428	No	9.12608	Yes	0.257139	Not significant
CMI149C	hypothetical protein	No		80.9224	95.9631	97.0992	95.3531	92.3344		92.3477	87.315	95.4284	108.837	95.982		-0.0626522	No	5.23336	Yes	0.845912	Not significant
CMI151C	nucleotide excision repair protein XP-D	No		101.708	94.6946	98.7774	96.2169	97.8493		95.4875	92.9725	94.9013	95.4553	94.7041		-0.0057145	No	7.44773	Yes	0.993523	Not significant
CMI152C	hypothetical protein, conserved	No		862.637	830.485	835.002	838.69	841.704		817.004	809.455	820.842	806.282	813.396		-0.0380811	No	9.37799	Yes	0.726825	Not significant
CMI154C	hypothetical protein	No		134.248	156.249	141.493	138.411	142.6		142.277	132.576	141.964	135.842	138.165		-0.0320063	No	6.02787	Yes	0.921425	Not significant
CMI156C	26S proteasome ATP-dependent regulatory subunit	No		236.157	225.445	227.969	234.973	231.136		228.733	241.381	211.153	238.606	229.968		-0.0689046	No	7.92586	Yes	0.554808	Not significant
CMI157C	ATP-dependent zinc protease	No		233.807	220.729	236.652	244.287	233.869		238.742	211.538	239.827	195.29	221.349		0.0957297	No	8.59531	Yes	0.21727	Not significant
CMI158C	probable pyrroline-5-carboxylate reductase	No		352.987	366.166	339.886	339.388	349.607		337.94	367.712	322.164	349.707	344.381		-0.00604961	No	8.01928	Yes	0.988311	Not significant
CMI159C	hypothetical protein, conserved	No		82.1423	69.9772	67.8215	76.9469	74.222		83.0229	79.4577	77.8043	62.6694	75.7386		0.0486196	No	5.61416	Yes	0.886489	Not significant
CMI160C	hypothetical protein, conserved	No		87.901	86.444	95.974	85.1091	88.857		95.0299	91.7173	102.736	88.3274	94.4525		-0.0314743	No	6.162	Yes	0.88625	Not significant
CMI161C	hypothetical protein	No		514.296	524.51	527.126	536.421	525.588		514.577	514.847	519.754	530.168	519.836		-0.0065373	No	9.79928	Yes	0.97442	Not significant
CMI162C	pyrophosphate-fructose-6-phosphate 1-phosphotransferase	No		151.593	149.91	147.026	136.93	146.365		128.852	134.871	137.553	141.341	135.654		-0.0304551	No	7.41138	Yes	0.862547	Not significant
CMI163C	similar to TATA box binding protein (TBP)-associated factor TAF9	No		76.844	77.7458	76.4398	78.9057	77.4838		82.1031	73.8835	79.8654	74.6008	77.6132		0.018249	No	5.16233	Yes	0.975789	Not significant
CMI164C	hypothetical protein, conserved	No		117.868	114.647	122.616	117.317	118.112		122.611	113.351	128.279	103.832	117.018		0.0772892	No	6.87697	Yes	0.487782	Not significant
CMI165C	similar to endoplasmic reticulum resident protein	No		57.9915	62.1225	61.5935	60.3873	60.5237		56.6883	62.2672	60.9104	61.5373	60.3508		-0.021241	No	6.20641	Yes	0.94126	Not significant
CMI166C	hypothetical protein	No		11.3414	12.5353	8.78762	12.9288	11.3983		17.5145	16.7527	12.4655	19.4616	16.5486		-0.0620145	No	2.39214	Yes	0.968733	Not significant
CMI167C	hypothetical protein, conserved	No		36.161	46.629	32.0656	30.7581	36.4034		38.1048	41.0624	35.4393	36.8954	37.8755		-0.0509845	No	4.22734	Yes	0.950299	Not significant
CMI169C	probable DNA mismatch repair protein	No		101.538	99.1466	102.894	102.126	101.426		97.0656	95.202	100.148	89.3576	95.4432		0.062043	No	7.30047	Yes	0.643868	Not significant
CMI170C	hypothetical protein	No		291.553	266.815	270.014	307.188	283.892		293.748	277.802	299.608	286.401	289.39		0.0303684	No	7.11187	Yes	0.872403	Not significant
CMI172C	hypothetical protein, conserved	No		383.999	389.119	380.271	392.814	386.551		377.459	400.723	397.777	377.461	388.355		-0.0570613	No	8.27049	Yes	0.561532	Not significant
CMI173C	hypothetical protein, conserved	No		83.4111	83.3428	81.9284	85.55	83.5581		84.1674	82.6942	86.7454	74.9341	82.1353		0.0889908	No	7.00162	Yes	0.568838	Not significant
CMI176C	DNA polymerase alpha, subunit A	No		37.6715	38.8489	41.6262	40.8951	39.7604		39.9618	41.2911	38.8119	35.3059	38.8427		0.082763	No	7.05845	Yes	0.571129	Not significant
CMI177C	hypothetical protein	No		56.092	58.7173	51.0925	64.4633	57.5913		60.8671	60.268	59.0916	50.4303	57.6643		-0.0673487	No	5.69054	Yes	0.796135	Not significant
CMI179C	probable fibronectin-binding protein	No		55.4573	60.619	59.9842	64.4825	60.1357		61.9246	62.8464	60.7987	53.4484	59.7545		0.0942046	No	6.76317	Yes	0.386844	Not significant
CMI180C	similar to mitochondrial magnesium transporter Mrs2p	No		202.814	200.157	207.968	217.45	207.097		205.638	199.722	200.957	167.952	193.567		0.0470702	No	7.90867	Yes	0.699722	Not significant
CMI181C	similar to mitochondrial magnesium transporter Mrs2p	No		187.133	184.077	191.222	192.732	188.791		200.325	184.28	196.719	179.362	190.171		0.0525859	No	8.15163	Yes	0.567484	Not significant
CMI184C	box H/ACA snoRNP component GAR1	No		49.3955	58.0952	50.0493	47.6461	51.2965		44.5262	61.3876	45.2428	51.4561	50.6532		-0.0813282	No	4.72881	Yes	0.76873	Not significant
CMI185C	probable leucine aminopeptidase	No		255.274	265.09	272.852	283.701	269.23		278.396	272.219	283.618	264.216	274.612		-0.00448517	No	7.74611	Yes	0.994372	Not significant
CMI186C	cytochrome c-type biogenesis protein ccmE	No		105.868	98.0603	108.089	91.7891	100.952		88.0443	87.5513	94.7825	104.007	93.5964		-0.117986	No	5.95719	Yes	0.432638	Not significant
CMI187C	similar to ribonuclease P protein subunit RPR2	No		87.1766	87.0212	90.3767	97.2569	90.4578		97.0205	93.5445	112.037	87.6348	97.5593		0.057673	No	5.12471	Yes	0.877282	Not significant
CMI189C	retroelement, dead	No		9.58121	15.9951	12.8885	11.5524	12.5043		13.5995	16.0323	13.712	13.3306	14.1686		-0.195013	No	2.19622	Yes	0.785486	Not significant
CMI192C	14S cohesin SMC1 subunit; SMC protein	No		93.0942	93.3032	98.9	98.147	95.8611		96.3116	91.8311	92.9456	81.8053	90.7234		0.0800608	No	8.11104	Yes	0.333529	Not significant
CMI194C	similar to rubredoxin	No		73.7787	83.4589	82.0177	88.4077	81.9158		91.0969	89.2743	76.7612	91.522	87.1636		-0.0537263	No	6.48306	Yes	0.77022	Not significant
CMI195C	hypothetical protein	No		338.556	346.198	351.576	329.396	341.432		329.589	319.531	326.657	330.803	326.645		0.0388137	No	8.04967	Yes	0.705984	Not significant
CMI196C	sedoheptulose-1,7-bisphosphatase	No		1154.82	1130.98	1123.77	1087.94	1124.38		1076.53	1101.51	1077.89	1189.98	1111.48		-0.04868	No	10.1012	Yes	0.543165	Not significant
CMI197C	hypothetical protein, conserved	No		584.078	603.006	608.453	608.184	600.93		617.659	647.111	591.869	717.517	643.539		-0.0329217	No	9.08084	Yes	0.848355	Not significant
CMI198C	probable ubiquitin fusion degradation protein Ufd4p	No		216.847	225.544	231.209	238.604	228.051		226.237	217.509	226.141	221.74	222.907		0.00540577	No	9.93403	Yes	0.98465	Not significant
CMI199C	similar to ribosomal protein S1	No		66.124	64.7233	72.5213	69.2743	68.1607		72.7551	72.53	69.7595	69.8353	71.22		-0.00374675	No	5.90572	Yes	1	Not significant
CMI200C	NADH dehydrogenase I (Complex I) alpha subcomplex 2 (B8)	No		113.966	124.845	135.271	125.363	124.861		129.869	114.552	132.179	121.347	124.487		0.119897	No	5.11982	Yes	0.650152	Not significant
CMI201C	hypothetical protein, conserved	No		198.532	187.506	199.581	196.207	195.457		195.928	172.855	189.418	167.868	181.517		0.110351	No	7.36802	Yes	0.147874	Not significant
CMI202C	40S ribosomal protein S15A	No		357.124	386.825	354.188	351.241	362.344		388.259	420.96	372.633	363.582	386.359		0.0535124	No	6.9612	Yes	0.721203	Not significant
CMI203C	probable mitotic cyclin a2-type	No		47.1802	45.4058	50.6427	56.2236	49.8631		49.8647	53.8879	41.8287	51.1962	49.1944		-0.0480725	No	5.81475	Yes	0.854424	Not significant
CMI204C	similar to UMP-CMP kinase	No		79.8434	82.2225	87.1167	83.3851	83.1419		80.0857	87.5329	88.1126	73.0306	82.1904		0.0245061	No	5.73357	Yes	0.961243	Not significant
CMI205C	60S ribosomal protein L24	No		573.344	580.404	559.416	548.383	565.387		591.239	655.272	545.078	596.314	596.976		-0.0312003	No	7.76016	Yes	0.857998	Not significant
CMI206C	hypothetical protein	No		30.8673	14.9261	18.602	12.857	19.3131		14.7211	19.2354	15.5497	15.0313	16.1344		0.00262657	No	2.17007	Yes	1	Not significant
CMI207C	hypothetical protein, conserved	No		34.757	34.2311	35.6011	34.5175	34.7767		38.3258	39.7233	34.6157	33.4043	36.5173		0.0948814	No	5.91874	Yes	0.551304	Not significant
CMI209C	TATA-box binding protein-associated factor 5	No		85.767	88.8458	83.7088	96.7659	88.7719		95.036	87.6279	90.3703	96.8345	92.4672		-0.0285498	No	7.27868	Yes	0.877282	Not significant
CMI210C	hypothetical protein, conserved	No		197.95	194.678	211.766	207.918	203.078		201.83	193.534	204.888	203.475	200.932		0.0613053	No	7.45156	Yes	0.76873	Not significant
CMI211C	hypothetical protein	No		1034.44	1035.59	1017.79	1009.61	1024.36		1046.6	986.348	1097.67	999.942	1032.64		0.0392289	No	8.98474	Yes	0.785486	Not significant
CMI212C	similar to polyribonucleotide nucleotidyltransferase	No		99.1014	99.6942	93.487	93.0648	96.3368		103.752	102.522	99.7825	83.7729	97.4573		0.17424	No	5.60607	Yes	0.182671	Not significant
CMI213C	calnexin	No		435.757	453.614	445.833	441.992	444.299		449.646	491.366	438.329	493.891	468.308		-0.0694021	No	9.64366	Yes	0.275393	Not significant
CMI215C	probable GDP dissociation inhibitor	No		95.4087	98.7131	104.288	107.924	101.583		106.87	92.2593	106.689	103.246	102.266		-0.0457079	No	7.17778	Yes	0.719643	Not significant
CMI216C	probable mitochondrial intermembrane space complex subunit Tim8	No		40.2436	54.1176	29.1031	29.6431	38.2769		38.02	43.8408	42.758	32.1023	39.1803		0.424152	No	3.33382	Yes	0.183169	Not significant
CMI217C	hypothetical protein, conserved	No		28.9656	33.8403	33.7962	34.5571	32.7898		35.1065	34.9043	33.6518	37.4727	35.2838		0.0487969	No	6.36969	Yes	0.850095	Not significant
CMI218C	hypothetical protein, conserved	No		93.2568	82.9614	94.1501	97.449	91.9543		86.0013	88.8725	98.14	95.3643	92.0945		0.0588052	No	7.54292	Yes	0.685934	Not significant
CMI219C	hypothetical protein, conserved	No		424.558	427.266	444.679	453.187	437.422		448.357	444.863	433.322	442.212	442.189		-0.0146286	No	9.10109	Yes	0.931117	Not significant
CMI220C	hypothetical protein	No		99.6078	130.289	94.8878	144.715	117.375		136.53	155.078	107.969	125.74	131.329		0.0261336	No	5.42096	Yes	0.951562	Not significant
CMI221C	diaminopimelate decarboxylase	No		115.534	117.78	116.977	122.359	118.162		114.684	127.569	123.955	110.435	119.161		0.0669898	No	7.36639	Yes	0.587148	Not significant
CMI223C	retroelement	No		64.6169	60.3017	67.7473	66.3864	64.7631		66.2538	67.333	71.0995	56.7708	65.3643		0.020671	No	5.74009	Yes	0.964342	Not significant
CMI224C	glucose-6-phosphate 1-dehydrogenase	No		110.798	112.613	105.593	104.389	108.348		103.693	102.171	108.8	109.583	106.062		0.00770958	No	7.29025	Yes	0.987424	Not significant
CMI225C	similar to RNA polymerase II transcriptional coactivator	No		301.572	310.912	247.236	220.898	270.155		243.221	276.42	249.19	270.378	259.802		0.0364247	No	6.21828	Yes	0.920344	Not significant
CMI226C	similar to ankyrin	No		88.3709	88.1708	89.222	93.0549	89.7047		90.0505	81.4148	96.3549	87.8543	88.9186		0.0109753	No	7.51179	Yes	0.966387	Not significant
CMI227C	probable G2/mitotic-specific cyclin 1	No		108.262	111.402	121.421	120.708	115.448		120.436	121.226	116.978	115.914	118.639		0.0585648	No	6.595	Yes	0.718683	Not significant
CMI229C	mutS family DNA mismatch repair protein MSH6	No		93.2121	95.4901	103.143	107.188	99.7582		97.6733	97.5819	101.944	93.4713	97.6676		0.0446851	No	8.03186	Yes	0.693301	Not significant
CMI230C	similar to endonuclease III	No		58.4931	61.3068	53.4448	58.5636	57.9521		65.1471	60.622	69.9971	64.8572	65.1559		0.00365254	No	5.55394	Yes	1	Not significant
CMI231C	ubiquinone/menaquinone biosynthesis methlytransferase	No		42.5932	47.82	43.8296	46.19	45.1082		43.7289	31.4113	45.2451	45.8194	41.5512		-0.0406511	No	4.9598	Yes	0.91858	Not significant
CMI232C	hypothetical protein, conserved	No		68.4372	62.6409	63.3378	79.5162	68.483		62.5575	68.71	69.7356	62.6858	65.9222		0.0677637	No	4.89014	Yes	0.818432	Not significant
CMI233C	glutamine synthetase (GS2)	No		2902.09	2996.44	2823.85	2819.76	2885.54		2669.36	3053.08	2827.45	3077.33	2906.8		-0.0628308	No	11.4384	Yes	0.436234	Not significant
CMI234C	similar to PABP1-dependent poly A-specific ribonuclease subunit PAN3	No		163.905	160.489	169.236	173.102	166.683		189.841	168.626	179.923	152.926	172.829		0.0851474	No	7.73141	Yes	0.251833	Not significant
CMI236C	unknown WD-repeat protein	No		49.9631	46.5248	53.5708	53.1206	50.7948		52.7021	50.5193	48.9476	48.0411	50.0525		-0.0060147	No	5.63077	Yes	1	Not significant
CMI237C	hypothetical protein, conserved	No		206.867	206.624	209.731	229.933	213.289		211.204	195.378	218.769	202.4	206.938		0.0237133	No	7.41609	Yes	0.907892	Not significant
CMI238C	6,7-dimethyl-8-ribityllumazine (DMRL/Lumazine/Riboflavin) synthase	No		263.905	261.93	258.321	252.175	259.083		240.025	273.762	249.923	264.963	257.168		-0.00436569	No	7.30202	Yes	0.99725	Not significant
CMI240C	(3R)-hydroxymyristoyl-ACP dehydratase, precursor	No		199.973	178.651	209.791	208.893	199.327		210.941	204.288	205.681	200.183	205.273		0.114119	No	6.05727	Yes	0.572865	Not significant
CMI241C	similar to carboxy-terminal proteinase	No		137.637	127.558	131.299	134.698	132.798		135.33	131.795	132.654	121.899	130.419		0.0839947	No	7.56702	Yes	0.275393	Not significant
CMI242C	hypothetical protein	No		1462.85	1515.2	1427.68	1303.02	1427.18		1536.35	1364.72	1418.22	1397.73	1429.26		0.0138736	No	9.30329	Yes	0.961152	Not significant
CMI243C	plastid terminal oxidase	No		278.94	296.254	318.77	302.105	299.017		303.082	286.608	301.489	298.047	297.307		-0.0190918	No	8.42114	Yes	0.931117	Not significant
CMI244C	plastid terminal oxidase	No		520.499	481.971	473.675	498.913	493.764		502.328	473.954	498.374	425.443	475.025		0.0743762	No	8.93692	Yes	0.523467	Not significant
CMI245C	hypothetical protein	No		84.49	85.6644	85.859	88.6315	86.1612		82.859	89.5881	79.029	84.6054	84.0204		0.154525	No	6.08643	Yes	0.209416	Not significant
CMI248C	photosystem II 12 kD extrinsic protein	No		2815.45	2973.5	2871.23	3168	2957.04		3126.56	2736.56	2935.26	3263.68	3015.51		-0.042228	No	10.2524	Yes	0.79113	Not significant
CMI249C	similar to syntaxin	No		154.876	170.601	174.362	155.916	163.939		175.813	166.64	172.121	178.476	173.263		-0.0993567	No	7.18892	Yes	0.303514	Not significant
CMI250C	similar to Golgi SNARE protein	No		64.7539	58.2744	55.7479	57.3034	59.0199		59.9024	44.6988	57.1335	57.3077	54.7606		0.141442	No	5.1059	Yes	0.499816	Not significant
CMI251C	heat shock protein ClpB	No		362.119	322.346	355.554	375.571	353.897		369.865	334.165	348.508	299.597	338.034		0.130912	No	9.53724	Yes	0.0132851	Not significant
CMI252C	DNA topoisomerase I	No		172.21	174.92	178.029	190.357	178.879		181.43	169.944	186.388	167.753	176.379		0.0118867	No	8.82385	Yes	0.961243	Not significant
CMI253C	hypothetical protein	No		182.055	179.463	169.364	170.858	175.435		178.706	186.132	179.152	213.176	189.292		-0.0366731	No	6.61181	Yes	0.881279	Not significant
CMI254C	hypothetical protein	No		109.309	86.454	99.903	95.1583	97.7062		101.456	97.9901	98.6687	99.9211	99.509		-0.0218397	No	5.54741	Yes	0.966275	Not significant
CMI255C	importin beta-3 subunit (Karyopherin beta-3 subunit) (Ran-binding protein 5)	No		216.946	221.979	213.934	212.457	216.329		208.363	230.087	209.976	228.29	219.179		-0.0750885	No	9.42068	Yes	0.247119	Not significant
CMI257C	hypothetical protein	No		92.4083	101.058	99.4976	112.889	101.463		92.5826	103.095	95.359	95.2125	96.5622		0.0116927	No	6.15536	Yes	0.9819	Not significant
CMI258C	hypothetical protein, conserved	No		77.8044	72.7746	79.918	85.6357	79.0332		81.0362	79.7555	72.2463	81.2511	78.5723		0.0693144	No	6.77334	Yes	0.602064	Not significant
CMI260C	hypothetical protein	No		79.6824	82.6061	89.9819	91.3493	85.9049		86.1717	94.8999	81.83	104.626	91.8818		0.0599307	No	5.65188	Yes	0.857655	Not significant
CMI261C	hypothetical protein, conserved	No		97.52	112.156	107.102	109.551	106.582		103.433	110.957	116.359	85.5657	104.079		0.167757	No	5.19712	Yes	0.322565	Not significant
CMI262C	NADH dehydrogenase I (Complex I) alpha subcomplex 6 (B14)	No		192.359	183.418	180.439	201.621	189.459		196.807	174.718	198.178	181.305	187.752		0.0428578	No	6.93113	Yes	0.730833	Not significant
CMI263C	similar to AtRer1A (Arabidopsis)	No		102.314	91.3819	98.189	94.3795	96.5661		103.605	96.706	98.9864	101.475	100.193		-0.0348411	No	6.32548	Yes	0.886705	Not significant
CMI264C	ATP-binding cassette, sub-family F (GCN), member 2	No		47.2866	47.738	40.7988	43.9098	44.9333		48.114	51.6619	51.1601	52.7672	50.9258		-0.13278	No	6.49224	Yes	0.251833	Not significant
CMI265C	hypothetical protein	No		85.2495	77.8816	65.0392	65.0306	73.3002		79.3302	71.6644	76.8129	57.2158	71.2558		0.358599	No	4.33573	Yes	0.0923435	Not significant
CMI266C	hypothetical protein	No		140.71	166.395	164.204	192.497	165.951		167.378	175.088	167.445	171.907	170.455		-0.0671189	No	6.46796	Yes	0.656255	Not significant
CMI267C	similar to L-isoaspartate (D-aspartate) O-methyltransferase	No		197.262	198.452	209.143	208.808	203.416		203.524	179.419	184.609	188.864	189.104		0.0433098	No	7.67718	Yes	0.690067	Not significant
CMI268C	hypothetical protein, conserved	No		178.271	175.61	192.142	182.279	182.075		194.144	174.748	190.865	173.177	183.234		0.0670086	No	7.60452	Yes	0.568838	Not significant
CMI270C	similar to carbonic anhydrase precursor	No		233.495	255.436	255.883	274.972	254.946		264.026	260.233	244.748	260.99	257.499		-0.0512365	No	8.10569	Yes	0.672989	Not significant
CMI271C	MGDG synthase	No		70.5852	73.077	77.4441	81.1843	75.5727		74.2602	67.3874	75.4764	79.8856	74.2524		-0.036557	No	7.01856	Yes	0.871653	Not significant
CMI273C	dihydrolipoamide S-acetyltransferase, precursor	No		63.8129	58.8773	63.6821	61.2819	61.9135		62.9828	69.1049	64.6165	55.913	63.1543		-0.0082573	No	6.6499	Yes	0.988311	Not significant
CMI275C	hypothetical protein	No		0.36603	1.43283	1.33927	1.44437	1.14562		0.831263	1.18273	1.08959	1.44293	1.13663		0.143638	No	1.76333	No	0.886572	Not significant
CMI276C	probable SAC1 (supressor of actin mutations 1) protein	No		64.5705	70.1664	67.7265	74.9945	69.3645		66.3903	67.4207	67.6994	71.9431	68.3634		-0.0213933	No	7.88598	Yes	0.883116	Not significant
CMI278C	hypothetical protein	No		54.5514	60.0943	58.0383	64.4153	59.2748		56.1717	54.5113	56.3528	62.9618	57.4994		-0.071192	No	6.09617	Yes	0.667203	Not significant
CMI281C	cytochrome b6/f complex iron-sulfur subunit, precursor	No		1810.63	1825	1767.02	1743	1786.41		1782.21	1856.83	1783.72	1882.5	1826.32		-0.00786045	No	10.1035	Yes	0.979512	Not significant
CMI283C	receptor for activated protein kinase C	No		329.211	357.237	348.277	356.621	347.837		330.891	379.197	333.412	406.19	362.423		-0.0563742	No	8.19534	Yes	0.710337	Not significant
CMI284C	hypothetical protein	No		236.287	250.973	247.05	274.615	252.231		263.572	246.612	242.016	215.678	241.97		0.0907467	No	8.17676	Yes	0.326776	Not significant
CMI286C	hypothetical protein	No		2.25607	1.92955	2.91344	2.75554	2.46365		2.12263	1.56211	2.1402	2.31684	2.03545		-0.00609554	No	2.44243	Yes	1	Not significant
CMI288C	hypothetical protein	No		76.3736	63.0194	77.6331	79.1763	74.0506		84.3592	79.2547	79.8084	66.0674	77.3724		0.0618176	No	6.75825	Yes	0.698549	Not significant
CMI290C	manganese-stabilzing protein precursor	No		5342.93	5540.62	5634.81	5333.42	5462.94		5305.85	4948.75	5173.39	5734.96	5290.74		-0.0339159	No	12.2081	Yes	0.789214	Not significant
CMI291C	similar to replication protein A 30kDa	No		208.484	214.468	219.278	219.382	215.403		213.119	235.606	227.307	219.242	223.819		-0.0111832	No	7.3079	Yes	0.97032	Not significant
CMI292C	branchpoint bridging protein Msl5p	No		129.501	132.602	139.757	150.807	138.167		132.866	136.938	141.958	128.212	134.993		0.0386631	No	6.67622	Yes	0.808121	Not significant
CMI293C	alpha,alpha-trehalose-phosphate synthase (UDP-forming)	No		198.88	190.792	201.206	196.496	196.844		186.806	185.499	189.104	190.364	187.943		0.015	No	9.02436	Yes	0.916664	Not significant
CMI294C	isoamylase	No		273.969	283.612	281.522	288.498	281.9		285.763	281.336	279.932	284.72	282.938		-0.0195017	No	9.43362	Yes	0.890411	Not significant
CMI295C	phenylalanine--tRNA ligase alpha subunit	No		34.5902	33.8987	39.3087	34.2145	35.503		35.5698	39.2148	33.9633	37.6028	36.5877		-0.0586978	No	5.62269	Yes	0.807288	Not significant
CMI298C	thioredoxin reductase (NADPH)	No		117.678	121.316	116.802	128.91	121.176		117.361	118.11	119.486	108.652	115.902		0.039698	No	6.8706	Yes	0.795644	Not significant
CMI299C	serine O-acetyltransferase	No		111.268	110.785	116.852	121.117	115.005		122.629	110.025	124.15	105.084	115.472		0.0429564	No	6.81504	Yes	0.818432	Not significant
CMI300C	uracil-DNA-glycosylase	No		158.188	161.716	154.443	153.776	157.031		170.282	162.876	154.018	149.875	159.263		0.115885	No	7.08534	Yes	0.108457	Not significant
CMI301C	similar to glycosyl transferase	No		38.6695	36.3802	43.8732	35.3624	38.5713		35.5041	35.7	40.0989	40.3517	37.9137		0.0543434	No	5.77636	Yes	0.836864	Not significant
CMI302C	similar to Golgi transport protein GOT1	No		46.908	40.4473	39.5247	34.5696	40.3624		43.9716	36.3953	40.222	39.8068	40.0989		0.168978	No	3.99817	Yes	0.63007	Not significant
CMI304C	mitochondrial ribosomal protein S1 precursor	No		952.837	993.61	953.598	922.026	955.518		932.443	1099.01	918.384	1118.08	1016.98		-0.11026	No	10.1525	Yes	0.139358	Not significant
CMI306C	L-lactate dehydrogenase	No		396.406	374.242	376.853	451.518	399.754		429.436	435.458	459.836	362.407	421.785		0.112584	No	8.37527	Yes	0.378567	Not significant
CMJ002C	L-lactate dehydrogenase	No		97.8226	94.5807	99.8045	100.472	98.1699		98.9275	116.006	111.132	92.4904	104.639		0.238252	No	6.04566	Yes	0.216879	Not significant
CMJ005C	similar to cell surface glycoprotein	No		102.972	95.7493	96.7766	108.688	101.047		100.448	101.297	105.062	92.655	99.8655		0.0163429	No	8.01468	Yes	0.923904	Not significant
CMJ008C	similar to retinoblastoma-binding protein 5	No		79.3163	82.9211	89.6926	83.9769	83.9767		87.574	82.9966	81.0576	69.0756	80.1759		0.0122767	No	6.82467	Yes	0.975789	Not significant
CMJ009C	cycloartenol synthase	No		82.9583	86.5976	91.4509	89.6361	87.6607		84.8017	89.1762	86.7265	86.766	86.8676		0.0286124	No	7.37692	Yes	0.856499	Not significant
CMJ010C	hypothetical protein	No		74.0735	68.5853	72.8335	65.9803	70.3681		59.8518	62.2664	74.2736	82.4487	69.7101		-0.0752899	No	5.05922	Yes	0.857998	Not significant
CMJ011C	similar to 26S proteasome regulatory subunit RPN12	No		73.2434	68.6972	76.6843	74.3431	73.242		58.2486	79.0125	76.6695	67.4396	70.3425		0.00646396	No	5.56602	Yes	0.994372	Not significant
CMJ012C	hypothetical protein	No		69.863	69.0976	69.7411	82.7044	72.8515		75.8548	74.6333	76.7875	80.2308	76.8766		-0.162964	No	6.40167	Yes	0.148639	Not significant
CMJ013C	similar to CCR4-NOT transcription complex, subunit 2; NOT2	No		127.92	137.216	130.457	138.961	133.638		135.221	124.951	140.799	132.426	133.349		0.0387432	No	7.67945	Yes	0.766975	Not significant
CMJ014C	mercuric reductase	No		111.058	111.437	98.3735	111.317	108.046		110.461	108.311	109.976	105.563	108.578		-0.0036022	No	7.02765	Yes	1	Not significant
CMJ015C	hypothetical protein, conserved	No		88.5139	85.3186	85.3863	87.4631	86.6705		89.5864	90.5275	80.7297	86.0938	86.7343		0.00768743	No	6.38827	Yes	0.99725	Not significant
CMJ016C	aspartate kinase	No		183.206	212.823	195.757	204.878	199.166		207.893	215.018	190.62	209.885	205.854		-0.0198802	No	8.24282	Yes	0.938401	Not significant
CMJ017C	hypothetical protein	No		65.7393	60.6875	69.3304	78.8709	68.657		72.2047	67.1739	71.8446	76.4982	71.9303		-0.00714743	No	6.40536	Yes	0.993523	Not significant
CMJ018C	hypothetical protein	No		49.1481	52.0871	52.7579	58.4254	53.1046		53.5199	59.043	56.7882	51.5006	55.2129		0.0140676	No	6.60177	Yes	0.968447	Not significant
CMJ019C	hypothetical protein	No		51.4549	58.2175	57.9709	61.9248	57.392		55.3981	54.5411	54.79	55.9765	55.1764		-0.0263866	No	6.6575	Yes	0.911167	Not significant
CMJ020C	hypothetical protein, conserved	No		55.2085	56.1538	59.4854	64.7474	58.8987		58.1515	63.1638	49.9466	55.6072	56.7173		-0.000557565	No	4.9385	Yes	1	Not significant
CMJ021C	probable 1-acylglycerol-3-phosphate O-acyltransferase	No		0	0	0	0.323342	0.0808355		0	0.340418	0	0	0.0851046		-1.62298	Yes	-1.49768	No	1	Not significant
CMJ023C	hypothetical protein, conserved	No		101.34	98.9465	98.0093	112.234	102.632		105.657	100.544	102.614	115.972	106.197		-0.0908206	No	6.87044	Yes	0.487782	Not significant
CMJ024C	similar to plant adhesion molecule 1 (PAM1)	No		227.957	228.735	239.145	254.767	237.651		229.383	229.323	234.175	218.021	227.725		-0.0138897	No	9.42446	Yes	0.935219	Not significant
CMJ027C	glycerol-3-phosphate O-acyltransferase	No		94.1861	95.2741	96.3081	105.195	97.7409		99.5192	100.225	92.3217	100.697	98.1908		-0.0829243	No	6.70499	Yes	0.563615	Not significant
CMJ029C	hypothetical protein	No		118.918	122.469	113.975	123.009	119.593		126.206	116.892	123.902	116.015	120.754		-0.0628976	No	6.84058	Yes	0.650152	Not significant
CMJ030C	hypothetical protein	No		3.57339	4.15745	2.91449	3.38087	3.50655		3.84407	3.38579	5.16786	3.31452	3.92806		0.153274	No	2.9226	Yes	0.804154	Not significant
CMJ033C	hypothetical protein	No		193.205	190.563	212.717	205.241	200.432		205.597	191.211	220.242	177.98	198.757		0.119378	No	7.25017	Yes	0.147321	Not significant
CMJ034C	bZIP transcription factor	No		432.761	412.099	439.493	483.337	441.923		463.499	450.511	481.959	413.912	452.47		0.089592	No	9.19996	Yes	0.216879	Not significant
CMJ036C	cytochrome c oxidase (Complex IV) subunit VIa	No		335.389	339.377	330.205	324.121	332.273		378.466	403.916	357.682	307.324	361.847		0.198483	No	6.81643	Yes	0.00664575	Significant
CMJ037C	probable GTP-binding protein	No		181.091	192.235	182.79	194.163	187.57		184.462	181.237	175.641	191.552	183.223		-0.0107822	No	7.82166	Yes	0.961413	Not significant
CMJ038C	similar to hydrolase, conserved unknown protein	No		513.249	518.826	521.333	524.001	519.352		503.868	496.934	500.336	517.803	504.735		-0.0230748	No	8.83514	Yes	0.873794	Not significant
CMJ039C	ATP-binding cassette, sub-family A	No		49.3351	48.9662	48.1488	48.9802	48.8575		49.7745	46.528	49.6672	47.0102	48.245		-0.0201834	No	6.91186	Yes	0.950299	Not significant
CMJ042C	glyceraldehyde-3-phosphate dehydrogenase	No		1465.2	1530.6	1576.93	1561.51	1533.56		1566.13	1603.95	1520.88	1639.01	1582.49		-0.016463	No	10.6844	Yes	0.912044	Not significant
CMJ043C	phycocyanobilin lyase alpha subunit	No		180.69	174.161	181.86	193.233	182.486		187.946	171.092	192.685	172.972	181.174		0.0409951	No	7.82504	Yes	0.717437	Not significant
CMJ044C	phycocyanobilin lyase beta subuni	No		102.833	85.9051	95.3255	99.4013	95.8663		96.6735	84.5597	100.978	81.8525	91.0161		0.101026	No	6.08224	Yes	0.505938	Not significant
CMJ045C	hypothetical protein	No		86.1172	84.43	87.2769	95.6598	88.371		88.9157	87.4954	91.7355	87.5472	88.9234		-0.0362614	No	8.13642	Yes	0.721203	Not significant
CMJ046C	similar to kinetoplast-associated protein	No		280.654	287.379	294.906	293.863	289.201		295.039	270.647	302.213	273.603	285.376		0.0265932	No	9.15787	Yes	0.819	Not significant
CMJ047C	histidine--tRNA ligase	No		83.1702	88.9118	88.7405	96.724	89.3866		91.1585	97.1749	94.6606	77.9038	90.2244		0.064017	No	6.86067	Yes	0.693301	Not significant
CMJ049C	hypothetical protein, conserved	No		114.628	103.108	117.911	118.922	113.642		120.845	107.772	119.476	112.28	115.093		-0.0222237	No	7.7257	Yes	0.912427	Not significant
CMJ050C	hypothetical protein, conserved	No		101.263	103.753	100.872	116.307	105.549		109.883	107.362	110.124	107.056	108.606		0.0112269	No	7.04399	Yes	0.975434	Not significant
CMJ051C	NADP-dependent malic enzyme	No		123.655	116.372	119.092	121.517	120.159		126.662	119.692	115.275	122.751	121.095		0.0242778	No	7.5473	Yes	0.89838	Not significant
CMJ052C	hypothetical protein, conserved	No		79.3526	75.4432	77.9121	80.8823	78.3975		81.0951	78.2623	83.3588	78.4412	80.2894		-0.0370778	No	7.19045	Yes	0.842224	Not significant
CMJ053C	hypothetical protein	No		177.471	181.864	177.015	171.663	177.004		162.495	171.03	165.73	191.238	172.623		-0.128159	No	8.51901	Yes	0.0622956	Not significant
CMJ054C	glutamyl-tRNA reductase	No		1053.28	1099.1	1141.95	1094.18	1097.13		1066.27	956.578	1030.98	1090.57	1036.1		0.0139304	No	10.5368	Yes	0.956509	Not significant
CMJ055C	2-oxoglutarate dehydrogenase E2 component (dihydrolipoamide succinyltransferase)	No		242.108	247.885	243.063	249.208	245.566		253.509	252.477	243.801	250.497	250.071		0.0449464	No	8.22337	Yes	0.667275	Not significant
CMJ056C	similar to vesicle transport v-SNARE protein	No		81.1916	85.0684	84.191	100.31	87.6903		90.4803	73.5633	80.7241	76.1495	80.2293		0.155975	No	5.60769	Yes	0.228862	Not significant
CMJ057C	60S ribosomal protein L19	No		611.074	590.414	570.023	550.169	580.42		601.467	655.555	564.999	614.46	609.12		0.0210362	No	8.38702	Yes	0.881279	Not significant
CMJ060C	hypothetical protein, conserved	No		166.061	155.27	161.919	153.34	159.147		170.85	163.761	167.656	147.029	162.324		0.138112	No	5.52554	Yes	0.386969	Not significant
CMJ061C	hypothetical protein	No		84.9266	79.7927	85.7232	93.3614	85.951		84.0464	78.9055	87.865	81.3616	83.0446		-0.00212819	No	7.63544	Yes	1	Not significant
CMJ062C	similar to acetyltransferase, GNAT family	No		267.626	272.472	280.722	257.833	269.663		265.003	266.007	279.406	269.162	269.895		-0.0396822	No	7.60358	Yes	0.770384	Not significant
CMJ064C	hypothetical protein	No		169.562	173.93	170.226	168.212	170.482		165.201	159.685	165.047	161.593	162.882		-0.0159738	No	8.49956	Yes	0.935759	Not significant
CMJ065C	hypothetical protein	No		231.793	212.047	223.653	218.978	221.618		218.706	218.929	222.677	192.83	213.285		0.0292391	No	7.91991	Yes	0.864381	Not significant
CMJ066C	phenylalanine hydroxylase	No		141.246	135.775	144.07	150.641	142.933		161.787	133.179	153.932	116.249	141.287		0.123545	No	7.34242	Yes	0.0847254	Not significant
CMJ067C	hypothetical protein	No		94.3685	99.2306	92.2909	101.739	96.9074		89.6107	91.8108	89.3732	99.1864	92.4953		-0.128212	No	6.10296	Yes	0.345175	Not significant
CMJ068C	hypothetical protein	No		487.785	464.347	419.09	356.012	431.808		405.732	438.885	423.621	423.48	422.929		-0.0679767	No	7.39117	Yes	0.766262	Not significant
CMJ069C	Small GTP-binding protein (Rho+Ras, tandemly repeated)	No		161.318	164.054	166.056	178.529	167.489		169.993	166.83	164.792	163.956	166.393		-0.00725825	No	8.09116	Yes	0.979512	Not significant
CMJ070C	hypothetical protein	No		388.799	404.681	417.162	373.406	396.012		390.08	370.888	400.421	407.535	392.231		-0.00664948	No	8.56446	Yes	0.983419	Not significant
CMJ072C	similar to ubiquinone/menaquinone biosynthesis methyl transferase	No		158.047	150.948	159.76	149.926	154.67		153.799	153.994	151.444	153.946	153.296		0.0611031	No	7.14343	Yes	0.591361	Not significant
CMJ073C	hypothetical protein	No		112.385	104.479	111.736	115.281	110.97		103.234	112.465	111.386	101.909	107.249		-0.0486285	No	6.4672	Yes	0.811448	Not significant
CMJ074C	probable carbon catabolite repressor Ccr4p	No		128.833	127.966	125.503	124.191	126.623		125.8	124.741	136.093	133.24	129.968		-0.0590849	No	7.72187	Yes	0.529312	Not significant
CMJ076C	similar to coenzyme F420-reducing hydrogenase, beta subunit	No		129.559	126.917	126.733	130.89	128.525		135.46	134.544	137.39	119.901	131.824		0.00528099	No	7.28478	Yes	0.99725	Not significant
CMJ077C	hypothetical protein, conserved	No		111.965	108.245	114.264	116.384	112.714		118.186	111.884	111.963	109.202	112.809		0.0320271	No	7.56535	Yes	0.85734	Not significant
CMJ078C	probable prohibitin	No		341.961	325.853	328.996	349.841	336.663		339.509	363.468	337.99	325.714	341.67		-0.0469437	No	7.89356	Yes	0.785486	Not significant
CMJ079C	hypothetical protein	No		63.3373	56.8745	68.0322	69.817	64.5152		68.7188	62.8727	64.3775	56.3547	63.0809		0.00659502	No	5.80653	Yes	1	Not significant
CMJ080C	similar to tRNA modification enzyme Trm5	No		104.197	101.102	109.47	103.759	104.632		103.292	101.713	90.833	105.973	100.453		-0.106991	No	7.09883	Yes	0.22901	Not significant
CMJ081C	indole-3-glycerol phosphate synthase	No		251.046	261.812	258.761	270.127	260.437		253.682	278.014	230.292	285.733	261.93		-0.137411	No	8.05172	Yes	0.066194	Not significant
CMJ082C	hypothetical protein	No		51.7602	52.8084	45.2469	39.1037	47.2298		50.6363	43.3744	42.3031	38.4083	43.6805		0.251796	No	3.5791	Yes	0.499816	Not significant
CMJ083C	similar to midasin Mdn1p	No		18.1682	20.9118	20.7114	21.2825	20.2685		18.7465	18.8436	18.6263	21.5939	19.4526		-0.0927554	No	8.17946	Yes	0.257139	Not significant
CMJ084C	phosphoribosylamine--glycine ligase (GARS) (glycinamide ribonucleotide synthetase) (phosphoribosylglycinamide synthetase)	No		89.1591	96.2293	96.0417	100.738	95.5421		98.8455	93.2516	101.914	102.001	99.003		0.0434811	No	7.02849	Yes	0.79325	Not significant
CMJ085C	hypothetical protein	No		159.376	158.011	158.794	176.187	163.092		163.649	151.105	163.364	150.488	157.151		0.00368057	No	6.40844	Yes	1	Not significant
CMJ086C	probable gamma hydroxybutyrate dehydrogenase	No		601.884	633.758	587.109	565.658	597.102		547.574	620.283	585.564	569.296	580.679		0.0247793	No	9.22078	Yes	0.824399	Not significant
CMJ087C	probable beta-amylase	No		227.466	238.427	237.749	228.269	232.978		236.076	233.078	220.591	218.537	227.071		-0.0326283	No	8.15174	Yes	0.808676	Not significant
CMJ088C	hypothetical protein	No		142.631	164.986	140.427	159.687	151.933		152.233	159.182	155.199	171.676	159.572		-0.0326987	No	6.25462	Yes	0.899986	Not significant
CMJ089C	similar to DNA Helicase	No		12.8832	12.7675	13.8994	12.9418	13.123		12.518	13.8511	15.609	12.1768	13.5387		-0.00969337	No	4.89928	Yes	1	Not significant
CMJ090C	hypothetical protein	No		102.278	99.4047	101.941	101.004	101.157		112.547	86.0833	94.2703	91.2771	96.0445		0.0109691	No	6.80393	Yes	0.979512	Not significant
CMJ091C	Small GTP-binding protein of Rho family	No		0.335665	0	0	0.883028	0.304673		0.914762	1.85933	0.307445	0.934042	1.00389		0.45102	No	-0.415274	No	0.860052	Not significant
CMJ093C	similar to Na+/H+ antiporter	No		97.1309	87.4702	100.828	93.8808	94.8276		100.146	88.3791	95.961	91.5112	93.9993		0.00572152	No	7.04589	Yes	0.988311	Not significant
CMJ095C	hypothetical protein, conserved	No		78.3305	67.2587	70.1147	78.7982	73.6255		78.97	73.16	77.9475	73.8441	75.9804		0.0285556	No	6.14318	Yes	0.918195	Not significant
CMJ096C	similar to thioredoxin h	No		720.992	707.655	620.715	523.249	643.153		639.56	743.856	639.68	564.614	646.927		-0.00789832	No	7.35728	Yes	0.999008	Not significant
CMJ097C	hypothetical protein, conserved	No		424.733	464.204	415.231	419.967	431.034		423.368	409.314	416.015	391.135	409.958		0.0571604	No	7.77113	Yes	0.551435	Not significant
CMJ098C	proline--tRNA ligase	No		159.72	159.564	152.701	160.035	158.005		156.689	160.744	161.655	149.891	157.245		-0.0056813	No	7.81918	Yes	0.994372	Not significant
CMJ099C	formate--tetrahydrofolate ligase	No		418.55	395.681	412.472	453.557	420.065		446.945	422.248	436.805	354.699	415.174		0.140575	No	9.20274	Yes	0.0106958	Not significant
CMJ100C	heat shock protein, Hsp20 family	No		240.119	240.143	254.15	240.428	243.71		218.126	215.079	257.679	262.51	238.348		-0.0515856	No	6.82127	Yes	0.776631	Not significant
CMJ101C	similar to heat shock protein	No		81.7147	84.1696	93.7102	76.3046	83.9748		81.3134	75.1516	86.2716	85.9202	82.1642		-0.00710332	No	5.63337	Yes	1	Not significant
CMJ102C	adaptor-related protein complex 1, mu subunit	No		57.5276	46.1695	49.237	49.8557	50.6974		47.9801	51.8675	46.5285	49.4595	48.9589		-0.0104465	No	5.81883	Yes	0.994372	Not significant
CMJ103C	hypothetical protein	No		108.985	100.693	105.465	103.569	104.678		104.682	101.24	101.68	101.09	102.173		-0.031812	No	6.79972	Yes	0.920139	Not significant
CMJ105C	similar to chloroplast inner membrane protein Tic22	No		236.932	249.757	237.887	239.951	241.132		246.888	239.297	220.602	259.743	241.632		-0.138539	No	7.78888	Yes	0.0486271	Not significant
CMJ107C	hypothetical protein	No		261.297	269.221	275.956	287.319	273.448		270.321	272.604	280.34	260.684	270.987		0.0777535	No	7.78593	Yes	0.349779	Not significant
CMJ108C	hypothetical protein, conserved	No		248.124	245.135	263.588	248.271	251.28		262.23	246.026	266.782	228.542	250.895		0.00832709	No	7.98163	Yes	0.979512	Not significant
CMJ109C	60S ribosomal protein L10	No		755.495	774.101	776.308	798.346	776.062		810.275	818.01	793.066	779.559	800.227		-0.0258892	No	8.70257	Yes	0.836864	Not significant
CMJ110C	60S ribosomal protein L15	No		611.543	603.765	561.213	621.334	599.464		598.442	645.091	614.712	602.967	615.303		-0.0114305	No	8.22821	Yes	0.968733	Not significant
CMJ111C	similar to ethylene-responsive transcription coactivator	No		266.868	250.798	271.779	255.419	261.216		266.076	242.368	276.725	268.666	263.459		-0.0531282	No	6.48581	Yes	0.776828	Not significant
CMJ112C	vesicle coat complex COPII, subunit Sec13	No		142.024	144.692	139.908	148.982	143.902		149.057	151.758	138.113	153.661	148.147		-0.0339202	No	8.10739	Yes	0.794543	Not significant
CMJ114C	hypothetical protein, conserved	No		86.7616	85.0052	83.1162	86.1504	85.2584		91.1782	92.2708	98.1658	80.0817	90.4241		-0.0169834	No	5.17292	Yes	0.988311	Not significant
CMJ115C	hypothetical protein, conserved	No		619.065	586.175	618.703	556.659	595.15		569.952	534.451	574.67	550.676	557.437		-0.00692439	No	8.35731	Yes	0.987424	Not significant
CMJ116C	hypothetical protein	No		187.133	197.566	193.674	201.15	194.881		195.218	184.651	197.203	205.678	195.688		0.0484009	No	6.50164	Yes	0.813462	Not significant
CMJ117C	sulfite reductase (ferredoxin)	No		232.229	248.181	241.659	260.312	245.595		241.985	242.056	237.807	247.559	242.352		-0.09282	No	8.78637	Yes	0.139358	Not significant
CMJ120C	similar to 26S proteasome associated protein	No		87.0352	85.9777	84.1543	90.478	86.9113		84.13	75.8799	86.1708	89.8512	84.008		-0.0961536	No	6.71293	Yes	0.373295	Not significant
CMJ121C	hypothetical protein	No		6155.02	6186.66	6264.79	6226.92	6208.35		6104.69	5664.86	5958.23	6369.15	6024.23		-0.071443	No	11.3258	Yes	0.517664	Not significant
CMJ123C	hypothetical protein	No		58.0873	60.1541	60.401	65.4122	61.0136		60.9211	55.7221	62.7484	60.2432	59.9087		-0.043861	No	7.71054	Yes	0.729461	Not significant
CMJ125C	40S ribosomal protein S9	No		508.924	554.753	543.443	566.723	543.461		538.721	599.503	543.534	582.285	566.011		-0.101846	No	8.05097	Yes	0.230422	Not significant
CMJ126C	hypothetical protein	No		374.599	383.024	373.48	372.534	375.909		386.225	391.595	390.641	365.05	383.378		0.0150864	No	7.74628	Yes	0.949632	Not significant
CMJ128C	phenylalanine--tRNA ligase beta-subunit	No		70.1006	76.0577	72.5234	76.9949	73.9191		68.8608	75.9057	76.6133	70.9734	73.0883		-0.024248	No	6.83281	Yes	0.888828	Not significant
CMJ129C	histone deacetylase	No		167.678	153.638	173.95	171.67	166.734		167.695	165.272	158.536	171.391	165.723		-0.0858433	No	7.49613	Yes	0.381445	Not significant
CMJ130C	probable cryptochrome DASH	No		54.9668	55.3613	55.4975	63.5811	57.3517		60.7916	58.997	58.839	54.5081	58.2839		0.029878	No	6.53499	Yes	0.891295	Not significant
CMJ132C	hypothetical protein, conserved	No		172.823	177.522	191.518	206.48	187.086		193.901	183.017	200.456	174.133	187.877		0.00490355	No	8.38086	Yes	0.988311	Not significant
CMJ133C	similar to epsin	No		242.056	217.496	234.779	244.904	234.809		248.089	221.16	241.828	213.05	231.032		0.0365942	No	8.28884	Yes	0.765701	Not significant
CMJ134C	CDP-diacylglycerol--glycerol-3-phosphate 3-phosphatidyltransferase	No		85.1237	81.7712	90.2195	80.9031	84.5044		82.2293	90.8007	81.9534	77.9882	83.2429		0.0573771	No	6.43873	Yes	0.764333	Not significant
CMJ135C	hypothetical protein, conserved	No		116.638	111.636	126.264	112.35	116.722		121.038	109.98	115.196	114.99	115.301		0.0274337	No	7.27318	Yes	0.890185	Not significant
CMJ136C	similar to poly(A)-binding protein dependent poly(A)-ribonuclease subunit	No		90.5083	87.3918	92.8714	96.3734	91.7862		96.2096	90.3455	93.0004	100.177	94.9332		-0.0816683	No	8.11665	Yes	0.365471	Not significant
CMJ137C	hypothetical protein, conserved	No		71.3918	61.3724	66.305	68.2943	66.8409		50.7032	73.0994	63.8046	60.6012	62.0521		0.0907342	No	4.79956	Yes	0.78234	Not significant
CMJ138C	similar to metal ion transporter	No		536.986	536.021	542.877	551.582	541.866		524.686	489.405	548.387	531.496	523.493		-0.00530878	No	9.89642	Yes	0.987424	Not significant
CMJ139C	tyrosine--tRNA ligase	No		113.791	130.356	123.375	136.422	125.986		127.273	134.27	122.464	130.45	128.614		-0.0377691	No	7.04176	Yes	0.818432	Not significant
CMJ141C	ATP-dependent Clp protease proteolytic subunit	No		323.849	330.033	289.881	279.471	305.808		291.617	324.864	296.152	305.637	304.568		-0.0372984	No	7.82142	Yes	0.785486	Not significant
CMJ142C	hypothetical protein	No		96.7517	99.627	95.4069	102.996	98.6955		94.6416	105.495	92.5077	104.146	99.1976		-0.0924642	No	7.10378	Yes	0.275393	Not significant
CMJ143C	hypothetical protein	No		128.974	119.537	124.249	123.485	124.061		132.57	127.521	126.023	122.377	127.123		-0.00992441	No	6.44517	Yes	0.986692	Not significant
CMJ144C	hypothetical protein, conserved	No		89.7545	101.182	96.9621	105.751	98.4124		92.2371	92.7798	110.776	101.896	99.422		-0.121975	No	5.67279	Yes	0.527632	Not significant
CMJ145C	hypothetical protein	No		69.6747	64.825	72.7511	75.3397	70.6476		72.2739	63.8895	66.8354	66.1554	67.2886		0.125219	No	5.6772	Yes	0.469786	Not significant
CMJ146C	hypothetical protein, conserved	No		456.248	441.446	460.54	438.07	449.076		442.107	448.043	459.328	403.104	438.146		0.0883094	No	8.1486	Yes	0.280695	Not significant
CMJ148C	hypothetical protein	No		2669.34	2803.93	2685.83	2453.65	2653.19		2773.48	2828.62	2529.76	2788.4	2730.06		-0.0123687	No	9.72577	Yes	0.974489	Not significant
CMJ149C	hypothetical protein, conserved	No		163.977	149.545	156.586	158.665	157.193		154.095	166.672	172.51	163.461	164.185		-0.0680226	No	7.79739	Yes	0.411509	Not significant
CMJ151C	similar to thylakoid lumenal 17.4 kD protein, chloroplast precursor	No		374.266	377.882	388.439	370.664	377.813		408.454	381.153	401.16	337.302	382.018		0.0940729	No	7.93623	Yes	0.177253	Not significant
CMJ152C	4-hydroxy-3-methylbut-2-enyl diphosphate reductase	No		333.29	331.349	325.407	325.221	328.817		333.538	325.866	324.479	349.397	333.32		-0.0779702	No	8.6123	Yes	0.251833	Not significant
CMJ153C	hypothetical protein	No		105.09	91.1468	106.312	99.9409	100.623		108.911	103.657	99.3542	94.9275	101.713		-0.0346818	No	6.42295	Yes	0.854591	Not significant
CMJ154C	geranylgeranyl hydrogenase	No		806.605	813.695	878.826	921.967	855.273		884.413	804.199	843.517	876.655	852.196		-0.0127044	No	9.94272	Yes	0.927042	Not significant
CMJ156C	similar to microtubule-associated protein, RP/EB family	No		160.72	158.177	160.492	174.022	163.353		169.159	176.246	170.186	138.861	163.613		0.0764731	No	7.04048	Yes	0.465846	Not significant
CMJ157C	hypothetical protein	No		178.11	171.591	176.785	186.073	178.14		176.975	167.364	177.981	152.499	168.705		0.0819041	No	7.52346	Yes	0.326379	Not significant
CMJ159C	hypothetical protein	No		78.1475	79.7327	85.8708	91.4765	83.8069		97.9228	101.714	97.2248	76.8998	93.4404		0.146369	No	6.36534	Yes	0.185399	Not significant
CMJ160C	hypothetical protein	No		179.016	145.78	182.07	197.706	176.143		193.751	159.441	204.029	147.226	176.112		0.152768	No	6.08827	Yes	0.240003	Not significant
CMJ161C	hypothetical protein, conserved	No		22.1043	18.9713	22.9225	20.7047	21.1757		23.7306	26.4361	22.5467	19.105	22.9546		0.138784	No	2.99919	Yes	0.818432	Not significant
CMJ162C	similar to diacylglycerol acyltransferase type 2B	No		152.595	154.072	169.498	169.689	161.463		167.916	156.653	168.424	149.577	160.643		0.045185	No	6.9318	Yes	0.815222	Not significant
CMJ163C	hypothetical protein, conserved	No		216.032	234.76	234.522	241.366	231.67		244.446	205.565	243.432	245.204	234.662		0.00524104	No	6.5157	Yes	1	Not significant
CMJ164C	cell differentiation protein rcd1	No		86.7432	71.1844	75.1442	88.1497	80.3054		76.3435	79.5829	86.3809	72.9396	78.8118		-0.0497652	No	5.71426	Yes	0.850095	Not significant
CMJ165C	hypothetical protein, conserved	No		203.75	180.514	197.873	202.907	196.261		197.503	208.749	200.276	186.108	198.159		-0.0419059	No	6.81865	Yes	0.779982	Not significant
CMJ167C	hypothetical protein, conserved	No		206.523	197.281	200.509	204.823	202.284		205.835	207.939	202.583	189.47	201.457		0.00296834	No	7.37211	Yes	1	Not significant
CMJ168C	hypothetical protein	No		145.992	149.599	138.601	163.971	149.541		147.933	143.881	150.728	151.714	148.564		-0.0827398	No	7.57365	Yes	0.307604	Not significant
CMJ169C	probable heat shock protein hslV, proteasome-related peptidase subunit	No		88.4188	90.1408	88.8431	91.7663	89.7923		83.8413	89.4562	84.0917	93.248	87.6593		0.00594757	No	6.09251	Yes	0.998368	Not significant
CMJ170C	60S ribosomal protein L38	No		752.183	742.413	763.88	722.022	745.124		822.601	865.497	821.887	834.012	835.999		-0.111304	No	7.42414	Yes	0.275393	Not significant
CMJ171C	hypothetical protein, conserved	No		82.6925	83.8512	84.1454	74.3976	81.2717		74.5443	74.708	72.1504	74.9427	74.0864		-0.0166931	No	6.86941	Yes	0.950615	Not significant
CMJ172C	hypothetical protein, conserved	No		177.512	178.046	176.954	184.724	179.309		182.875	173.738	183.371	181.262	180.311		-0.035908	No	8.21966	Yes	0.770384	Not significant
CMJ173C	glycerol kinase	No		65.7761	74.2757	73.956	67.2534	70.3153		66.9218	71.1696	71.8135	80.5345	72.6098		-0.0155168	No	6.70535	Yes	0.961243	Not significant
CMJ174C	hypothetical protein, conserved	No		148.681	146.074	133.005	163.347	147.777		157.108	161.876	157.156	161.37	159.378		0.00474373	No	6.40983	Yes	1	Not significant
CMJ175C	hypothetical protein, conserved	No		34.0666	31.9792	32.8641	39.694	34.651		36.4574	37.5683	38.8964	34.7152	36.9093		0.0298861	No	6.17649	Yes	0.912427	Not significant
CMJ177C	hypothetical protein, conserved	No		73.3098	90.2673	60.4564	47.3679	67.8504		58.8843	78.3664	71.3875	58.6938	66.833		0.01288	No	3.95809	Yes	1	Not significant
CMJ178C	similar to ribulose-1,5 bisphosphate carboxylase/oxygenase large subunit N-methyltransferase	No		90.5201	96.7359	91.5433	92.0973	92.7242		93.694	99.104	98.5886	84.097	93.8709		0.000861916	No	6.84995	Yes	1	Not significant
CMJ179C	similar to Nedd4 binding protein 1	No		80.1342	76.5578	74.3263	81.3433	78.0904		88.4382	78.008	79.9168	73.477	79.96		0.0289686	No	5.95851	Yes	0.921425	Not significant
CMJ180C	hypothetical protein	No		122.26	117.37	130.113	123.619	123.34		115.272	119.124	126.836	121.503	120.684		0.0294327	No	6.97139	Yes	0.850095	Not significant
CMJ181C	probable diphthine synthase	No		67.3936	62.3105	66.8785	77.142	68.4312		66.128	70.5298	64.555	68.4761	67.4222		-0.0175751	No	5.52788	Yes	0.969545	Not significant
CMJ182C	hypothetical protein, conserved	No		54.0606	49.5915	45.0344	56.0421	51.1822		45.5304	50.7174	49.7162	56.0316	50.4989		-0.0949081	No	5.39044	Yes	0.660398	Not significant
CMJ183C	mitochondrial ribosomal protein L33, precursor	No		118.733	79.6426	98.8859	166.359	115.905		126.616	115.572	118.207	135.27	123.916		-0.221137	No	4.12124	Yes	0.370529	Not significant
CMJ184C	hypothetical protein, conserved	No		140.222	147.481	151.78	151.824	147.827		161.504	142.588	160.031	138.343	150.617		0.0489578	No	8.08577	Yes	0.643868	Not significant
CMJ185C	NADH dehydrogenase I (Complex I) flavoprotein 51kDa subunit	No		177.625	188.624	185.402	180.77	183.105		175.066	181.122	183.426	179.175	179.697		-0.0430212	No	7.80625	Yes	0.715786	Not significant
CMJ186C	26S proteasome ATP-dependent regulatory subunit	No		171.525	178.699	168.186	183.081	175.373		175.787	174.157	180.163	160.344	172.613		0.0459913	No	7.52355	Yes	0.721203	Not significant
CMJ188C	similar to probable RUBISCO expression protein cbbY	No		512.66	530.495	490.26	477.408	502.706		478.168	501.733	491.826	454.758	481.621		-0.03055	No	8.48663	Yes	0.824063	Not significant
CMJ189C	probable mRNA cap binding protein 80	No		71.8732	68.9443	71.8336	73.2288	71.47		69.802	75.9172	70.5748	74.3663	72.6651		-0.0165755	No	7.53251	Yes	0.94126	Not significant
CMJ191C	tryptophan synthase beta chain	No		299.266	308.833	311.367	326.651	311.529		314.438	338.087	313.687	325.685	322.974		-0.0144201	No	8.66383	Yes	0.944428	Not significant
CMJ195C	similar to outward rectifying potassium channel KCO	No		154.269	164.58	153.94	162.095	158.721		151.006	151.758	155.079	144.008	150.463		-0.0687763	No	7.777	Yes	0.56812	Not significant
CMJ196C	hypothetical protein	No		83.0603	84.6094	85.3842	87.4889	85.1357		85.6928	89.1883	83.1417	90.3422	87.0912		-0.00443315	No	7.36248	Yes	0.998337	Not significant
CMJ197C	similar to smooth muscle caldesmon	No		131.937	131.137	131.945	128.745	130.941		129.336	135.544	139.562	128.56	133.25		0.0671074	No	6.79855	Yes	0.574621	Not significant
CMJ198C	similar to protoporphyrinogen oxidase HemK	No		105.31	110.953	115.057	124.367	113.922		116.174	107.994	118.246	116.795	114.802		0.0462189	No	7.06639	Yes	0.803845	Not significant
CMJ199C	similar to UMP/CMP kinase	No		25.7691	20.7963	25.3544	24.5337	24.1134		24.5236	22.8839	29.2224	21.1706	24.4501		-0.0631717	No	4.21762	Yes	0.920681	Not significant
CMJ200C	SWI/SNF related, matrix associated, actin dependent regulator of chromatin, subfamily a	No		133.679	123.045	127.445	137.995	130.541		130.155	118.698	130.91	117.787	124.387		0.00983997	No	7.99971	Yes	0.969209	Not significant
CMJ201C	delta 9 acyl-lipid fatty acid desaturase	No		118.17	127.539	118.275	114.589	119.643		118.707	119.637	110.892	109.441	114.669		-0.0357857	No	6.82036	Yes	0.818432	Not significant
CMJ202C	similar to chloroplast import-associated channel Toc75	No		59.9003	67.7147	60.458	66.4189	63.623		66.7845	69.5158	63.8319	66.541	66.6683		-0.0271025	No	7.05272	Yes	0.873942	Not significant
CMJ203C	similar to transposase	No		0.719742	0	0	0	0.179936		0.65382	0	0	0	0.163455		2.27869	Yes	-1.41523	No	0.857998	Not significant
CMJ205C	probable iron-sulfur cluster scaffold protein	No		90.7534	77.2808	81.7114	92.0224	85.442		83.7745	84.6874	88.501	85.3133	85.569		-0.0615644	No	5.90315	Yes	0.796135	Not significant
CMJ206C	hypothetical protein, conserved	No		52.6371	54.8764	58.4656	58.0009	55.995		60.0853	59.1995	58.6173	61.2346	59.7842		-0.083139	No	6.45229	Yes	0.540261	Not significant
CMJ207C	similar to calcium-binding protein MO25	No		103.564	105.62	105.786	105.351	105.08		101.22	103.184	104.249	87.977	99.1575		0.00378122	No	6.70966	Yes	1	Not significant
CMJ208C	hypothetical protein, conserved	No		149.371	140.671	169.92	153.352	153.329		168.316	165.79	150.033	175.6	164.935		-0.053831	No	6.45632	Yes	0.822131	Not significant
CMJ210C	similar to tRNA dihydrouridine synthase Dus1p	No		129.91	115.857	132.791	127.66	126.555		128.127	130.976	130.51	116.865	126.619		-0.00265385	No	6.78632	Yes	1	Not significant
CMJ211C	NADH dehydrogenase I (Complex I) iron-sulfur protein 49kDa subunit	No		135.317	139.722	134.156	139.331	137.131		141.974	146.548	144.411	130.91	140.961		0.0866562	No	7.32215	Yes	0.319387	Not significant
CMJ212C	similar to cytochrome c	No		778.203	721.742	653.134	565.909	679.747		664.046	756.419	726.986	619.87	691.83		-0.0292163	No	7.6156	Yes	0.921425	Not significant
CMJ214C	hypothetical protein	No		56.6457	57.5313	62.2654	68.9647	61.3517		72.1323	72.3734	65.5491	63.3318	68.3467		0.00591109	No	5.51514	Yes	0.99854	Not significant
CMJ215C	unknown homeobox protein	No		132.433	130.397	142.97	150.592	139.098		146.373	121.672	137.372	124.534	132.488		0.0886861	No	8.00105	Yes	0.1927	Not significant
CMJ216C	ATP-binding subunit of unknown ABC transporter	No		418.821	402.073	393.847	407.407	405.537		402.115	396.222	396.364	405.011	399.928		-0.0371116	No	9.39416	Yes	0.719643	Not significant
CMJ217C	hypothetical protein	No		125.222	122.586	144.996	138.945	132.937		120.425	114.637	124.786	111.121	117.742		0.0194433	No	7.01064	Yes	0.942222	Not significant
CMJ218C	aspartate--tRNA ligase, cytoplasmic	No		106.838	106.717	107.861	114.518	108.984		107.783	108.068	102.354	115.225	108.358		-0.0302796	No	7.22511	Yes	0.896301	Not significant
CMJ219C	similar to component of oligomeric golgi complex 4	No		101.787	101.499	99.992	100.804	101.021		96.0143	95.4605	99.9221	98.9049	97.5755		0.0323568	No	7.71096	Yes	0.836864	Not significant
CMJ221C	hypothetical protein, conserved	No		95.2977	103.265	97.9413	92.5299	97.2584		98.2516	101.07	93.6285	100.934	98.471		0.100007	No	5.77644	Yes	0.635342	Not significant
CMJ222C	hypothetical protein, conserved	No		233.084	225.971	233.69	212.098	226.211		216.817	220.103	206.657	220.646	216.056		-5.51457e-05	No	7.29155	Yes	1	Not significant
CMJ223C	similar to actin-related protein	No		122.465	115.736	122.758	129.986	122.736		118.605	125.295	124.308	125.202	123.353		-0.0700617	No	6.57126	Yes	0.581111	Not significant
CMJ225C	probable dipeptidyl aminopeptidase	No		112.857	109.129	108.522	119.894	112.6		109.922	114.376	117.107	115.249	114.164		0.0016955	No	8.19025	Yes	1	Not significant
CMJ226C	mRNA-decapping enzyme complex component DCP2	No		138.377	134.721	128.188	145.824	136.778		134.341	123.642	141.938	119.345	129.816		-0.0157863	No	6.86886	Yes	0.974901	Not significant
CMJ228C	similar to mitochondrial carrier protein	No		90.064	86.0883	84.2577	89.3314	87.4353		90.5419	96.4513	89.4583	69.2448	86.4241		0.0881151	No	6.23176	Yes	0.624567	Not significant
CMJ229C	riboflavin kinase	No		85.7069	79.6307	76.0422	94.1911	83.8927		90.4364	82.2349	90.1567	89.5653	88.0983		0.0865453	No	5.34021	Yes	0.764864	Not significant
CMJ230C	similar to GTPase activating protein	No		70.4164	67.2306	70.8498	72.9176	70.3536		71.6377	67.9157	73.4106	65.7133	69.6693		0.015454	No	6.4555	Yes	0.962493	Not significant
CMJ231C	similar to 2-hydroxy-6-oxohepta-2,4-dienoate hydrolase	No		106.779	99.3463	106.058	106.445	104.657		106.666	104.573	115.479	103.727	107.611		0.00831882	No	6.72132	Yes	0.981832	Not significant
CMJ232C	hypothetical protein	No		73.2937	64.4558	66.6242	81.5352	71.4772		66.9348	67.4853	68.9173	65.4527	67.1975		-0.0378177	No	6.00822	Yes	0.922882	Not significant
CMJ233C	hypothetical protein, conserved	No		57.4077	60.9102	57.2822	66.3499	60.4875		50.4912	58.0556	58.3412	57.7646	56.1632		-0.0378659	No	5.69749	Yes	0.886572	Not significant
CMJ234C	vitamine B12-independent methionine synthase	No		279.14	304.684	302.326	316.483	300.658		302.8	342.465	289.774	349.684	321.181		-0.126801	No	9.29417	Yes	0.0250943	Not significant
CMJ235C	mitochondrial ribosomal protein L1 precursor	No		119.323	114.738	117.709	116.744	117.128		114.918	127.755	111.568	129.894	121.034		0.0141808	No	6.38973	Yes	0.966275	Not significant
CMJ237C	hypothetical protein, conserved	No		179.394	185.022	178.013	200.562	185.747		195.912	192.811	182.404	216.863	196.998		-0.101412	No	8.36405	Yes	0.19468	Not significant
CMJ238C	mitochondrial ribosomal protein L28 precursor	No		67.8157	60.6946	94.1852	102.104	81.1999		79.6208	83.8709	95.5155	76.5515	83.8897		-0.0979597	No	4.40382	Yes	0.812917	Not significant
CMJ239C	glucose-1-phosphate adenylyltransferase	No		64.9077	59.7839	63.0906	69.54	64.3305		55.8719	63.5475	66.8822	70.6443	64.2365		-0.183323	No	5.59757	Yes	0.194552	Not significant
CMJ240C	serine palmitoyltransferase	No		412.777	392.555	433.143	452.045	422.63		433.588	409.482	434.53	422.999	425.15		0.0230319	No	9.50699	Yes	0.882853	Not significant
CMJ241C	hypothetical protein	No		200.432	198.533	204.089	218.2	205.313		215.743	212.951	222.188	183.89	208.693		0.043542	No	7.91326	Yes	0.67479	Not significant
CMJ242C	hypothetical protein	No		226.863	215.053	236.95	224.18	225.762		248.975	222.465	240.225	209.894	230.389		-0.119284	No	7.07488	Yes	0.148626	Not significant
CMJ244C	hypothetical protein, conserved	No		126.893	125.116	133.314	133.5	129.706		127.258	132.979	129.609	134.712	131.139		-0.0851686	No	8.36973	Yes	0.199869	Not significant
CMJ245C	hypothetical protein, conserved	No		146.394	159.243	169.946	160.32	158.976		167.285	164.506	142.581	159.752	158.531		-0.00570684	No	5.55908	Yes	1	Not significant
CMJ246C	trans-prenyltransferase	No		74.2483	73.9585	80.8461	82.4789	77.8829		79.9483	80.5526	90.9981	87.6647	84.791		-0.105952	No	6.64382	Yes	0.365471	Not significant
CMJ247C	hypothetical protein	No		45.3115	44.9551	46.1971	43.5503	45.0035		44.2728	49.4736	42.4172	44.0807	45.0611		-0.0479524	No	6.78814	Yes	0.789382	Not significant
CMJ248C	similar to cytochrome c-type biogenesis protein ccmH	No		83.5378	90.2752	97.1978	81.232	88.0607		79.2676	88.5765	96.2116	89.7609	88.4541		0.128009	No	5.33848	Yes	0.572865	Not significant
CMJ250C	glyceraldehyde 3-phosphate dehydrogenase	No		1.31706	1.81965	0.755924	0.769952	1.16565		1.39584	1.82388	1.00528	2.03608	1.56527		0.26719	No	0.52353	No	0.897096	Not significant
CMJ252C	probable rRNA methyltransferase pmt2	No		152.969	147.796	160.537	156.945	154.561		150.411	155.222	160.943	167.565	158.535		-0.00157003	No	8.38503	Yes	1	Not significant
CMJ253C	similar to mitochondrial presequence translocase subunit Tim44	No		99.5854	109.867	94.4026	104.983	102.21		112.136	102.445	106.85	99.4764	105.227		-0.0683602	No	6.39879	Yes	0.681414	Not significant
CMJ255C	similar to gamma-tubulin complex protein 2	No		56.4231	56.4912	56.9643	63.5851	58.366		60.6555	59.3424	55.4847	55.2781	57.6902		-0.0491621	No	7.06157	Yes	0.696205	Not significant
CMJ256C	hypothetical protein, conserved	No		129.787	124.756	140.077	139.734	133.589		150.851	123.305	149.411	127.581	137.787		-0.0194629	No	6.89039	Yes	0.938401	Not significant
CMJ257C	single subunit mitochondrial RNA polymerase	No		94.6866	92.9896	91.3407	105.137	96.0384		101.101	96.2947	97.8338	100.849	99.0194		-0.0383066	No	8.21673	Yes	0.766858	Not significant
CMJ259C	hypothetical protein	No		197.674	224.28	209.109	199.594	207.664		194.278	235.803	191.689	200.64	205.602		0.0500385	No	7.0327	Yes	0.76873	Not significant
CMJ260C	similar to prenylated rab acceptor PRA1	No		300.061	302.042	326.955	298.925	306.996		315.26	316.207	304.811	332.124	317.101		-0.020262	No	7.48721	Yes	0.955885	Not significant
CMJ261C	DNA replication licensing factor MCM6	No		103.76	100.957	105.166	113.139	105.756		121.286	114.184	110.488	101.826	111.946		0.0483327	No	7.83036	Yes	0.674387	Not significant
CMJ262C	hypothetical protein, conserved	No		95.0347	96.0893	96.1582	98.4108	96.4232		98.9404	96.8061	102.107	103.106	100.24		-0.0201449	No	7.43049	Yes	0.904431	Not significant
CMJ263C	acyl-Coenzyme A thioesterase, mitochondrial precursor	No		21.7176	19.3364	18.5724	26.4077	21.5085		18.8078	18.8468	21.6157	16.5183	18.9471		0.116731	No	4.5558	Yes	0.672989	Not significant
CMJ265C	hypothetical protein	No		124.755	152.903	149.22	146.447	143.331		150.803	146.81	139.253	128.678	141.386		-0.0635177	No	6.29413	Yes	0.745307	Not significant
CMJ269C	similar to calcineurin B subunit	No		91.7049	83.383	101.219	80.7593	89.2664		84.3736	99.8584	93.687	68.7034	86.6556		0.156076	No	5.27213	Yes	0.478955	Not significant
CMJ270C	cytochrome P450, family 710	No		135.646	126.912	131.191	138.322	133.018		134.9	133.141	129.639	128.925	131.651		0.0777809	No	7.42108	Yes	0.627806	Not significant
CMJ272C	phosphoglucomutase	No		133.394	132.849	141.862	152.643	140.187		144.529	142.785	145.631	145.086	144.508		-0.0172362	No	8.00236	Yes	0.910359	Not significant
CMJ275C	retroelement	No		11.2496	9.16601	10.8025	9.1059	10.081		14.9358	13.1819	10.3038	8.42798	11.7124		0.0549804	No	1.99958	No	0.975434	Not significant
CMJ276C	hypothetical protein, conserved	No		100.431	110.865	100.064	82.4603	98.4552		94.9912	94.455	92.3324	105.367	96.7863		-0.0867579	No	5.68156	Yes	0.693301	Not significant
CMJ277C	hypothetical protein, conserved	No		136.643	150.112	133.348	130.913	137.754		129.214	135.147	117.939	144.631	131.733		-0.0216889	No	7.02128	Yes	0.901596	Not significant
CMJ279C	hypothetical protein, conserved	No		75.7236	71.3494	76.4318	75.8658	74.8426		71.16	72.962	84.5045	70.5607	74.7968		-0.0679821	No	6.25819	Yes	0.718683	Not significant
CMJ281C	hypothetical protein	No		108.934	93.2097	105.124	98.4576	101.431		114.912	99.9898	106.479	87.2729	102.163		0.0388124	No	6.33601	Yes	0.836864	Not significant
CMJ282C	MYB-related protein	No		120.279	127.363	114.988	123.761	121.598		118.346	128.319	119.719	161.784	132.042		-0.194189	No	7.56298	Yes	0.0250943	Not significant
CMJ284C	cytochrome P450, family 710	No		140.837	135.908	149.942	174.879	150.391		148.569	148.135	140.936	140.606	144.562		0.0648751	No	7.58228	Yes	0.536797	Not significant
CMJ285C	40S ribosomal protein S10	No		356.07	402.239	343.931	340.522	360.69		352.008	402.412	345.074	390.115	372.402		-0.0648392	No	7.45466	Yes	0.609273	Not significant
CMJ286C	polyadenylate-binding protein	No		270.445	285.843	275.556	274.828	276.668		263.218	287.062	269.167	315.909	283.839		-0.128174	No	9.52136	Yes	0.0630407	Not significant
CMJ288C	similar to DNA photolyase	No		155.231	143.177	154.998	171.363	156.192		178.21	147.311	174.228	148.708	162.114		0.0838909	No	7.99658	Yes	0.291242	Not significant
CMJ289C	60S ribosomal protein L32	No		369.763	416.776	390.047	354.842	382.857		418.72	492.048	400.536	400.4	427.926		0.0339353	No	7.10946	Yes	0.877282	Not significant
CMJ290C	retroelement, dead	No		11.0894	5.95815	2.38676	5.67245	6.27668		5.03684	3.41259	2.53927	2.5715	3.39005		-0.812787	No	-0.263323	No	0.660398	Not significant
CMJ293C	citrate synthase	No		229.295	220.763	235.412	247.818	233.322		234.521	229.457	235.064	240.173	234.804		-0.0554458	No	8.15842	Yes	0.562726	Not significant
CMJ294C	hypothetical protein, conserved	No		70.424	68.5364	69.3996	68.7455	69.2764		71.6185	71.9673	68.1546	72.7171	71.1143		-0.0153111	No	4.87413	Yes	0.988311	Not significant
CMJ295C	hypothetical protein	No		143.047	119.242	130.49	143.891	134.167		134.301	130.34	139.804	126.507	132.738		0.0713228	No	6.43699	Yes	0.658145	Not significant
CMJ296C	hypothetical protein	No		95.5269	95.5372	104.642	100.646	99.088		100.701	102.341	108.39	104.476	103.977		-0.00187737	No	5.70589	Yes	1	Not significant
CMJ298C	hypothetical protein	No		150.341	127.761	145.997	146.667	142.691		149.632	163.392	146.417	131.8	147.81		0.104115	No	6.87809	Yes	0.293318	Not significant
CMJ300C	hypothetical protein	No		72.5449	70.3111	71.1139	80.6745	73.6611		78.3317	69.5616	78.2251	72.0303	74.5372		0.0184702	No	6.31467	Yes	0.951412	Not significant
CMJ301C	2-hydroxyhepta-2,4-diene-1,7-dioate isomerase	No		73.9403	75.4604	72.1049	87.4511	77.2392		81.6797	82.1675	83.401	71.1239	79.593		0.117171	No	6.01689	Yes	0.475016	Not significant
CMJ302C	hypothetical protein	No		102.278	110.994	107.497	112.038	108.202		116.211	108.423	106.682	106.241	109.389		-0.0364851	No	6.91915	Yes	0.881279	Not significant
CMJ303C	hypothetical protein	No		58.6938	52.863	58.526	54.4001	56.1207		53.9929	54.358	58.0125	54.0972	55.1151		0.00546382	No	5.84938	Yes	1	Not significant
CMJ305C	phosphoglycerate kinase	No		1187.63	1189.36	1188.01	1162.54	1181.88		1183.27	1211.5	1168.11	1235.08	1199.49		-0.0547599	No	10.5071	Yes	0.464354	Not significant
CMJ306C	similar to ribonuclease PH	No		55.3263	52.2435	52.9683	53.8153	53.5884		51.8075	58.6605	58.7659	58.9368	57.0427		-0.0334185	No	6.12942	Yes	0.877282	Not significant
CMJ308C	retroelement, alive	No		150.35	149.742	142.18	172.465	153.684		138.722	150.288	144.782	188.795	155.647		-0.168142	No	7.26224	Yes	0.0250943	Not significant
CMJ309C	hypothetical protein	No		219.667	229.139	231.024	222.012	225.461		187.104	206.186	216.659	304.269	228.554		-0.190041	No	7.69495	Yes	0.0270746	Not significant
CMJ311C	hypothetical protein	No		19.6044	20.6103	17.9007	19.2748	19.3476		17.449	17.3676	15.9611	15.98	16.6895		0.248268	No	3.99463	Yes	0.487782	Not significant
CMJ313C	dTDP-glucose 4,6-dehydratase	No		3.37534	4.57191	2.39309	1.91518	3.06388		2.70546	2.56623	3.27343	3.31498	2.96503		-0.398027	No	1.87446	No	0.525581	Not significant
CMJ314C	similar to dTDP-4-dehydrorhamnose reductase	No		3.6813	2.26047	5.91603	3.44333	3.82528		4.45884	3.85175	1.7983	3.64225	3.43779		-0.109579	No	1.50228	No	0.966275	Not significant
CMJ315C	similar to high-affinity iron permease	No		70.308	70.7759	78.1381	78.9653	74.5468		74.0616	71.4653	78.5776	82.8686	76.7433		0.0620518	No	6.5631	Yes	0.786477	Not significant
CMJ316C	hypothetical protein, conserved	No		77.2485	74.4599	63.4114	59.0745	68.5486		68.5413	67.17	53.477	70.8191	65.0018		-0.133801	No	3.9013	Yes	0.76873	Not significant
CMJ318C	hypothetical protein	No		152.753	146.306	162.605	181.65	160.829		189.76	156.29	162.233	156.219	166.125		0.0241568	No	6.09766	Yes	0.956509	Not significant
CMJ319C	similar to dolichyl-phosphate-mannose:protein mannosyltransferase	No		83.1849	82.587	85.7336	100.545	88.0126		87.4594	85.4655	94.4823	87.3401	88.6868		-0.0669099	No	6.90502	Yes	0.578653	Not significant
CMJ323C	similar to mitochondrial presequence translocase subunit Tim44	No		113.414	122.568	99.593	145.2	120.194		109.895	118.665	117.73	138.861	121.288		0.0859512	No	4.8945	Yes	0.835856	Not significant
CMK001C	similar to hedgehog protein	No		800.981	788.818	762.733	789.381	785.478		733.996	720.026	772.603	858.448	771.268		-0.0810077	No	10.5487	Yes	0.096171	Not significant
CMK006C	L-lactate dehydrogenase	No		280.225	269.757	281.913	321.721	288.404		295.932	297.833	310.742	266.769	292.819		0.0240959	No	7.8599	Yes	0.921095	Not significant
CMK008C	similar to ubiquitin fusion-degradation protein 1	No		109.503	103.314	101.731	97.7759	103.081		114.607	112.372	117.793	115.374	115.037		-0.0530551	No	6.4522	Yes	0.77022	Not significant
CMK009C	hypothetical protein	No		225.376	213.675	222.632	224.688	221.593		213.854	202.416	212.41	212.38	210.265		-0.0361584	No	8.89715	Yes	0.714543	Not significant
CMK010C	hypothetical protein	No		952.139	943.86	987.292	1063.4	986.672		1066.31	961.415	1042.32	853.045	980.772		0.155415	No	10.0302	Yes	0.000178237	Significant
CMK011C	3-dehydroquinate synthase	No		198.939	206.37	186.552	201.614	198.369		205.817	194.483	206.448	191.516	199.566		-0.00794435	No	7.77269	Yes	0.979512	Not significant
CMK012C	hypothetical protein, conserved	No		385.527	317.266	339.321	334.001	344.029		335.173	310.666	356.756	321.961	331.139		0.0124741	No	6.50031	Yes	0.966466	Not significant
CMK013C	hypothetical protein	No		386.625	394.121	419.177	408.962	402.221		430.014	405.803	438.914	393.223	416.988		0.0365443	No	8.3232	Yes	0.766262	Not significant
CMK015C	similar to protein disulfide isomerase	No		3.80207	5.2529	4.22797	5.13994	4.60572		6.0442	3.65635	5.00599	5.36341	5.01749		-0.104356	No	3.40123	Yes	0.877282	Not significant
CMK016C	probable adenosine kinase	No		136.497	136.706	131.728	140.929	136.465		135.495	139.734	125.694	140.392	135.329		0.0248143	No	7.12221	Yes	0.873794	Not significant
CMK017C	similar to tuberin	No		76.9229	83.9088	82.4983	84.5132	81.9608		77.9932	75.3467	78.1966	79.893	77.8574		0.0162169	No	8.70143	Yes	0.935759	Not significant
CMK019C	similar to low affinity potassium transport; Trk2p	No		161.482	155.629	154.741	162.975	158.707		149.428	152.874	160.113	158.081	155.124		-0.0520453	No	8.30869	Yes	0.64604	Not significant
CMK020C	similar to glycogenin	No		94.7907	90.7445	89.4366	92.6299	91.9004		96.7002	94.2927	88.9574	100.793	95.1859		-0.104149	No	7.26845	Yes	0.164457	Not significant
CMK022C	similar to Sm protein B	No		48.0539	40.0047	47.7352	53.4831	47.3192		42.8131	62.2798	43.1676	54.0015	50.5655		-0.111223	No	3.22893	Yes	0.843389	Not significant
CMK023C	hypothetical protein, conserved	No		137.596	139.501	137.302	137.29	137.922		144.61	144.945	139.793	144.816	143.541		4.5648e-05	No	7.45625	Yes	1	Not significant
CMK024C	hypothetical protein	No		12205	12470.2	12366.3	12812.4	12463.4		13087.3	13064.4	13296.7	11482.9	12732.8		0.0273263	No	12.346	Yes	0.885945	Not significant
CMK028C	eukaryotic translation initiation factor eIF-4A	No		321.439	370.287	344.721	304.952	335.35		306.476	385.202	302.288	399.308	348.319		-0.182654	No	8.6575	Yes	0.00429643	Significant
CMK029C	similar to GTPase activating protein	No		133.466	135.396	140.537	137.119	136.629		132.495	118.699	140.935	130.846	130.744		0.00819352	No	7.85841	Yes	0.973687	Not significant
CMK030C	hypothetical protein, conserved	No		194.241	210.777	205.715	215.24	206.493		207.571	202.729	212.584	214.805	209.422		0.0207879	No	7.83721	Yes	0.908732	Not significant
CMK031C	cytochrome c reductase (Complex III) subunit 7(VI)	No		378.072	377.441	381.74	390.493	381.936		390.696	381.834	410.199	413.641	399.093		-0.0319327	No	6.87925	Yes	0.886945	Not significant
CMK032C	hypothetical protein	No		36.118	36.4489	40.2878	38.1896	37.7611		41.1788	41.2697	39.2184	36.2204	39.4718		0.00373596	No	5.98967	Yes	1	Not significant
CMK033C	hypothetical protein	No		73.6459	68.203	73.4506	88.5765	75.969		79.3302	67.9903	74.8265	74.2831	74.1075		-0.00197622	No	5.13903	Yes	1	Not significant
CMK034C	hypothetical protein	No		172.182	166.15	187.27	187.661	178.316		166.354	188.55	157.348	220.618	183.218		-0.261391	No	7.59062	Yes	4.6305e-06	Significant
CMK035C	ribonucleoside-diphosphate reductase beta chain	No		109.579	100.929	106.828	107.999	106.334		101.365	99.0267	104.466	97.0595	100.479		-0.0798492	No	6.91494	Yes	0.571129	Not significant
CMK036C	hypothetical protein	No		188.454	187.975	206.121	215.738	199.572		209.792	196.136	208.806	186.85	200.396		0.0296866	No	8.28724	Yes	0.818432	Not significant
CMK037C	RNA polymerase I largest subunit	No		49.9952	52.1799	53.3815	57.8418	53.3496		53.5352	54.0634	55.1296	53.1955	53.9809		-0.022338	No	7.70698	Yes	0.898772	Not significant
CMK038C	probable 2-methylthioadenine synthetase	No		88.1934	83.1655	93.2609	95.4248	90.0111		88.1945	83.0171	98.5412	91.772	90.3812		-0.0379873	No	7.05482	Yes	0.786422	Not significant
CMK039C	photoregulatory zinc-finger protein COP1	No		111.755	106.558	108.935	126.753	113.5		119.075	104.384	127.669	102.361	113.372		0.0193626	No	7.82623	Yes	0.921095	Not significant
CMK040C	unknown TatD related DNase	No		62.5663	55.0959	55.1171	57.1323	57.4779		61.3885	54.6272	51.087	50.6857	54.4471		-0.0191561	No	5.93406	Yes	0.964108	Not significant
CMK041C	pyruvate kinase	No		180.471	179.054	175.288	173.336	177.037		176.705	171.42	164.079	187.17	174.844		-0.0880731	No	8.08064	Yes	0.183169	Not significant
CMK042C	hypothetical protein	No		306.885	297.149	306.525	331.066	310.406		334.747	290.338	340.88	270.548	309.128		0.0434564	No	8.6417	Yes	0.721203	Not significant
CMK043C	MYB-related protein	No		458.233	467.748	480.296	467.592	468.467		469.331	431.871	492.785	443.884	459.468		0.00710546	No	9.15958	Yes	0.981024	Not significant
CMK044C	sigma subunit for chloroplast RNA polymerase, precursor	No		432.116	424.457	441.369	425.468	430.852		415.706	438.845	413.261	456.779	431.148		-0.0729745	No	9.61354	Yes	0.275393	Not significant
CMK045C	pseudouridine synthase 3	No		84.1299	83.676	86.3364	87.9386	85.5202		77.4414	78.1122	78.3755	78.7769	78.1765		-0.00710839	No	6.58342	Yes	0.988311	Not significant
CMK046C	uridine 5'-monophosphate synthase (UMP synthase)	No		124.54	132.242	122.774	123.638	125.799		132.331	128.38	123.822	130.631	128.791		-0.0735765	No	7.22377	Yes	0.442996	Not significant
CMK047C	hypothetical protein	No		97.4137	103.21	104.832	108.873	103.582		98.3993	114.071	109.341	102.413	106.056		0.00787364	No	7.00548	Yes	0.994372	Not significant
CMK049C	similar to biotin synthase	No		135.441	138.816	143.912	148.643	141.703		136.147	142.858	140.041	148.357	141.851		-0.0483595	No	7.3168	Yes	0.677435	Not significant
CMK050C	lycopene beta cyclase, chloroplast precursor	No		137.7	127.376	135.01	127.767	131.964		128.993	131.778	120.965	119.338	125.268		0.0572338	No	7.33472	Yes	0.667275	Not significant
CMK051C	similar to frataxin	No		89.7247	87.6643	96.4504	94.328	92.0419		91.8639	100.683	109.424	98.3981	100.092		0.0521219	No	5.24401	Yes	0.857998	Not significant
CMK053C	hypothetical protein	No		88.8687	89.1208	96.0828	94.1333	92.0514		92.5178	85.2071	94.1396	89.6529	90.3793		-0.0203434	No	7.36616	Yes	0.911167	Not significant
CMK054C	nucleotide excision repair protein yeast rad23/ human HHR23A homolog	No		144.67	140.608	142.192	132.038	139.877		130.788	131.957	125.508	135.317	130.893		-0.0161839	No	7.18251	Yes	0.949632	Not significant
CMK055C	hypothetical protein	No		130.816	130.059	129.495	133.554	130.981		125.269	119.898	135.174	122.434	125.694		-0.0339574	No	6.61926	Yes	0.878482	Not significant
CMK056C	hypothetical protein	No		90.7129	85.2121	86.8888	94.5066	89.3301		96.8116	88.8492	100.914	89.0448	93.905		-0.0433405	No	7.10352	Yes	0.777265	Not significant
CMK058C	geranylgeranyl diphosphate synthase, chloroplast precursor	No		1084.31	1101.16	1166.76	1103.03	1113.81		1138.47	1063.4	1121.99	1118.92	1110.7		-0.0375037	No	10.1148	Yes	0.750098	Not significant
CMK059C	RNA polymerase I, III common subunit	No		92.007	80.2555	89.2797	101.363	90.7264		92.0797	93.2197	103.376	67.2608	88.984		0.10056	No	6.22473	Yes	0.66595	Not significant
CMK060C	nucleoside-diphosphate kinase	No		382.411	372.585	392.999	342.476	372.618		397.062	414.988	358.431	389.242	389.931		-0.0561102	No	7.5172	Yes	0.693301	Not significant
CMK061C	DNA repair and recombination protein RecA, chloroplast precursor	No		475.016	471.011	475.531	468.957	472.629		456.162	461.464	468.062	480.913	466.65		-0.0365297	No	8.97918	Yes	0.71766	Not significant
CMK062C	hypothetical protein	No		37.5066	41.2488	42.7551	49.369	42.7199		44.2418	43.7074	41.1654	42.6523	42.9417		0.084696	No	6.61613	Yes	0.598476	Not significant
CMK063C	hypothetical protein, conserved	No		238.205	260.157	242.331	243.238	245.983		245.605	253.205	246.388	249.877	248.769		-0.0358588	No	7.935	Yes	0.771813	Not significant
CMK064C	eukaryotic translation initiation factor eIF-2B alpha subunit	No		214.883	213.896	205.43	223.171	214.345		209.299	211.697	220.731	201.01	210.684		0.0300865	No	7.73337	Yes	0.807045	Not significant
CMK065C	unknown transporter	No		114.804	117.064	117.168	114.145	115.795		105.087	121.592	108.772	111.17	111.655		-0.153089	No	6.55488	Yes	0.0707189	Not significant
CMK066C	L-arabinose permease	No		112.004	107.614	108.435	105.603	108.414		113.036	105.825	108.786	117.981	111.407		-0.048345	No	7.29519	Yes	0.721203	Not significant
CMK067C	aquaporin	No		75.6598	67.6071	72.3589	73.7017	72.3319		78.109	72.2325	75.0616	70.7772	74.0451		-0.039722	No	6.36924	Yes	0.828164	Not significant
CMK068C	hypothetical protein, conserved	No		147.663	150.568	151.94	150.421	150.148		148.5	134.635	142.735	139.36	141.308		-0.0228014	No	7.92551	Yes	0.897096	Not significant
CMK069C	diacylglycerol kinase	No		96.6487	92.061	102.066	106.662	99.3594		101.296	101.625	99.8156	89.0344	97.9427		0.0942271	No	7.3072	Yes	0.217633	Not significant
CMK070C	hypothetical protein, conserved	No		66.4483	65.6656	62.3994	76.3902	67.7259		65.7517	71.022	65.4809	65.3949	66.9124		0.0338406	No	6.98916	Yes	0.815291	Not significant
CMK071C	hypothetical protein	No		741.616	733.283	724.278	755.912	738.772		692.907	685.416	729.943	730.152	709.604		-0.0732054	No	8.48744	Yes	0.672989	Not significant
CMK072C	hypothetical protein	No		1090.89	1119.08	1061.61	1084.07	1088.91		1025.69	1099.13	1105.26	1215.4	1111.37		-0.0529516	No	9.1775	Yes	0.626057	Not significant
CMK073C	probable transcription factor Hap5a	No		319.005	343.796	323.51	311.452	324.441		321.276	349.235	343.721	308.01	330.561		-0.00208616	No	6.90704	Yes	1	Not significant
CMK074C	similar to glutathione S-transferase	No		255.15	260.351	261.743	265.551	260.699		270.747	232.401	261.875	252.042	254.266		0.00349594	No	8.10785	Yes	0.998337	Not significant
CMK075C	hypothetical protein, conserved	No		628.581	625.424	651.03	590.949	623.996		642.173	551.981	617.468	590.159	600.445		0.04959	No	8.9659	Yes	0.696205	Not significant
CMK076C	hypothetical protein, conserved (GCS1)	No		142.738	131.762	140.065	141.46	139.007		133.693	127.098	148.821	151.787	140.35		0.0589716	No	8.05744	Yes	0.566493	Not significant
CMK078C	hypothetical protein, conserved	No		18.9808	16.3931	18.3775	22.7191	19.1176		20.261	17.9912	19.7581	20.7926	19.7007		0.0175302	No	6.08813	Yes	0.968733	Not significant
CMK079C	unknown zinc-finger protein	No		0.19144	0.352656	0.659258	0.167873	0.342807		1.21734	0.530217	0.526038	0.532715	0.701578		0.0914923	No	-0.125693	No	1	Not significant
CMK081C	TATA-box binding protein-associated factor 6	No		119.602	123.5	119.219	119.719	120.51		117.813	117.779	112.975	109.579	114.537		-0.0239318	No	7.00299	Yes	0.899381	Not significant
CMK082C	hypothetical protein, conserved	No		92.2055	100.596	102.229	99.0543	98.5213		95.1962	103.972	97.5425	102.568	99.8195		0.0337846	No	5.88265	Yes	0.904431	Not significant
CMK083C	DEAD box protein	No		88.0432	96.5828	97.2316	103.229	96.2716		94.657	94.6768	103.444	97.8755	97.6634		-0.0616165	No	6.73958	Yes	0.718683	Not significant
CMK085C	hypothetical protein, conserved	No		181.883	174.701	182.393	189.044	182.005		175.685	173.544	156.975	167.921	168.531		-0.00161015	No	7.54483	Yes	1	Not significant
CMK086C	hypothetical protein, conserved	No		436.436	457.522	447.338	437.589	444.721		431.972	461.275	435.738	468.656	449.41		-0.0212805	No	8.71462	Yes	0.871653	Not significant
CMK087C	aspartate--tRNA ligase, mitochondrial and chloroplast?	No		173.02	173.647	179.311	179.766	176.436		173.362	178.944	171.886	183.808	177		-0.0239058	No	8.41463	Yes	0.88625	Not significant
CMK088C	hypothetical protein, conserved	No		212.741	211.671	213.96	204.976	210.837		219.798	213.377	212.597	176.926	205.674		0.0687818	No	6.80158	Yes	0.650152	Not significant
CMK089C	hypothetical protein, conserved	No		39.8918	42.5226	49.0072	45.2001	44.1554		43.16	46.3458	36.9486	52.8004	44.8137		0.0139157	No	4.16106	Yes	1	Not significant
CMK090C	hypothetical protein, conserved	No		102.923	106.864	99.8859	106.115	103.947		109.929	114.023	130.836	122.082	119.217		-0.173913	No	5.07256	Yes	0.293321	Not significant
CMK092C	hypothetical protein, conserved	No		200.448	200.535	197.355	203.227	200.391		182.743	197.348	176.345	200.28	189.179		-0.0167975	No	6.67583	Yes	0.9552	Not significant
CMK093C	retroelement, dead	No		7.17156	9.08249	9.64708	6.68175	8.14572		9.3649	5.79323	10.2635	9.97803	8.84992		0.158115	No	1.78972	No	0.869613	Not significant
CMK095C	hypothetical protein, conserved	No		509.449	509.622	497.506	517.025	508.4		534.844	525.765	532.365	468.915	515.472		0.0410801	No	8.31692	Yes	0.76873	Not significant
CMK096C	hypothetical protein	No		56.6903	57.7916	54.1759	56.1466	56.2011		48.6647	51.8287	57.8057	55.8166	53.5289		0.048912	No	5.82232	Yes	0.874168	Not significant
CMK097C	serine--tRNA ligase, chloroplast or mitochondrial	No		124.664	124.024	129.71	140.877	129.819		133.384	137.705	109.045	126.549	126.671		0.00629729	No	7.44189	Yes	0.987424	Not significant
CMK098C	acetyl-CoA synthetase	No		602.632	610.791	606.785	640.381	615.147		582.454	616.268	602.651	610.662	603.009		-0.0401382	No	10.1857	Yes	0.687661	Not significant
CMK101C	hypothetical protein	No		14.3554	12.1204	12.6531	11.9887	12.7794		14.4378	12.7797	12.2094	14.7421	13.5422		-0.0730359	No	3.99245	Yes	0.871653	Not significant
CMK102C	hypothetical protein	No		75.344	79.5686	74.373	70.373	74.9146		76.0232	70.4644	80.2492	75.1215	75.4646		0.0864008	No	5.83529	Yes	0.574621	Not significant
CMK105C	hypothetical protein, conserved	No		100.53	100.191	103.831	100.027	101.145		111.821	107.465	114.457	102.486	109.057		-0.0857996	No	6.91268	Yes	0.487782	Not significant
CMK106C	hypothetical protein, conserved	No		121.731	103.765	102.522	122.326	112.586		117.106	124.947	122.231	116.068	120.088		-0.0842207	No	5.79188	Yes	0.662706	Not significant
CMK108C	probable dolichyl-diphosphooligosaccharide--protein glycosyltransferase	No		64.3651	59.2842	52.8157	56.6934	58.2896		59.3834	57.698	58.2959	67.4315	60.7022		-0.179497	No	6.27507	Yes	0.0671908	Not significant
CMK109C	hypothetical protein	No		113.745	107.158	104.805	112.123	109.458		108.227	105.871	113.515	95.6831	105.824		0.0143776	No	8.14014	Yes	0.944428	Not significant
CMK110C	hypothetical protein	No		81.5068	83.1162	87.1764	88.703	85.1256		79.8968	82.638	86.3668	82.738	82.9099		-0.0229103	No	7.19677	Yes	0.910646	Not significant
CMK112C	hypothetical protein	No		103.576	91.5918	95.3524	97.1219	96.9105		89.9383	100.443	98.2564	101.118	97.439		0.00569657	No	6.37068	Yes	1	Not significant
CMK113C	alpha-1,3-mannosyltransferase	No		44.1757	40.971	46.7472	41.9655	43.4649		35.6707	47.2972	42.8501	45.2436	42.7654		-0.0561595	No	5.84519	Yes	0.806053	Not significant
CMK114C	similar to glucose-6-phosphate/phosphate-translocator precursor	No		348.612	396.673	400.572	394.601	385.114		377.497	399.706	382.553	407.619	391.844		-0.0639103	No	8.71986	Yes	0.478955	Not significant
CMK115C	acyl-CoA oxidase ACX3	No		405.02	367.614	402.225	478.889	413.437		449.274	417.576	463.8	343.474	418.531		0.11845	No	9.39999	Yes	0.223306	Not significant
CMK116C	hypothetical protein	No		22.8616	21.0569	20.9518	19.7239	21.1485		17.418	14.2976	18.2377	21.2054	17.7897		0.0565172	No	3.38379	Yes	0.966159	Not significant
CMK117C	similar to Protein phosphatase 2C	No		126.894	128.827	125.571	138.903	130.049		128.223	121.493	136.598	149.97	134.071		-0.123331	No	7.43049	Yes	0.188519	Not significant
CMK118C	40S ribosomal protein S12	No		922.515	886.494	895.228	906.519	902.689		907.396	988.481	908.886	946.694	937.864		0.00243779	No	8.48018	Yes	1	Not significant
CMK119C	hypothetical protein	No		74.5668	75.9074	72.2328	84.9733	76.9201		80.2233	72.2773	76.1139	82.6578	77.8181		-0.0315237	No	7.96175	Yes	0.815222	Not significant
CMK120C	hypothetical protein, conserved	No		63.9874	72.8364	58.7258	71.9905	66.885		56.4816	72.4487	75.1951	58.7919	65.7293		-0.0673617	No	4.25121	Yes	0.866228	Not significant
CMK122C	hypothetical protein	No		140.082	126.562	133.718	140.419	135.195		146.923	141.665	143.976	133.158	141.431		0.0173266	No	6.53329	Yes	0.940292	Not significant
CMK124C	similar to peroxisomal targeting signal type 1 (PTS1) receptor PEX5	No		126.393	127.152	125.54	141.298	130.096		124.368	122.806	123.722	121.795	123.173		-0.00232674	No	7.60274	Yes	1	Not significant
CMK126C	probable ammonium transporter	No		2.40171	5.71464	2.92921	4.38759	3.85829		3.63622	2.77159	3.48301	5.56929	3.86503		0.0327123	No	2.03676	Yes	1	Not significant
CMK127C	hypothetical protein	No		64.9771	61.0637	62.5063	64.3522	63.2248		62.3568	67.48	64.8434	67.8886	65.6422		0.0186203	No	7.93679	Yes	0.921095	Not significant
CMK128C	hypothetical protein, conserved	No		152.869	160.223	137.961	88.7505	134.951		155.149	157.676	130.361	112.458	138.911		0.317468	No	4.7405	Yes	0.251833	Not significant
CMK129C	nitrate ABC transporter ATP-binding protein	No		167.79	170.252	164.654	172.426	168.781		169.577	181.638	179.263	163.385	173.466		0.00978558	No	8.01861	Yes	0.974901	Not significant
CMK131C	enolase	No		553.947	537.516	552.719	583.617	556.95		581.515	628.667	572.524	558.271	585.245		-0.0198638	No	9.2774	Yes	0.889813	Not significant
CMK132C	probable transcription initiation factor TFIID, subunit TAF10	No		241.478	268.694	250.266	208.604	242.261		221.69	245.654	234.795	223.033	231.293		-0.0721477	No	6.50203	Yes	0.741267	Not significant
CMK133C	hypothetical protein, conserved	No		29.7303	29.5917	28.898	29.7286	29.4872		26.7023	30.1919	27.8457	28.1992	28.2348		-0.0426155	No	6.79702	Yes	0.848355	Not significant
CMK134C	hypothetical protein	No		136.533	135.799	142.48	141.681	139.123		144.078	136.196	148.467	120.977	137.43		0.0086834	No	8.10999	Yes	0.974901	Not significant
CMK135C	similar to NADH dehydrogenase I (Complex I) alpha subcomplex 1 (MWFE)	No		41.0485	31.1362	19.7485	20.115	28.012		20.8379	25.6357	11.0581	14.558	18.0224		0.8267	No	2.08016	Yes	0.0237975	Not significant
CMK136C	similar to vacuolar sorting protein/ubiquitin receptor VPS23	No		76.0836	85.1888	79.2731	85.7795	81.5813		75.8216	79.1393	82.648	78.3708	78.9949		-0.0991995	No	6.07957	Yes	0.476691	Not significant
CMK137C	hypothetical protein	No		164.026	181.054	156.904	114.724	154.177		138.951	154.435	143.082	151.54	147.002		-0.0690721	No	5.62452	Yes	0.836864	Not significant
CMK138C	hypothetical protein, conserved	No		37.6353	37.9963	40.4862	43.4946	39.9031		40.5077	35.1305	41.9262	42.0712	39.9089		-0.111201	No	6.71048	Yes	0.357385	Not significant
CMK139C	enoyl-CoA hydratase, mitochondrial precursor	No		142.743	142.012	138.733	127.133	137.655		148.193	139.817	151.015	136.554	143.895		0.0774733	No	6.65357	Yes	0.574621	Not significant
CMK140C	hypothetical protein, conserved	No		153.6	162.996	159.244	160.302	159.035		157.809	152.79	157.332	150.299	154.557		0.0312741	No	7.00477	Yes	0.850095	Not significant
CMK141C	hypothetical protein, conserved	No		283.473	274.194	265.035	279.82	275.63		276.674	262.714	276.531	268.01	270.982		-0.116404	No	8.29227	Yes	0.062449	Not significant
CMK144C	hypothetical protein, conserved	No		63.4433	63.3018	68.9255	71.3461	66.7542		68.7973	71.9681	61.9322	63.393	66.5226		0.0439788	No	8.27996	Yes	0.738998	Not significant
CMK145C	hypothetical protein	No		5.16229	2.37739	5.55539	7.35603	5.11277		5.27565	6.55305	6.5014	6.58392	6.22851		-0.259263	No	0.938354	No	0.854913	Not significant
CMK146C	hypothetical protein	No		24.8743	29.9112	32.4526	30.4293	29.4169		32.8479	31.1858	32.2057	33.3978	32.4093		0.0301897	No	6.1375	Yes	0.927527	Not significant
CMK147C	similar to GTP pyrophosphokinase	No		367.122	355.45	381.441	389.745	373.439		395.146	337.496	379.073	345.28	364.249		0.056422	No	8.71795	Yes	0.559832	Not significant
CMK149C	hypothetical protein	No		26.6668	28.5461	29.3221	32.6511	29.2965		30.2431	28.6126	29.4403	27.5284	28.9561		0.0795374	No	6.52611	Yes	0.58981	Not significant
CMK150C	chloroplast translation elongation factor G (EF-G)	No		184.56	189.843	178.032	170.438	180.718		174.447	203.461	159.974	197.575	183.864		-0.100803	No	8.50723	Yes	0.182959	Not significant
CMK151C	phytoene desaturase	No		88.1084	84.1456	82.6789	82.5038	84.3592		82.1634	81.9421	89.9853	85.5827	84.9184		-0.0257463	No	6.90854	Yes	0.913149	Not significant
CMK153C	hypothetical protein	No		3.7056	4.77832	4.46631	3.46605	4.10407		3.14179	4.56138	2.48899	3.6663	3.46461		0.33501	No	1.53371	No	0.692594	Not significant
CMK154C	hypothetical protein, conserved	No		83.0325	87.436	87.5949	85.9602	86.0059		85.2218	83.9785	88.9921	84.2592	85.6129		-0.0400929	No	6.99484	Yes	0.791982	Not significant
CMK155C	hypothetical protein	No		178.767	191.016	187.641	212.359	192.446		210.792	173.575	187.129	178.886	187.595		0.0681772	No	6.27757	Yes	0.672989	Not significant
CMK156C	similar to rRNA methylase SpoU	No		77.9922	79.1748	81.4886	79.8247	79.6201		86.6417	77.5759	74.7528	82.4207	80.3478		0.0562793	No	5.96112	Yes	0.838716	Not significant
CMK157C	hypothetical protein, conserved	No		89.1223	83.629	89.9038	88.0072	87.6656		89.1424	88.313	84.2583	90.1339	87.9619		0.0194366	No	7.72549	Yes	0.901521	Not significant
CMK159C	hypothetical protein, conserved	No		25.494	26.5345	27.362	26.6573	26.5119		24.9828	24.0433	25.5886	23.9458	24.6401		0.0333471	No	7.83248	Yes	0.824399	Not significant
CMK161C	hypothetical protein	No		68.9674	67.2861	78.2729	76.3251	72.7129		75.4827	66.1643	78.9616	61.6589	70.5669		0.144105	No	7.41921	Yes	0.0879041	Not significant
CMK163C	hypothetical protein, conserved	No		610.521	586.643	583.147	634.114	603.606		625.332	593.562	619.797	564.742	600.858		-0.0180341	No	8.34017	Yes	0.913149	Not significant
CMK164C	similar to mitochondrial carrier protein	No		191.739	193.928	204.729	209.706	200.026		185.511	194.734	191.617	210.962	195.706		-0.0161907	No	7.6298	Yes	0.935759	Not significant
CMK165C	retroelement, alive	No		69.2767	67.9566	69.2434	70.1522	69.1572		64.6851	71.679	66.9887	69.6294	68.2456		-0.0808541	No	5.98351	Yes	0.650152	Not significant
CMK166C	glucosamine--fructose-6-phosphate aminotransferase	No		108.196	113.019	118.875	112.318	113.102		108.935	105.387	107.549	110.34	108.053		-0.00927483	No	7.73667	Yes	0.973013	Not significant
CMK168C	hypothetical protein	No		3.09471	3.74117	2.16474	3.05295	3.01339		2.81126	4.10701	2.48022	5.74102	3.78488		-0.674046	No	2.00816	Yes	0.319541	Not significant
CMK170C	hypothetical protein	No		3.96159	4.225	2.51308	2.74255	3.36056		2.65171	4.23484	4.20146	4.06139	3.78735		0.278786	No	1.90695	No	0.699842	Not significant
CMK172C	probable steroid dehydrogenase SPM2	No		190.1	177.826	183.504	184.508	183.984		195.285	187.51	182.27	169.554	183.655		0.0440965	No	7.21034	Yes	0.850095	Not significant
CMK173C	hypothetical protein, conserved	No		165.672	172.24	167.979	178.899	171.197		176.65	177.112	184.106	173.94	177.952		-0.0323766	No	7.92602	Yes	0.785486	Not significant
CMK174C	hypothetical protein, conserved	No		117.218	116.104	121.501	126.719	120.385		115.454	103.178	114.505	113.307	111.611		0.0781571	No	6.42471	Yes	0.571129	Not significant
CMK175C	hypothetical protein, conserved	No		72.7803	72.5507	78.719	71.8993	73.9873		71.5541	74.2081	64.974	64.5169	68.8133		-0.000542606	No	5.90695	Yes	1	Not significant
CMK176C	11 kDa protein of photosystem II, psbZ	No		727.634	699.943	712.466	721.356	715.35		743.483	699.117	728.061	739.769	727.608		-0.0659087	No	8.44873	Yes	0.481359	Not significant
CMK178C	mitochondrial F-type ATPase F0 subunit d	No		303.592	320.224	294.407	291.541	302.441		291.318	294.31	282.245	297.458	291.333		0.0808892	No	7.22532	Yes	0.475016	Not significant
CMK179C	hypothetical protein	No		21.433	19.8907	18.4521	21.4998	20.3189		17.5524	15.8896	19.9286	20.6333	18.501		-0.0587397	No	4.453	Yes	0.910864	Not significant
CMK180C	probable transcription regulator exsB	No		121.961	111.966	126.307	129.001	122.309		125.659	104.855	119.935	117.754	117.051		0.0690443	No	6.78726	Yes	0.57375	Not significant
CMK181C	hypothetical protein, conserved	No		183.654	174.788	188.608	199.504	186.638		180.432	171.886	198.535	173.283	181.034		-0.0321377	No	7.25314	Yes	0.861937	Not significant
CMK182C	serine/arginine-rich protein specific kinase	No		259.513	250.068	261.523	265.935	259.26		256.532	244.228	260.038	285.497	261.573		-0.0674126	No	9.24189	Yes	0.328512	Not significant
CMK183C	23S RNA pseudouridine 2633 synthase	No		108.005	111.77	112.55	111.53	110.964		100.575	98.3638	98.1614	101.535	99.6589		0.0742233	No	6.62999	Yes	0.693301	Not significant
CMK184C	hypothetical protein, conserved	No		328.29	330.373	337.587	320.862	329.278		337.916	301.326	327.14	286.885	313.317		0.0970892	No	7.26416	Yes	0.309739	Not significant
CMK185C	hypothetical protein	No		73.403	69.6636	77.3118	85.0071	76.3464		73.9762	70.9587	76.7343	74.5006	74.0425		-0.0500784	No	6.94278	Yes	0.696205	Not significant
CMK186C	hypothetical protein, conserved	No		84.5799	81.279	77.4281	89.1248	83.103		81.5711	81.4683	80.3097	79.76	80.7773		0.0134014	No	6.71042	Yes	0.973188	Not significant
CMK187C	chloroplast translation elongation factor P (EF-P)	No		275.505	287.574	277.127	277.528	279.434		267.594	267.223	246.348	280.89	265.514		-0.0598724	No	7.48597	Yes	0.562726	Not significant
CMK188C	phosphoglycerate mutase	No		123.004	139.233	122.981	124.751	127.492		123.8	152.893	124.29	137.914	134.724		-0.127321	No	7.45402	Yes	0.108457	Not significant
CMK189C	hypothetical protein, conserved	No		62.7854	62.0349	54.6147	60.4903	59.9813		62.6642	53.7483	57.5069	62.7748	59.1736		0.0747994	No	6.11118	Yes	0.658872	Not significant
CMK191C	hypothetical protein	No		57.4004	62.2464	56.3455	67.4239	60.854		60.5106	67.7622	58.9689	64.7538	62.9989		-0.071775	No	6.88451	Yes	0.566493	Not significant
CMK192C	Sec61 alpha subunit	No		155.525	168.016	160.971	142.446	156.739		141.423	180.747	146.483	170.805	159.864		-0.111725	No	7.66889	Yes	0.192976	Not significant
CMK193C	Smt3-conjugating enzyme E2	No		152.302	141.077	141.55	152.144	146.768		143.463	148.196	158.917	147.69	149.566		-0.0127801	No	6.04544	Yes	0.985629	Not significant
CMK194C	hypothetical protein, conserved	No		98.1213	94.8237	89.199	106.253	97.0994		94.9171	92.4101	96.105	95.0851	94.6293		-0.0142599	No	6.3921	Yes	0.962493	Not significant
CMK196C	hypothetical protein	No		99.1299	103.816	108.234	109.102	105.07		101.733	106.459	95.9579	102.671	101.705		-0.118757	No	7.01146	Yes	0.216879	Not significant
CMK197C	probable dolichyl phosphate glucosyltransferase	No		202.164	218.541	213.65	213.546	211.975		225.069	203.776	218.247	198.186	211.319		0.0188086	No	7.54056	Yes	0.919976	Not significant
CMK199C	mutS family DNA mismatch repair protein MSH4	No		2.3724	2.48652	2.74673	2.22381	2.45736		2.82393	2.03916	2.02309	3.03521	2.48035		-0.0799231	No	2.67769	Yes	0.944428	Not significant
CMK200C	hypothetical protein, conserved	No		70.9719	61.2839	55.3728	66.6108	63.5599		61.4494	60.9147	57.3875	56.573	59.0811		0.133087	No	4.41616	Yes	0.639517	Not significant
CMK203C	hypothetical protein	No		13.1321	11.4043	13.2438	15.4637	13.311		14.3152	14.8948	12.8873	15.835	14.4831		-0.0663487	No	4.05555	Yes	0.899986	Not significant
CMK204C	similar to iron-sulfur cluster scaffold protein	No		547.995	540.973	513.742	491.219	523.482		531.011	476.342	529.349	495.701	508.101		0.0753923	No	8.14115	Yes	0.517664	Not significant
CMK205C	RNA lariat debranching enzyme	No		107.638	100.779	91.1377	110.321	102.469		103.162	105.754	107.453	102.589	104.74		0.0173472	No	6.56493	Yes	0.960889	Not significant
CMK206C	hypothetical protein	No		168.42	160.922	176.045	192.44	174.457		179.575	168.365	182.308	161.426	172.918		0.12745	No	7.46807	Yes	0.103617	Not significant
CMK207C	hypothetical protein	No		606.275	681.601	682.297	725.755	673.982		704.787	656.661	716.796	760.116	709.59		-0.0351375	No	8.58833	Yes	0.809474	Not significant
CMK208C	similar to U5 snRNP-specific protein	No		50.3521	53.1537	55.8424	56.7603	54.0271		56.6542	55.2715	51.6211	56.5962	55.0357		-0.0326427	No	7.20773	Yes	0.883116	Not significant
CMK210C	cysteine--tRNA ligase, mitochondrial or chloroplast	No		69.5963	64.313	69.165	79.2671	70.5854		77.7557	67.1004	68.7696	71.2325	71.2145		0.0566111	No	6.79952	Yes	0.743368	Not significant
CMK211C	hypothetical protein, conserved	No		86.9465	85.8444	99.6256	93.7952	91.5529		81.0664	91.4341	85.748	101.148	89.8491		-0.0349841	No	6.39698	Yes	0.878717	Not significant
CMK212C	similar to bromodomain containing transcription factor	No		289.487	295.404	291.638	306.233	295.69		299.784	294.747	314.193	282.452	297.794		0.0155113	No	9.18348	Yes	0.910864	Not significant
CMK215C	hypothetical protein	No		69.6207	70.0153	68.7387	68.4424	69.2043		64.3884	70.1337	70.4684	70.6888	68.9198		0.000259861	No	8.0423	Yes	1	Not significant
CMK217C	similar to 1-acyl-sn-glycerol-3-phosphate acyltransferase	No		76.1859	72.32	79.6448	89.3033	79.3635		81.3143	79.6655	90.9389	75.0962	81.7537		0.0517075	No	6.98703	Yes	0.708536	Not significant
CMK219C	calmodulin	No		467.672	496.164	495.161	499.862	489.715		469.007	496.138	503.947	478.892	486.996		-0.0823536	No	7.18229	Yes	0.543476	Not significant
CMK220C	hypothetical protein, conserved	No		126.85	125.609	116.587	124.429	123.369		127.344	127.835	125.258	124.374	126.203		-0.0138564	No	6.91885	Yes	0.960829	Not significant
CMK221C	hypothetical protein, conserved	No		190.405	196.177	195.55	214.78	199.228		197.167	194.379	195.718	193.413	195.169		-0.0104042	No	9.59674	Yes	0.964342	Not significant
CMK223C	similar to mitochondrial GTP binding protein trmE	No		106.835	119.097	116.424	120.156	115.628		121.343	114.666	111.742	123.517	117.817		-0.00705529	No	7.31096	Yes	0.988311	Not significant
CMK224C	hypothetical protein, conserved	No		208.433	210.476	208.783	227.333	213.756		234.95	217.709	234.944	227.201	228.701		0.0623584	No	7.07897	Yes	0.632698	Not significant
CMK225C	hypothetical protein	No		0	0.579364	0	0.275792	0.213789		0.857109	0.290357	1.15227	0	0.574935		1.17998	Yes	-0.830447	No	0.768842	Not significant
CMK227C	hypothetical protein	No		37.7236	32.5571	35.29	37.2472	35.7045		39.8	35.1009	31.0153	39.399	36.3288		-0.154481	No	5.48043	Yes	0.231743	Not significant
CMK228C	mitochondrial translation initiation factor IF-2	No		63.5205	68.0672	68.5419	73.6553	68.4462		68.6029	67.6103	69.1708	76.1438	70.382		-0.0210931	No	7.10986	Yes	0.926239	Not significant
CMK229C	hypothetical protein, conserved	No		45.1834	38.7589	31.0526	38.7709	38.4414		35.4079	37.954	37.6548	37.2334	37.0626		-0.0808021	No	5.18475	Yes	0.721203	Not significant
CMK230C	hypothetical protein	No		58.5528	52.3503	49.6706	61.1246	55.4246		55.5279	50.4921	58.5414	45.5575	52.5297		0.0899726	No	5.44797	Yes	0.729382	Not significant
CMK232C	argininosuccinate lyase	No		80.4672	82.8768	91.6963	96.5431	87.8959		95.4795	93.0037	97.5555	94.7437	95.1956		-0.0156815	No	6.82083	Yes	0.968733	Not significant
CMK233C	hypothetical protein	No		35.1589	34.1579	34.4845	36.5674	35.0922		34.4544	34.7933	36.4674	35.3667	35.2705		-0.0126344	No	7.337	Yes	0.966782	Not significant
CMK235C	DNA ligase I	No		84.3826	79.4636	84.7961	87.1989	83.9603		87.359	80.7232	85.6836	75.2332	82.2498		-0.0170198	No	7.65379	Yes	0.956192	Not significant
CMK236C	hypothetical protein, conserved	No		73.0338	71.4579	79.2106	76.806	75.1271		73.1915	76.0634	78.5586	76.7833	76.1492		0.00463542	No	6.7368	Yes	1	Not significant
CMK237C	hypothetical protein, conserved	No		86.5683	89.8435	93.8504	92.3479	90.6525		92.4181	97.1112	100.412	95.8529	96.4485		-0.0451725	No	7.12111	Yes	0.770384	Not significant
CMK238C	hypothetical protein	No		1094.25	1051.8	1078.74	1214.77	1109.89		1196.12	1128.5	1151.81	862.229	1084.67		0.159829	No	9.00301	Yes	0.0132851	Not significant
CMK240C	hypothetical protein, conserved	No		91.0734	91.2987	98.5774	108.835	97.4462		100.85	91.1786	97.1728	92.2768	95.3695		0.0815926	No	7.14355	Yes	0.408586	Not significant
CMK242C	unknown RNA-binding protein, conserved	No		93.9484	95.5774	95.5835	100.563	96.418		95.4539	96.0015	102.341	98.7815	98.1444		-0.0229828	No	8.34284	Yes	0.8779	Not significant
CMK243C	phosphatidylserine decarboxylase	No		117.821	119.086	127.546	132.129	124.145		112.328	119.543	141.572	112.712	121.539		0.0314965	No	6.83616	Yes	0.853632	Not significant
CMK245C	ATP phosphoribosyl transferase	No		197.356	203.641	222.118	212.565	208.92		218.788	210.034	211.235	217.613	214.418		-0.0958844	No	7.85984	Yes	0.169145	Not significant
CMK247C	similar to 11-beta-hydroxysteroid dehydrogenase	No		228.89	238.931	238.242	245.737	237.95		254.756	240.439	246.288	240.998	245.62		-0.034962	No	7.75967	Yes	0.773673	Not significant
CMK248C	similar to phosphate/phosphoenolpyruvate translocator protein	No		112.666	105.193	114.103	121.634	113.399		112.686	96.7113	114.679	107.188	107.816		-0.111516	No	6.68869	Yes	0.429387	Not significant
CMK251C	probable DNA repair protein RadA	No		70.0307	64.406	72.2045	72.2574	69.7246		69.9972	64.0721	68.3682	65.9298	67.0918		0.00354443	No	6.8595	Yes	1	Not significant
CMK252C	hypothetical protein	No		102.385	93.2843	104.547	111.876	103.023		96.2458	97.927	100.983	104.317	99.8681		-0.0295774	No	7.24368	Yes	0.848355	Not significant
CMK253C	probable ubiquitin conjugating enzyme E2	No		166.407	149.425	151.735	137.814	151.345		130.306	159.96	145.315	141.074	144.164		-0.00587952	No	6.47492	Yes	0.994372	Not significant
CMK254C	similar to tRNA-splicing endonuclease subunit	No		37.9628	44.8435	45.4237	41.1886	42.3546		46.9552	44.1559	42.2362	43.7671	44.2786		-0.0797948	No	5.16145	Yes	0.789891	Not significant
CMK255C	hypothetical protein	No		70.6522	66.8338	62.7986	60.615	65.2249		60.018	69.1049	61.2145	60.2203	62.6394		-0.0750097	No	4.95638	Yes	0.795644	Not significant
CMK256C	hypothetical protein, conserved	No		148.256	158.732	148.867	166.258	155.528		156.684	152.942	162.1	160.928	158.163		-0.00122567	No	7.69904	Yes	1	Not significant
CMK258C	hypothetical protein	No		227.956	225.601	226.623	235.569	228.937		222.943	206.291	234.692	221.856	221.445		0.0131625	No	9.17796	Yes	0.944428	Not significant
CMK259C	hypothetical protein, conserved	No		42.3867	40.0376	46.7402	49.9801	44.7862		44.5669	39.7978	52.5353	42.3275	44.8069		0.0418466	No	5.38457	Yes	0.914689	Not significant
CMK260C	probable mitochondrial processing peptidase alpha subunit	No		400.444	410.15	405.671	412.003	407.067		416.901	430.867	421.602	436.438	426.452		-0.0126157	No	9.18449	Yes	0.942222	Not significant
CMK262C	hypothetical protein	No		3128.1	3150.8	3007.04	2919.86	3051.45		2908.73	2905.93	2897.43	3343.28	3013.84		-0.0313631	No	10.3993	Yes	0.845912	Not significant
CMK263C	hypothetical protein, conserved	No		396.949	396.43	422.05	412.229	406.914		414.165	401.542	406.167	411.06	408.234		-0.00438886	No	8.08053	Yes	0.998337	Not significant
CMK265C	hypothetical protein	No		100.062	106.076	108.27	114.393	107.2		101.083	97.042	101.99	103.596	100.928		-0.00401393	No	9.47697	Yes	0.99725	Not significant
CMK267C	hypothetical protein	No		46.569	61.5762	53.3741	50.6067	53.0315		56.8374	60.9284	57.0463	54.5904	57.3506		0.0956636	No	5.07615	Yes	0.691885	Not significant
CMK268C	hypothetical protein, conserved	No		54.696	52.7774	58.203	64.844	57.6301		59.5619	57.2912	60.3662	53.4646	57.671		0.01449	No	6.50406	Yes	0.968733	Not significant
CMK269C	fusion protein of 3-dehydroquinate dehydratase and shikimate 5-dehydrogenase	No		101.183	100.179	98.622	111.09	102.768		103.436	103.212	105.555	95.6427	101.961		0.0043656	No	7.03079	Yes	0.998337	Not significant
CMK271C	hypothetical protein	No		64.0402	59.9669	63.5903	70.8467	64.611		67.7206	59.9659	66.4679	65.4751	64.9074		-0.063346	No	7.22386	Yes	0.715786	Not significant
CMK272C	hypothetical protein	No		59.4102	61.8324	65.3419	68.1875	63.693		58.0123	58.5379	62.5695	61.9734	60.2733		-0.0359759	No	7.91963	Yes	0.809474	Not significant
CMK273C	60S ribosomal protein L23A	No		475.089	505.123	489.675	444.734	478.655		472.281	529.334	448.207	456.257	476.52		-0.0546411	No	7.46118	Yes	0.680969	Not significant
CMK274C	mitochondrial ribosomal protein S5 precursor	No		178.641	185.252	189.808	192.365	186.516		193.278	181.618	188.109	186.266	187.318		0.0453317	No	7.76477	Yes	0.672989	Not significant
CMK275C	hypothetical protein, conserved	No		55.5911	55.1816	53.8952	56.6341	55.3255		60.728	57.6637	55.8471	60.6285	58.7168		-0.0574526	No	7.24699	Yes	0.662706	Not significant
CMK277C	hypothetical protein	No		221.828	245.834	235.427	209.851	228.235		212.678	230.014	209.434	256.69	227.204		-0.0287981	No	7.40993	Yes	0.851907	Not significant
CMK278C	probable protein disulfide isomerase	No		90.6824	89.7018	100.013	95.2815	93.9197		87.0073	94.8645	100.997	110.491	98.3402		-0.080315	No	6.14873	Yes	0.687288	Not significant
CMK279C	hypothetical protein	No		0	0.637194	0	0.485312	0.280626		0.125688	0.766413	0	0.770024	0.415531		-0.10673	No	-0.263191	No	0.979512	Not significant
CMK280C	MYB-related protein	No		5.31587	8.46917	5.81343	4.03153	5.9075		6.13411	4.64237	5.39533	5.46382	5.40891		0.235274	No	2.90275	Yes	0.602787	Not significant
CMK282C	hypothetical protein	No		109.038	93.6449	99.7083	99.4913	100.471		106.279	99.8485	103.38	97.5853	101.773		-0.0594637	No	6.03954	Yes	0.746868	Not significant
CMK283C	hypothetical protein	No		77.4343	72.3406	80.95	82.7755	78.3751		74.6965	60.2541	77.6791	68.4044	70.2585		0.047867	No	5.10331	Yes	0.873556	Not significant
CMK284C	similar to DNA primase large subunit	No		49.9472	47.9992	50.5751	57.0923	51.4035		51.5206	58.8579	56.5343	46.7055	53.4046		0.0710786	No	6.1055	Yes	0.694065	Not significant
CMK285C	eukaryotic translation initiation factor eIF-3 subunit 9	No		113.613	117.451	115.029	122.675	117.192		116.876	123.879	119.065	125.876	121.424		-0.0588629	No	7.86508	Yes	0.634631	Not significant
CMK288C	probable potassium transporter	No		161.25	144.218	154.914	162.128	155.628		159.631	150.136	166.827	159.767	159.09		-0.00846635	No	8.28564	Yes	0.981832	Not significant
CMK289C	20S core proteasome subunit beta 2	No		167.35	167.929	161.567	159.173	164.005		154.937	161.409	157.933	171.344	161.406		0.0345479	No	6.84771	Yes	0.869613	Not significant
CMK291C	delta12 fatty acid desaturase, chloroplast or ER	No		163.928	177.325	175.026	160.42	169.175		154.49	166.681	172.086	187.185	170.11		-0.131549	No	7.77524	Yes	0.0635255	Not significant
CMK292C	hypothetical protein	No		87.909	97.8048	95.9144	91.016	93.1611		91.915	93.0104	86.2982	96.8797	92.0258		-0.0395673	No	6.37697	Yes	0.836864	Not significant
CMK293C	AAA-type ATPase family protein	No		113.635	110.714	113.358	120.581	114.572		117.433	103.85	115.254	104.532	110.267		0.0639915	No	7.62528	Yes	0.640526	Not significant
CMK294C	26S proteasome ATP-dependent regulatory subunit	No		166.361	147.886	150.312	145.717	152.569		152.314	153.067	153.918	143.547	150.712		-0.00550014	No	7.1996	Yes	0.998337	Not significant
CMK296C	ubiquitin with short C-terminal extension	No		6731.8	6494.56	6310.12	5670.18	6301.66		6390.24	6439.56	6358.33	5930.9	6279.76		0.0257262	No	11.0624	Yes	0.877282	Not significant
CMK297C	probable ribonuclease HI large subunit	No		79.631	69.573	78.5454	72.8207	75.1426		71.9242	64.4839	85.023	64.5767	71.502		0.0482463	No	5.84109	Yes	0.818432	Not significant
CMK299C	hypothetical protein, conserved	No		86.8778	81.6811	75.0535	82.7729	81.5963		77.8282	77.1533	76.5452	73.3342	76.2152		-0.0304633	No	5.57212	Yes	0.927527	Not significant
CMK301C	hypothetical protein	No		4.21214	5.6578	4.91063	4.3092	4.77244		4.06549	5.26591	5.78703	6.34886	5.36682		-0.0985278	No	3.78397	Yes	0.848963	Not significant
CMK302C	hypothetical protein, conserved	No		49.3492	45.4536	51.4112	49.6379	48.963		46.9012	41.5395	47.2895	53.6596	47.3474		-0.0771243	No	5.45807	Yes	0.718683	Not significant
CMK303C	similar to ADP ribosylation factor 1 GTPase activating protein	No		105.484	113.203	114.546	109.118	110.588		111.822	118.592	113.799	114.711	114.731		0.0390542	No	6.74915	Yes	0.836864	Not significant
CMK304C	similar to syntaxin	No		0	0	0	0	0		0	0	0.17357	0	0.0433926		-0.81847	No	-1.33722	No	1	Not significant
CMK305C	similar to DnaJ (Hsp40) homolog, subfamily B	No		50.1479	50.9441	53.3317	47.8546	50.5696		65.6526	40.5098	55.3886	48.5671	52.5295		0.156594	No	4.60827	Yes	0.517664	Not significant
CMK306C	hypothetical protein, conserved	No		201.136	180.1	177.984	186.868	186.522		176.238	196.738	177.697	184.439	183.778		0.0111902	No	7.05554	Yes	0.97032	Not significant
CMK307C	probable thylakoid lumen rotamase	No		217.902	204.291	217.092	214.571	213.464		232.607	214.66	212.671	189.616	212.388		0.0447312	No	7.87948	Yes	0.740779	Not significant
CMK308C	short chain dehydrogenase	No		85.4473	87.8201	92.552	90.9191	89.1846		97.8151	97.0034	96.2388	96.0106	96.767		-0.048107	No	6.57653	Yes	0.770384	Not significant
CMK309C	unknown zinc-finger protein	No		116.6	116.601	119.922	125.525	119.662		122.755	113.413	121.578	117.52	118.816		0.0119094	No	7.73118	Yes	0.966275	Not significant
CML001C	similar to dolichyl-phosphate-mannose:protein mannosyltransferase	No		18.9502	19.1997	18.7617	14.1247	17.7591		24.1003	21.4313	19.5266	24.1688	22.3068		-0.31288	No	3.07661	Yes	0.368317	Not significant
CML002C	hypothetical protein	No		66.1493	57.32	61.8199	71.7443	64.2584		82.6246	76.7386	60.1895	60.9535	70.1266		0.0999371	No	4.89068	Yes	0.707383	Not significant
CML003C	hypothetical protein	No		151.589	149.596	137.802	160.174	149.79		152.673	147.989	167.52	146.721	153.726		0.0719072	No	6.88789	Yes	0.655415	Not significant
CML004C	similar to high-affinity iron permease	No		9.3744	7.84945	7.21463	7.97127	8.10244		5.29011	6.16306	8.196	7.50956	6.78968		0.25937	No	3.39471	Yes	0.481746	Not significant
CML005C	similar to dTDP-4-dehydrorhamnose reductase	No		5.81384	4.35086	5.47449	5.57608	5.30381		3.63092	2.34823	5.32507	3.87597	3.79505		0.192906	No	2.29145	Yes	0.776027	Not significant
CML007C	dTDP-glucose 4,6-dehydratase	No		2.18405	3.1089	3.07683	2.26339	2.65829		2.34473	2.01632	1.09114	2.02582	1.86951		0.146612	No	1.64344	No	0.907201	Not significant
CML009C	probable vesicle transport related protein SLY1	No		63.9406	62.1127	64.5893	68.255	64.7244		66.3709	63.2806	66.4519	65.0021	65.2764		0.0558904	No	7.10221	Yes	0.680969	Not significant
CML010C	similar to DNA topoisomerase VI subunit A	No		12.3918	13.5729	11.3892	12.041	12.3487		11.1047	11.131	11.8102	14.6006	12.1616		-0.0178583	No	3.97293	Yes	0.988311	Not significant
CML011C	transcriptional regulator bolA	No		175.37	162.183	133.181	157.532	157.067		158.66	166.51	141.038	159.359	156.392		-0.0100588	No	5.2362	Yes	0.994296	Not significant
CML012C	hypothetical protein	No		173.053	181.718	178.598	190.195	180.891		196.545	204.682	182.338	170.105	188.417		0.0588292	No	7.52298	Yes	0.593407	Not significant
CML014C	lipoate-protein ligase B	No		81.0441	62.2054	70.4991	64.4046	69.5383		74.388	76.6389	64.9518	66.2983	70.5693		0.0402843	No	5.53488	Yes	0.900423	Not significant
CML015C	similar to ferredoxin	No		111.11	103.776	106.733	138.456	115.019		125.37	128.852	121.409	101.614	119.311		0.184005	No	5.73614	Yes	0.125136	Not significant
CML016C	probable DNA-(apurinic or apyrimidinic site) lyase (ARP)	No		107.01	106.954	109.045	110.755	108.441		110.029	105.059	108.649	119.308	110.761		-0.0198856	No	6.84557	Yes	0.935759	Not significant
CML020C	hypothetical protein	No		48.4299	49.5165	48.5777	53.5524	50.0191		50.9807	48.7882	47.3575	48.453	48.8948		0.0257266	No	6.84572	Yes	0.903076	Not significant
CML023C	transitional endoplasmic reticulum ATPase (valosin-containing protein)	No		565.751	551.314	550.609	556.858	556.133		533.225	577.428	567.137	554.717	558.127		0.0213072	No	10.215	Yes	0.818432	Not significant
CML025C	similar to CBL-interacting protein kinase	No		114.569	119.98	119.014	122.522	119.021		109.817	110.882	115.279	120.786	114.191		-0.0363757	No	8.95203	Yes	0.750152	Not significant
CML027C	structural maintenance of chromosome 3 (SMC3)	No		48.1557	47.7425	50.2872	55.668	50.4634		49.9221	52.4333	49.8249	48.8029	50.2458		0.0424033	No	7.32898	Yes	0.766275	Not significant
CML028C	hypothetical protein, conserved	No		43.8426	43.0902	34.9831	37.2732	39.7973		36.67	33.0716	37.953	32.9795	35.1685		0.171552	No	4.58389	Yes	0.513954	Not significant
CML029C	mitochondrial F-type ATPase F1 subunit gamma, precursor	No		405.075	441.444	451.658	430.36	432.134		426.116	418.636	428.65	429.463	425.716		-0.0219173	No	8.54748	Yes	0.881279	Not significant
CML030C	DnaJ (Hsp40) homolog, subfamily A	No		299.063	327.808	305.801	306.721	309.848		296.932	343.91	317.972	308.868	316.921		-0.05692	No	8.36986	Yes	0.622965	Not significant
CML032C	sodium-dependent transporter	No		73.5075	68.4796	69.6558	73.8985	71.3854		75.6374	77.0248	70.5631	74.7353	74.4902		-0.0323238	No	6.31926	Yes	0.881279	Not significant
CML034C	similar to vesicle docking protein SEC34	No		38.8859	35.3419	39.5376	39.5938	38.3398		41.7965	35.2657	42.6143	35.4318	38.7771		-0.0368651	No	6.40651	Yes	0.890411	Not significant
CML035C	hypothetical protein, conserved	No		143.512	128.141	136.218	130.824	134.674		150.297	129.631	132.392	121.623	133.486		0.108935	No	6.49041	Yes	0.26721	Not significant
CML036C	6-phosphogluconate dehydrogenase	No		108.499	105.332	120.748	131.277	116.464		123.631	111.859	118.595	122.205	119.073		0.197082	No	6.82768	Yes	0.139358	Not significant
CML037C	6-phosphogluconate dehydrogenase	No		37.1554	43.4649	44.5961	40.4294	41.4115		38.4333	42.3143	38.9998	38.7402	39.6219		0.102266	No	4.71593	Yes	0.688015	Not significant
CML040C	uroporphyrinogen III synthase	No		118.019	100.429	105.686	120.337	111.118		105.169	112.411	110.839	99.2856	106.926		0.0691774	No	6.31157	Yes	0.681414	Not significant
CML042C	ubiquitin-like protein Rub1	No		26.0956	17.7105	28.3784	16.259	22.1109		19.9625	32.9675	15.7248	20.3833	22.2595		-0.0897904	No	2.62455	Yes	0.941367	Not significant
CML043C	hypothetical protein, conserved	No		140.99	147.422	142.205	131.659	140.569		132.629	129.257	129.237	130.776	130.475		-0.0143583	No	7.80475	Yes	0.951412	Not significant
CML046C	hypothetical protein, conserved	No		39.8964	42.6965	54.3018	51.9776	47.2181		49.7036	54.7227	53.2473	46.1695	50.9608		0.0102844	No	4.56356	Yes	1	Not significant
CML047C	similar to mRNA-binding protein	No		934.446	947.744	975.63	990.224	962.011		935.833	914.917	938.319	976.063	941.283		-0.0906583	No	9.97843	Yes	0.0595502	Not significant
CML049C	glutamate dehydrogenase (NADP+) 1	No		242.314	228.839	238.805	232.281	235.56		238.837	227.854	239.409	240.618	236.679		-0.00271396	No	8.64323	Yes	1	Not significant
CML050C	ribonucleoside-diphosphate reductase beta chain	No		174.274	172.559	182.938	191.12	180.223		192.376	202.938	182.915	183.238	190.367		-0.00166269	No	7.9055	Yes	1	Not significant
CML052C	hypothetical protein, conserved	No		157.869	159.004	164.769	164.172	161.454		153.349	152.48	162.572	154.97	155.843		-0.0395072	No	7.38794	Yes	0.735327	Not significant
CML054C	hypothetical protein	No		31.796	31.7266	29.655	34.8522	32.0075		40.317	34.8582	41.2575	30.7214	36.7885		-0.159254	No	3.3214	Yes	0.732152	Not significant
CML055C	carbamoyl-phosphate synthase, pyrimidine-specific, large chain	No		159.823	165.843	165.192	158.788	162.412		150.916	172.054	156.746	177.398	164.279		-0.124536	No	9.09592	Yes	0.0714149	Not significant
CML056C	hypothetical protein	No		1.43948	1.32585	0	0.631138	0.849119		0	2.65788	0.659233	0	0.829279		-0.100929	No	-0.884809	No	1	Not significant
CML057C	unknown kinase with aarF domain	No		108.161	109.544	109.95	116.673	111.082		112.644	105.036	120.54	101.669	109.972		0.0162326	No	7.70925	Yes	0.950496	Not significant
CML058C	excinuclease ABC subunit C	No		222.115	199.141	227.96	234.155	220.843		221.477	193.87	241.686	191.288	212.08		0.0876319	No	8.45713	Yes	0.22901	Not significant
CML059C	6-phosphogluconate dehydrogenase	No		134.083	128.975	141.834	148.555	138.362		131.97	133.258	136.159	152.487	138.469		-0.00241934	No	7.7467	Yes	1	Not significant
CML061C	SWI/SNF related, matrix associated, actin dependent regulator of chromatin, subfamily c	No		113.201	111.121	117.656	127.672	117.412		123.76	113.801	115.371	120.583	118.379		-0.0937574	No	8.2581	Yes	0.157943	Not significant
CML063C	hypothetical protein	No		5659.55	5668.97	5790.66	5574.07	5673.31		5627.38	5398.93	5489.7	5796.48	5578.12		-0.0547939	No	11.8564	Yes	0.643868	Not significant
CML064C	hypothetical protein	No		166.073	157.84	167.012	161.247	163.043		158.733	137.988	145.498	154.265	149.121		0.0578511	No	6.87017	Yes	0.680969	Not significant
CML065C	probable arginine-tRNA-protein transferase	No		163.477	149.568	147.901	142.635	150.895		157.05	151.049	150.982	124.57	145.913		0.102848	No	7.43242	Yes	0.291242	Not significant
CML066C	similar to phosphate starvation-inducible ATPase PhoH	No		177.284	179.758	185.24	196.649	184.733		188.3	173.182	189.211	172.873	180.892		0.0461332	No	8.2983	Yes	0.650152	Not significant
CML067C	hypothetical protein, conserved	No		119.223	123.382	123.053	120.585	121.561		137.225	124.608	124.246	126.294	128.093		0.0245897	No	7.11102	Yes	0.878482	Not significant
CML068C	hypothetical protein	No		138.855	120.949	131.893	155.307	136.751		145.685	133.286	145.206	125.214	137.348		0.0439056	No	6.9845	Yes	0.789891	Not significant
CML069C	hypothetical protein	No		31.4908	23.8255	29.9082	32.3261	29.3877		30.3093	32.4182	35.0241	30.0209	31.9431		0.0336359	No	5.57777	Yes	0.924855	Not significant
CML072C	hypothetical protein	No		117.71	120.044	116.755	130.762	121.318		115.729	124.66	120.451	129.604	122.611		0.0297228	No	6.32145	Yes	0.935759	Not significant
CML073C	similar to actin-related protein	No		169.875	177.915	177.754	179.594	176.284		184.159	184.472	174.257	208.87	187.94		-0.123866	No	7.40577	Yes	0.151768	Not significant
CML074C	similar to trithorax protein ash2	No		50.2624	52.2683	48.8553	58.0556	52.3604		51.0593	50.6437	51.6058	50.8823	51.0478		-0.0488064	No	6.12827	Yes	0.836864	Not significant
CML075C	hypothetical protein	No		190.732	190.26	195.806	196.915	193.428		202.357	192.364	211.284	214.3	205.076		-0.00792724	No	6.72516	Yes	0.991293	Not significant
CML076C	3-methyl-2-oxobutanoate hydroxymethyltransferase	No		81.7771	89.8	96.6638	83.0326	87.8184		84.1467	83.617	90.1567	80.5393	84.6149		-0.0568042	No	6.39947	Yes	0.757155	Not significant
CML077C	TFIIB	No		97.2299	88.2779	92.2312	100.368	94.5267		88.1446	81.1709	96.8549	93.676	89.9616		-0.0147819	No	6.47289	Yes	0.974901	Not significant
CML079C	valine-pyruvate transaminase	No		162.549	169.657	172.479	179.379	171.016		170.493	165.649	170.392	164.557	167.773		0.016146	No	7.36311	Yes	0.949632	Not significant
CML080C	acyl-CoA dehydrogenase, mitochondrial precursor	No		166.635	152.258	162.892	184.399	166.546		177.909	153.686	179.078	136.706	161.844		0.117103	No	7.35563	Yes	0.194552	Not significant
CML081C	hypothetical protein	No		78.1077	77.4375	86.5071	83.9505	81.5007		79.6997	75.4896	75.764	83.6436	78.6492		-0.0304305	No	6.76529	Yes	0.871628	Not significant
CML082C	hypothetical protein	No		244.292	250.491	264.602	256.347	253.933		255.623	256.223	247.72	259.419	254.746		-0.0234479	No	7.7858	Yes	0.877282	Not significant
CML083C	2,3-dihydro-2,3-dihydroxybenzoate dehydrogenase	No		108.825	114.819	101.621	113.857	109.781		116.38	116.681	119.98	110.822	115.966		-0.00123992	No	6.1891	Yes	1	Not significant
CML085C	similar to UDP-galactose transporter	No		60.2477	56.1033	56.0121	54.7229	56.7715		49.6034	61.2904	60.5033	58.1923	57.3973		-0.00473326	No	5.99623	Yes	1	Not significant
CML086C	probable signal recognition particle targeting component SRP68	No		87.2936	86.9087	90.5826	94.9445	89.9324		92.1316	93.1457	88.1627	91.1397	91.1449		0.044493	No	7.28737	Yes	0.730833	Not significant
CML087C	hypothetical protein	No		58.0757	66.3971	58.7284	65.1534	62.0887		64.6477	59.5732	67.7159	63.7871	63.931		0.0489068	No	6.05406	Yes	0.825616	Not significant
CML088C	similar to chaperone grpE	No		123.702	132.516	130.559	131.703	129.62		142.397	145.39	138.679	130.069	139.134		0.103697	No	6.64724	Yes	0.285425	Not significant
CML090C	probable DegP protease precursor	No		202.118	192.964	206.042	210.119	202.811		200.178	198.894	198.254	188.55	196.469		0.0265257	No	7.92407	Yes	0.836864	Not significant
CML092C	hypothetical protein, conserved	No		59.8825	53.9019	55.0691	44.7534	53.4017		46.3618	47.117	52.3551	33.4529	44.8217		0.100874	No	3.60532	Yes	0.881279	Not significant
CML093C	hypothetical protein, conserved	No		274.059	271.647	285.017	282.593	278.329		278.335	267.264	259.865	281.721	271.796		-0.0217505	No	9.24894	Yes	0.877282	Not significant
CML095C	similar to leucine carboxyl methyltransferase	No		65.0226	59.8897	56.8255	66.8699	62.1519		67.2319	60.6775	62.1287	69.0397	64.7694		-0.109429	No	6.26346	Yes	0.57375	Not significant
CML097C	similar to nucleotide excision repair complex subunit XPC	No		48.8669	44.484	46.4357	50.0764	47.4657		47.5002	45.5238	52.2474	48.2662	48.3844		-0.0564452	No	7.08305	Yes	0.693301	Not significant
CML098C	cytochrome c oxidase (Complex IV) subunit Vb	No		613.44	617.873	662.53	682.952	644.199		634.641	638.398	629.775	744.89	661.926		-0.063282	No	8.48489	Yes	0.55112	Not significant
CML100C	nuclear receptor co-repressor/HDAC3 complex subunit	No		103.622	106.729	100.218	114.926	106.374		112.159	93.2056	110.282	101.181	104.207		-0.0397076	No	7.1519	Yes	0.773673	Not significant
CML101C	MYB-related protein	No		160.042	167.524	160.604	152.474	160.161		169.463	163.297	152.39	163.138	162.072		0.10928	No	7.48948	Yes	0.275393	Not significant
CML102C	histone acetyltransferase HAC108/MYST	No		114.263	110.037	116.722	121.714	115.684		118.883	118.874	115.554	115.181	117.123		0.024269	No	7.43985	Yes	0.897868	Not significant
CML103C	similar to splicing factor 3b subunit 3	No		59.7399	59.582	63.2911	63.8401	61.6133		62.206	61.6141	61.496	59.7127	61.2572		-0.0349174	No	7.97167	Yes	0.803845	Not significant
CML104C	similar to nuclear prelamin A recognition factor	No		96.1992	89.1296	94.336	94.9635	93.6571		103.159	91.3079	95.2805	98.4698	97.0544		-0.101818	No	6.97393	Yes	0.195228	Not significant
CML106C	60S ribosomal protein L36	No		712.239	756.995	551.342	460.132	620.177		607.168	751.08	578.953	588.406	631.402		0.291516	No	7.32344	Yes	0.00570353	Significant
CML107C	hypothetical protein	No		20.3127	23.5707	20.1039	24.2638	22.0628		19.7599	18.4575	23.1464	20.4731	20.4592		0.10845	No	4.59207	Yes	0.721203	Not significant
CML108C	hypothetical protein, conserved	No		16.9835	15.6428	16.3363	17.8345	16.6993		16.5708	16.6471	17.6682	19.1566	17.5107		0.0785039	No	4.86852	Yes	0.824063	Not significant
CML110C	nucleoside-diphosphate kinase	No		331.007	342.483	341.88	312.422	331.948		343.077	395.334	327.664	362.932	357.252		0.0180052	No	7.19632	Yes	0.941367	Not significant
CML111C	hypothetical protein, conserved	No		155.52	122.493	119.5	106.423	125.984		110.908	146.261	130.464	152.343	134.994		-0.0159593	No	5.17278	Yes	0.9819	Not significant
CML112C	hypothetical protein	No		155.992	148.678	134.05	154.826	148.387		159.612	152.717	163.55	157.411	158.322		0.00879783	No	6.68012	Yes	0.988311	Not significant
CML113C	hypothetical protein, conserved	No		169.299	163.184	158.151	177.826	167.115		158.052	171.603	162.428	168.528	165.153		-0.0147012	No	7.5127	Yes	0.948977	Not significant
CML115C	similar to diphosphoinositol polyphosphate phosphohydrolase	No		238.94	224.494	229.199	220.519	228.288		230.789	218.208	232.024	224.366	226.347		0.0354555	No	6.82003	Yes	0.852969	Not significant
CML116C	hypothetical protein	No		533.349	529.665	517.489	542.686	530.797		521.802	510.6	511.61	520.953	516.242		-0.000700742	No	9.21365	Yes	1	Not significant
CML117C	hypothetical protein, conserved	No		188.647	178.936	177.31	168.839	178.433		180.802	174.959	175.958	197.054	182.193		-0.113049	No	6.27127	Yes	0.517664	Not significant
CML118C	hypothetical protein	No		6.3631	5.22144	3.88448	5.47832	5.23684		4.72933	5.1268	4.55655	4.61439	4.75677		0.251435	No	2.90201	Yes	0.572865	Not significant
CML119C	NAD-dependent deacetylase sirtuin 2	No		54.8453	52.0335	52.8915	53.6666	53.3592		57.3059	51.5027	67.4822	51.9637	57.0636		0.0747214	No	5.36178	Yes	0.785486	Not significant
CML120C	hypothetical protein	No		0.0970858	0.536532	0.250749	0.255402	0.284942		0.264581	0.268891	0.355695	0.540315	0.35737		0.133112	No	0.087133	No	0.987274	Not significant
CML121C	hypothetical protein	No		64.5894	68.5624	72.1185	76.6387	70.4772		70.6343	64.6064	78.7208	67.411	70.3431		0.0402141	No	6.90365	Yes	0.77022	Not significant
CML122C	similar to oxysterol binding protein	No		103.751	102.183	103.278	115.083	106.074		112.432	101.25	103.68	99.5039	104.216		-0.0175875	No	7.04587	Yes	0.94126	Not significant
CML124C	similar to dual-specificity protein phosphatase	No		85.6493	84.1917	71.2586	99.0887	85.0471		83.0352	89.039	102.181	83.4501	89.4264		0.0530225	No	4.47936	Yes	0.927527	Not significant
CML125C	hypothetical protein	No		137.35	122.349	127.248	130.86	129.452		131.03	118.685	126.02	118.803	123.635		0.128772	No	6.55318	Yes	0.22901	Not significant
CML126C	similar to indole-3-glycerol phosphate synthase	No		111.886	107.408	114.301	109.858	110.863		122.216	116.933	112.222	111.82	115.798		-0.00173897	No	6.746	Yes	1	Not significant
CML127C	hypothetical protein, conserved	No		50.8822	50.6755	53.3303	60.438	53.8315		52.5146	52.0817	56.6923	53.4365	53.6813		-0.0266274	No	7.62407	Yes	0.848355	Not significant
CML128C	tRNA nucleotidyltransferase	No		65.2107	63.9086	62.9876	70.607	65.6785		64.024	64.5163	61.7315	60.7632	62.7588		-0.0417917	No	6.87814	Yes	0.832251	Not significant
CML129C	similar to v-SNARE protein of ER-Golgi docking complex	No		41.8297	40.2175	43.5935	46.9765	43.1543		43.9983	50.4737	48.3955	43.9046	46.693		-0.113194	No	4.51063	Yes	0.683056	Not significant
CML130C	similar to transcription initiation factor TFIIE beta subunit	No		98.7486	104.742	116.74	116.129	109.09		104.35	99.9364	111.806	111.356	106.862		-0.0996431	No	6.14576	Yes	0.513954	Not significant
CML131C	ATPases of the AAA+ class	No		54.9598	51.6565	54.5729	61.6961	55.7213		52.3763	54.8897	60.5307	50.2485	54.5113		0.0650623	No	6.37671	Yes	0.651941	Not significant
CML133C	26S proteasome regulatory module subunit	No		147.957	149.057	145.347	151.623	148.496		156.224	144.668	155.061	139.294	148.812		-0.0521603	No	7.8345	Yes	0.654941	Not significant
CML135C	probable CCR4-NOT transcription complex, subunit 3	No		170.254	176.996	181.955	181.839	177.761		183.136	167.633	186.86	167.158	176.197		0.0217998	No	8.21652	Yes	0.899381	Not significant
CML136C	similar to leucine carboxyl methyltransferase	No		68.6739	67.0041	76.1703	78.8153	72.6659		77.1827	73.1242	71.3901	73.7292	73.8565		-0.0574303	No	6.5227	Yes	0.700815	Not significant
CML137C	ATP-dependent RNA helicase	No		48.5978	51.3885	53.2493	55.2337	52.1173		50.224	45.9146	50.871	54.2096	50.3048		-0.062475	No	6.22561	Yes	0.726825	Not significant
[truncated: 2,778 more rows]

## Sheet: sheet2. ESD
				WT, acetone (vihecle) vs estradiol
				mRNA level (TPM, Acetone Vehicle)						mRNA level (TPM, ESD Treatment)						Comparison
Gene ID	Annotation	DEG (|log2FC| >1, log2CPM > 2, and q-value < 0.01)		Replicate 1	Replicate 2	Replicate 3	Replicate 4	Mean		Replicate 1	Replicate 2	Replicate 3	Replicate 4	Mean		Log2FC (ESD/acetone)	|Log2FC| >1	Log2CPM	Log2CPM>2	q-value	Significance (FDR threshold = 0.01)
CMA001C	similar to trefoil factor	No		14.6943	11.6166	12.4575	12.1797	12.737		14.5364	9.8377	12.4909	15.26	13.0312		0.13013	No	5.0447	Yes	0.523342	Not significant
CMA004C	hypothetical protein, conserved	No		263.387	213.865	223.01	236.161	234.106		241.483	224.363	230.701	207.803	226.088		0.0947053	No	6.12209	Yes	0.636445	Not significant
CMA005C	calcium-binding mitochondrial carrier Aralar	No		125.988	120.71	139.65	125.269	127.904		140.228	133.539	129.501	128.539	132.952		-0.0186195	No	7.10867	Yes	0.942103	Not significant
CMA007C	serine acetyltransferase (SAT)	No		250.451	248.8	244.399	268.185	252.959		257.582	267.595	259.477	273.348	264.501		0.0137305	No	8.05685	Yes	0.948091	Not significant
CMA008C	ORF1050	No		0.54842	1.91006	2.18294	0.776095	1.35438		0.550388	1.17716	0.48706	1.05376	0.817092		0.650848	No	0.197112	No	0.676067	Not significant
CMA009C	NAD-dependent sorbitol dehydrogenase	No		141.404	146.987	143.606	161.401	148.35		161.765	148.251	163.166	148.906	155.522		-0.0257493	No	7.1416	Yes	0.880749	Not significant
CMA010C	hypothetical protein	No		92.1433	82.0368	85.547	92.2794	88.0016		90.7577	81.2712	87.4839	89.8385	87.3378		0.0145093	No	7.71255	Yes	0.963626	Not significant
CMA011C	probable aminoacylase I	No		75.0156	62.984	69.8009	69.2398	69.2601		61.9755	77.0586	74.3555	80.563	73.4881		-0.00190524	No	6.44499	Yes	1	Not significant
CMA013C	hypothetical protein, conserved	No		231.796	235.815	242.053	244.317	238.495		241.483	225.314	224.561	241.378	233.184		-0.0578041	No	7.58459	Yes	0.587487	Not significant
CMA015C	hypothetical protein, conserved	No		58.281	53.4295	55.5115	55.2402	55.6155		55.2563	50.4451	54.2487	56.1264	54.0191		0.00552282	No	6.95625	Yes	0.99438	Not significant
CMA016C	similar to transcription factor IIA large subunit	No		128.653	141.872	143.511	135.178	137.304		132.674	133.229	125.427	133.512	131.21		0.0398117	No	6.13653	Yes	0.892761	Not significant
CMA017C	probable lysophosphatidic acid acyltransferase	No		120.727	114.079	113.8	111.874	115.12		111.449	119.925	113.665	120.191	116.307		0.0401757	No	7.32465	Yes	0.801647	Not significant
CMA019C	RNA polymerase III transcription factor IIIB	No		105.731	104.555	104.264	103.51	104.515		109.553	98.3873	100.771	103.065	102.944		0.0662071	No	7.96764	Yes	0.559696	Not significant
CMA021C	similar to DnaJ (Hsp40) homolog	No		656.838	643.569	626.64	658.407	646.363		621.372	624.895	717.445	667.17	657.72		0.0870092	No	10.3776	Yes	0.143852	Not significant
CMA022C	hypothetical protein, conserved	No		131.718	124	122.113	125.524	125.839		136.59	117.625	123.794	124.821	125.708		0.0473848	No	7.70063	Yes	0.720343	Not significant
CMA023C	MYB-related protein	No		945.922	937.106	905.044	940.061	932.033		974.458	932.965	951.328	949.866	952.154		0.00394977	No	10.0206	Yes	0.991472	Not significant
CMA024C	unknown cupin family protein	No		0.591383	2.05969	1.28397	0.941507	1.21914		1.18701	3.17345	1.05043	1.98854	1.84986		-0.978525	No	0.0304782	No	0.482799	Not significant
CMA025C	hypothetical protein	No		183.66	178.748	173.431	204.461	185.075		184.319	187.161	173.659	179.786	181.231		-0.00632523	No	7.69039	Yes	0.988093	Not significant
CMA027C	hypothetical protein	No		131.255	117.63	119.329	133.466	125.42		128.446	122.589	119.166	126.265	124.116		0.127565	No	6.90041	Yes	0.168291	Not significant
CMA028C	hypothetical protein	No		143.33	133.506	134.607	151.948	140.848		144.346	143.988	147.424	148.108	145.966		0.145377	No	7.22454	Yes	0.074791	Not significant
CMA029C	hypothetical protein	No		55.3911	50.2617	54.7431	52.5818	53.2444		54.8784	46.0361	54.4279	53.3007	52.1608		0.12461	No	7.6241	Yes	0.166092	Not significant
CMA030C	pyruvate kinase, chloroplast precursor	No		143.762	136.726	139.311	131.511	137.828		141.561	132.982	132.567	144.532	137.91		-0.0522625	No	7.94177	Yes	0.655438	Not significant
CMA031C	hypothetical protein	No		129.339	128.127	119.31	136.399	128.294		137.438	123.857	130.254	134.562	131.528		0.0102878	No	7.87325	Yes	0.963592	Not significant
CMA033C	hypothetical protein, conserved	No		51.6489	54.9955	54.0045	58.3494	54.7496		56.1273	55.6012	63.1771	60.4272	58.8332		0.14601	No	5.92162	Yes	0.245795	Not significant
CMA034C	hypothetical protein	No		309.402	327.738	313.582	307.492	314.553		308.561	318.365	304.357	307.524	309.702		-0.107974	No	8.68312	Yes	0.245795	Not significant
CMA035C	probable mRNA guanylyltransferase	No		95.2426	84.5442	87.1113	94.851	90.4373		92.6363	84.462	92.9627	93.2843	90.8363		0.0674478	No	6.63622	Yes	0.636934	Not significant
CMA036C	similar to tubulin folding cofactor B	No		96.745	88.3513	86.6644	112.976	96.1842		98.5898	97.1568	103.591	92.7062	98.0109		0.102138	No	6.04714	Yes	0.532818	Not significant
CMA037C	hypothetical protein	No		17.7478	17.4344	20.5014	20.2858	18.9923		19.1816	19.7801	20.814	20.9855	20.1903		0.254476	No	3.77294	Yes	0.360023	Not significant
CMA039C	hypothetical protein	No		132.734	127.805	117.8	134.869	128.302		141.102	130.639	129.895	152.903	138.635		0.065457	No	6.23143	Yes	0.723635	Not significant
CMA040C	citrate synthase	No		142.08	133.761	121.068	147.015	135.981		131.729	136.498	140.656	150.932	139.954		2.70143e-05	No	7.5727	Yes	1	Not significant
CMA041C	UDP-glucose 4-epimerase	No		483.221	472.063	478.784	464.282	474.587		461.078	469.861	482.46	473.938	471.834		-0.0462734	No	8.70781	Yes	0.680399	Not significant
CMA042C	acetyl-CoA acetyltransferase	No		286.039	280.152	296.869	306.848	292.477		327.404	293.652	306.219	336.168	315.861		-0.0351467	No	8.40274	Yes	0.829097	Not significant
CMA044C	cryptochrome DASH	No		70.6994	62.1805	57.4454	65.8285	64.0385		68.8031	61.8511	66.0239	73.0682	67.4366		0.0124604	No	6.74432	Yes	0.962871	Not significant
CMA045C	hypothetical protein	No		77.9494	75.1684	75.7675	80.4659	77.3378		78.1318	85.4288	76.901	79.271	79.9331		0.0544921	No	7.12106	Yes	0.767433	Not significant
CMA046C	hypothetical protein, conserved	No		133.794	136.974	136.787	148.912	139.117		141.273	131.615	141.226	138.143	138.064		0.0799612	No	7.62732	Yes	0.351713	Not significant
CMA048C	3-phosphoshikimate 1-carboxyvinyltransferase, chloroplast precursor	No		91.2937	90.2397	95.1361	78.3678	88.7593		98.3687	75.8263	88.9359	84.875	87.0015		0.0403167	No	6.88617	Yes	0.84524	Not significant
CMA050C	hypothetical protein, conserved	No		81.2033	69.6524	71.7215	81.2804	75.9644		85.9515	75.1862	78.0741	80.713	79.9812		0.0237142	No	7.1432	Yes	0.905914	Not significant
CMA052C	probable ornithine decarboxylase	No		626.702	623.439	626.733	621.383	624.564		636.183	596.245	623.919	625.066	620.353		0.0327726	No	10.3428	Yes	0.715595	Not significant
CMA053C	hypothetical protein	No		57.295	55.3659	56.5981	56.7756	56.5086		59.9551	55.1198	54.6758	61.3245	57.7688		-0.0276499	No	8.72111	Yes	0.849822	Not significant
CMA054C	hypothetical protein	No		90.0779	78.3124	84.6135	86.6559	84.9149		84.4158	78.3548	83.2873	88.3181	83.594		0.0714143	No	6.02553	Yes	0.740874	Not significant
CMA056C	unknown kinase with aarF domain, fused with possible beta-lactamase	No		124.924	114.183	110.198	126.673	118.995		121.705	125.231	120.848	129.895	124.42		0.00738263	No	8.3772	Yes	0.973501	Not significant
CMA059C	probable viral mRNA translation inhibitor SKI2	No		62.4867	53.3087	53.538	55.4045	56.1845		60.5947	53.8533	54.3106	59.9497	57.1771		-0.0505696	No	7.78402	Yes	0.732303	Not significant
CMA060C	hypothetical protein	No		30.8943	25.4674	25.4014	29.2976	27.7652		27.1525	28.0557	27.7624	27.749	27.6799		-0.0970532	No	4.70445	Yes	0.769677	Not significant
CMA061C	heat shock protein of Hsp90 family	No		372.239	359.449	350.217	346.201	357.026		350.833	347.022	354.972	353.092	351.48		-0.0175406	No	9.41433	Yes	0.89341	Not significant
CMA062C	similar to DNA polymerase iota, RAD30	No		70.8834	71.6663	74.6233	74.6129	72.9465		70.747	74.2978	74.2807	71.9346	72.815		-0.00403323	No	6.87558	Yes	1	Not significant
CMA063C	hypothetical protein, conserved	No		63.2614	66.9731	62.134	71.9391	66.0769		64.5466	67.2474	70.363	67.7225	67.4699		0.0184176	No	6.21263	Yes	0.957627	Not significant
CMA064C	hypothetical protein, conserved	No		188.63	174.114	178.754	172.923	178.605		173.208	162.618	167.525	178.622	170.493		-0.0471301	No	7.13467	Yes	0.744805	Not significant
CMA065C	hypothetical protein, conserved	No		350.474	351.141	352.361	384.896	359.718		347.735	368.066	363.728	367.956	361.871		-0.052501	No	8.05567	Yes	0.650044	Not significant
CMA066C	DNA repair protein SMC6	No		71.5354	71.3465	62.537	72.9339	69.5882		71.4114	69.6782	71.6176	78.7742	72.8704		-0.0176735	No	7.82802	Yes	0.92415	Not significant
CMA067C	mitochondrial ribosomal protein L32, precursor	No		62.5873	64.7228	63.946	65.8695	64.2814		81.8138	67.735	69.5977	69.7294	72.219		0.00207031	No	4.50224	Yes	1	Not significant
CMA068C	hydroxymethylglutaryl-CoA lyase, mitochondrial precursor	No		96.2476	88.3806	85.0033	89.2641	89.7239		100.231	92.0131	87.5717	97.169	94.2463		0.020632	No	6.48835	Yes	0.964156	Not significant
CMA069C	hypothetical protein, conserved	No		562.6	586.999	558.916	568.246	569.19		568.225	571.295	597.213	577.243	578.494		-0.069183	No	8.44809	Yes	0.415586	Not significant
CMA070C	hypothetical protein, conserved	No		811.151	853.001	850.763	859.743	843.664		832.673	929.464	835.356	850.557	862.012		-0.102668	No	8.45887	Yes	0.12464	Not significant
CMA072C	probable nuclear exosomal RNA helicase MTR4	No		104.613	96.4059	90.7451	92.104	95.967		95.7628	92.8051	92.9629	93.3799	93.7277		-0.0100494	No	7.9895	Yes	0.957847	Not significant
CMA074C	hypothetical protein	No		127.123	127.958	125.829	127.783	127.173		124.29	128.472	129.75	125.113	126.906		0.0540391	No	6.92366	Yes	0.74029	Not significant
CMA075C	similar to RNA-binding protein QKI	No		186.554	184.851	183.491	172.568	181.866		175	166.315	179.312	158.869	169.874		-0.0417915	No	8.06142	Yes	0.738895	Not significant
CMA077C	aspartate transaminase	No		73.2552	79.924	78.9429	70.6562	75.6945		75.5304	78.1892	77.9996	74.7444	76.6159		-0.0683536	No	6.57483	Yes	0.702141	Not significant
CMA078C	hypothetical protein	No		22.8634	25.687	33.6268	36.7909	29.742		30.3473	21.3716	29.4755	19.8397	25.2585		-0.0532688	No	2.62557	Yes	0.957627	Not significant
CMA079C	similar to actin-binding protein frabin	No		2.1862	1.64974	2.49193	1.74026	2.01704		1.20673	2.81556	1.84452	1.68027	1.88677		-0.0101499	No	1.46002	No	1	Not significant
CMA080C	hypothetical protein	No		44.888	42.2016	38.2657	49.3961	43.6879		51.4058	51.4263	44.2681	41.273	47.0933		0.184902	No	4.86981	Yes	0.484127	Not significant
CMA081C	similar to protein kinase (AKINbetagamma-2 of maize)	No		231.033	217.074	211.22	234.743	223.518		226.654	231.38	229.615	236.669	231.079		-0.00400143	No	9.2007	Yes	0.991307	Not significant
CMA082C	40S ribosomal protein S2	No		869.251	889.049	936.311	946.771	910.345		888.236	917.687	908.266	842.48	889.167		-0.00385562	No	9.23447	Yes	1	Not significant
CMA083C	hypothetical protein, conserved	No		108.74	112.896	111.169	103.585	109.098		114.899	104.366	113.347	112.358	111.243		0.0539734	No	7.34014	Yes	0.657221	Not significant
CMA085C	hypothetical protein	No		82.4139	82.9666	71.1892	78.9737	78.8858		81.0555	78.0879	81.6625	76.1229	79.2322		0.112969	No	6.81884	Yes	0.373435	Not significant
CMA086C	hypothetical protein, conserved, translated	No		243.454	241.153	234.771	237.122	239.125		240.586	240.107	238.017	250.311	242.255		-0.0300182	No	8.00464	Yes	0.8246	Not significant
CMA087C	hypothetical protein, conserved	No		113.044	103.402	93.5431	111.083	105.268		111.037	112.722	111.29	121.75	114.2		0.000935459	No	8.30132	Yes	1	Not significant
CMA089C	hypothetical protein, conserved	No		56.2017	54.9394	52.2665	58.3873	55.4487		56.5871	53.6864	54.1814	55.4892	54.986		0.100539	No	7.66655	Yes	0.185661	Not significant
CMA090C	NADH dehydrogenase I (Complex I) alpha subcomplex 8 (PGIV)	No		154.983	142.108	150.027	158.207	151.331		153.063	151.501	144.657	150.793	150.003		0.0204455	No	5.52793	Yes	0.964838	Not significant
CMA091C	hypothetical protein	No		87.1987	90.0019	82.1577	95.9021	88.8151		100.853	89.9116	86.5603	96.3557	93.4202		-0.01997	No	7.86029	Yes	0.903881	Not significant
CMA093C	ATP-dependent DNA helicase	No		30.6024	28.4222	28.0098	29.4657	29.1251		30.7926	29.323	28.4575	28.7855	29.3396		0.0344002	No	6.89617	Yes	0.888919	Not significant
CMA095C	similar to MADS box transcription enhancer factor	No		1.00063	2.46855	0.950465	1.32753	1.43679		1.75738	0.536951	1.44409	0.961323	1.17494		0.0247859	No	0.985575	No	1	Not significant
CMA098C	deoxyhypusine synthase	No		80.9184	74.6867	77.8395	78.4155	77.965		91.8013	76.7752	80.4946	85.4659	83.6342		-0.141979	No	6.30366	Yes	0.156813	Not significant
CMA099C	hypothetical protein, conserved	No		80.1749	71.5652	72.6661	80.144	76.1376		84.3845	75.6285	80.6089	81.0224	80.4111		0.0396636	No	6.6925	Yes	0.829097	Not significant
CMA101C	probable maintenance of ploidy protein MOB1	No		212.637	188.068	177.418	189.954	192.019		188.566	195.475	190.124	208.432	195.649		0.0198068	No	6.82115	Yes	0.950082	Not significant
CMA103C	Raf-related MAP kinase kinase kinase (MAP3K), theta-type	No		74.5015	69.1384	67.5839	68.8619	70.0214		71.6568	68.3519	68.355	72.7211	70.2712		-0.0878596	No	7.14719	Yes	0.484288	Not significant
CMA105C	hypothetical protein, conserved	No		148.621	124.664	124.722	146.833	136.21		140.956	135.183	153.289	143.543	143.242		0.139478	No	7.53153	Yes	0.0349447	Not significant
CMA106C	similar to alpha-glucosidase	No		39.8266	36.4589	37.8882	39.4675	38.4103		37.2476	39.2195	42.2166	37.7823	39.1165		0.0984428	No	6.54397	Yes	0.400943	Not significant
CMA107C	probable proline aminopeptidase P	No		73.9182	70.3207	75.1165	79.5435	74.7247		76.4502	74.5934	74.948	73.5793	74.8927		0.0517659	No	6.91222	Yes	0.723635	Not significant
CMA109C	hypothetical protein, conserved	No		45.5199	41.65	45.9252	36.4395	42.3836		42.8442	45.8173	43.282	46.0792	44.5057		-0.0260559	No	5.75548	Yes	0.935472	Not significant
CMA111C	probable transitional endoplasmic reticulum ATPase	No		46.8348	45.2274	48.5101	49.6326	47.5512		50.1652	46.8059	49.5448	51.0497	49.3914		0.140704	No	6.81495	Yes	0.202284	Not significant
CMA114C	40S ribosomal protein S24	No		613.517	683.61	670.3	599.301	641.682		630.579	607.592	688.216	600.326	631.678		0.0321476	No	7.56892	Yes	0.909182	Not significant
CMA115C	hypothetical protein, conserved	No		159.84	162.952	202.747	170.256	173.949		166.163	178.308	170.449	161.267	169.047		0.0553697	No	5.52161	Yes	0.812993	Not significant
CMA116C	hypothetical protein	No		38.3359	32.301	33.4504	37.0331	35.2801		35.472	35.5019	36.7833	32.5638	35.0803		0.128176	No	6.01033	Yes	0.448692	Not significant
CMA118C	hypothetical protein, conserved	No		76.4119	70.239	67.042	80.7674	73.6151		73.4297	72.0094	74.463	76.0253	73.9818		-0.0194572	No	6.88764	Yes	0.926592	Not significant
CMA119C	similar to oxidant-induced cell-cycle arrest Oca1p	No		54.8731	54.375	44.5741	51.1767	51.2497		59.6067	50.1319	51.8562	55.2512	54.2115		0.000581039	No	6.07176	Yes	1	Not significant
CMA121C	unknown zinc finger protein	No		4.25787	7.81709	7.30953	5.78029	6.29119		6.55879	6.16375	8.09061	6.08838	6.72538		0.0677727	No	3.4552	Yes	0.938289	Not significant
CMA122C	40S ribosomal protein S7	No		689.855	669.689	716.308	654.257	682.527		647.158	669.453	681.564	637.917	659.023		0.0291797	No	8.34252	Yes	0.892494	Not significant
CMA124C	probable cell division protein glsA	No		44.6323	40.4775	45.8009	47.371	44.5704		46.8508	42.66	44.4092	47.946	45.4665		0.00395912	No	6.19294	Yes	1	Not significant
CMA125C	similar to Rab11-binding protein	No		115.575	115.538	107.671	116.433	113.804		114.194	109.69	110.743	116.948	112.894		0.0226546	No	8.39279	Yes	0.875873	Not significant
CMA127C	cyclin-dependent kinase regulatory subunit	No		122.555	126.637	103.09	106.24	114.63		97.881	125.332	121.38	104.796	112.347		-0.10146	No	4.85906	Yes	0.809389	Not significant
CMA128C	hypothetical protein	No		199.73	198.646	238.331	188.283	206.247		203.287	194.439	211.742	213.642	205.778		0.010245	No	6.68069	Yes	0.979217	Not significant
CMA129C	hypothetical protein	No		67.9816	57.8769	64.2177	72.1531	65.5573		65.8317	71.4239	74.7809	74.2488	71.5713		0.0227861	No	5.73169	Yes	0.957627	Not significant
CMA130C	similar to MCM3 associated protein	No		72.2609	59.3705	65.2177	67.5068	66.089		70.9114	65.2078	65.4218	71.8484	68.3473		0.0507477	No	8.13971	Yes	0.730393	Not significant
CMA132C	unknown metallopeptidase	No		84.0472	66.4485	82.4093	78.014	77.7297		87.0698	78.5631	75.9814	78.4308	80.0113		-0.0491663	No	5.50097	Yes	0.892857	Not significant
CMA133C	similar to syntaxin 6	No		70.4605	66.6214	69.1298	63.9905	67.5505		67.7974	69.1238	67.308	64.669	67.2245		-0.109071	No	5.4226	Yes	0.641165	Not significant
CMA134C	similar to phosphatidyl-N-methylethanolamine N-methyltransferase	No		93.9854	85.7138	86.8461	91.0214	89.3917		82.5582	89.8321	86.2096	93.8504	88.1126		0.0907485	No	6.22302	Yes	0.581821	Not significant
CMA135C	similar to androgen-regulated short-chain dehydrogenase/reductase 1	No		55.6844	55.3583	48.9847	61.9884	55.504		58.7748	53.9234	54.1438	67.794	58.659		-0.00985903	No	5.86846	Yes	1	Not significant
CMA136C	similar to Ran binding protein 11	No		49.594	46.1215	45.1839	51.0421	47.9854		45.444	46.2132	45.9602	47.8972	46.3786		0.0734587	No	6.87024	Yes	0.618388	Not significant
CMA138C	cell cycle switch protein	No		119.535	107.28	95.4737	113.066	108.839		126.429	117.122	116.832	124.242	121.156		0.11355	No	7.36905	Yes	0.142774	Not significant
CMA140C	mitotic control protein dis3	No		60.6174	57.5202	57.9688	58.494	58.6501		55.1259	56.0627	55.5736	56.4147	55.7942		-0.0135379	No	7.20022	Yes	0.957627	Not significant
CMA142C	similar to trefoil factor	No		15.1266	14.049	12.0675	14.412	13.9138		14.5455	13.6671	15.5587	15.4112	14.7956		0.0419087	No	5.15511	Yes	0.908542	Not significant
CMA145C	L-lactate dehydrogenase	No		312.511	287.687	270.773	315.765	296.684		283.521	296.988	326.024	306.141	303.168		0.13741	No	8.13934	Yes	0.0199994	Not significant
CMB002C	probable splicing factor 3b subunit 1	No		104.142	102.573	101.092	108.465	104.068		106.606	107.514	108.781	111.735	108.659		-0.0879245	No	7.99911	Yes	0.287322	Not significant
CMB003C	similar to GTP-binding protein	No		141.575	136.569	132.175	134.539	136.214		138.44	125.198	129.482	129.134	130.563		0.0399089	No	7.752	Yes	0.773816	Not significant
CMB004C	40S ribosomal protein S18	No		466.128	440.706	477.702	409.932	448.617		448.69	446.06	451.476	421.969	442.049		-0.0418401	No	7.36871	Yes	0.896705	Not significant
CMB005C	RNA polymerase III subunit C34	No		57.2656	56.2697	52.9906	50.8937	54.3549		48.989	54.0545	51.1649	52.6964	51.7262		0.143931	No	5.68218	Yes	0.253837	Not significant
CMB006C	similar to NADH dehydrogenase I (Complex I) alpha subcomplex assembly factor 1	No		105.175	100.403	91.4607	99.1926	99.0577		103.313	95.8107	98.1151	99.1678	99.1015		-0.0168304	No	5.78555	Yes	0.964838	Not significant
CMB007C	similar to temperature sensing protein D123	No		82.7667	82.7422	85.3109	87.8454	84.6663		87.2589	75.8176	91.883	91.1621	86.5304		0.02655	No	6.09812	Yes	0.923631	Not significant
CMB008C	similar to vacuolar sorting protein DID4	No		179.941	170.731	162.674	185.484	174.707		192.586	192.905	170.604	198.336	188.608		0.0267841	No	7.30026	Yes	0.90466	Not significant
CMB009C	asparagine synthase	No		72.1645	67.0825	65.7755	68.4636	68.3715		71.3132	63.2014	70.2122	68.5125	68.3098		0.0397966	No	7.05407	Yes	0.829804	Not significant
CMB010C	tryptophane--tRNA ligase, chloroplast or mitochondrial	No		100.551	92.8307	95.0815	96.8927	96.3389		100.256	96.807	103.62	95.9734	99.164		0.0236151	No	7.2264	Yes	0.906959	Not significant
CMB012C	similar to spindle pole body associated protein	No		114.498	111.367	102.884	123.427	113.044		110.282	107.488	113.29	118.614	112.418		0.106493	No	7.22772	Yes	0.319339	Not significant
CMB013C	topoisomerase II	No		109.858	101.134	96.4664	105.932	103.348		104.699	105.326	102.662	109.022	105.427		0.0722835	No	8.81072	Yes	0.418873	Not significant
CMB014C	similar to ubiquitin-conjugating enzyme E2	No		66.99	75.8978	62.208	76.6687	70.4411		78.9755	77.9592	82.791	89.1718	82.2244		-0.072636	No	5.01502	Yes	0.82841	Not significant
CMB015C	probable ubiquitin-conjugating enzyme E2	No		253.793	247.198	273.563	277.736	263.072		279.886	245.063	275.698	263.11	265.939		0.00778091	No	6.92489	Yes	0.987567	Not significant
CMB016C	hypothetical protein	No		90.7478	98.4362	90.5521	91.9382	92.9186		78.1944	76.7341	86.2931	76.6158	79.4593		0.0852304	No	4.87243	Yes	0.808506	Not significant
CMB018C	60S ribosomal protein L18	No		380.263	339.92	362.942	387.467	367.648		389.423	385.638	365.61	361.434	375.526		0.0579856	No	7.45361	Yes	0.721337	Not significant
CMB019C	similar to U3 snoRNP component Mpp10	No		94.9025	93.779	89.8804	89.3754	91.9843		93.8256	86.9822	86.375	90.4642	89.4117		-0.0140738	No	7.77685	Yes	0.949604	Not significant
CMB021C	chroloplast chaperonin CPN60, precursor	No		1141.28	1144.43	1090.02	1139.54	1128.82		1108.25	1102.52	1162.23	1053.76	1106.69		0.0151855	No	10.6307	Yes	0.956838	Not significant
CMB023C	hypothetical protein	No		154.524	162.657	138.65	150.86	151.673		150.596	147.099	156.712	157.233	152.91		-0.119172	No	6.91592	Yes	0.321274	Not significant
CMB025C	protoporphyrinogen IX oxidase (PPO)	No		149.607	144.199	145.357	143.89	145.763		148.244	152.194	133.759	146.407	145.151		0.0105112	No	7.73824	Yes	0.964838	Not significant
CMB026C	hypothetical protein, conserved	No		60.0695	58.2466	55.9467	59.0462	58.3272		53.0919	42.8568	52.1361	45.9058	48.4977		-0.0134837	No	4.64746	Yes	0.993839	Not significant
CMB027C	similar to oxidation resistance protein Oxr1	No		98.8489	90.3111	92.6947	93.5202	93.8437		99.4523	91.1095	93.7299	98.6953	95.7468		-0.0429635	No	7.55659	Yes	0.716344	Not significant
CMB028C	unknown bromodomain-containing protein	No		106.109	101.189	98.5461	103.57	102.354		100.699	94.6532	102.498	108.644	101.624		0.0444649	No	7.62779	Yes	0.759174	Not significant
CMB029C	similar to GATA transcription factor areB gamma	No		133.497	128.882	122.788	138.28	130.862		134.607	140.276	134.001	138.449	136.833		-0.00244675	No	8.31291	Yes	1	Not significant
CMB030C	unknown WD repeat protein	No		90.6127	84.6215	89.8812	93.4719	89.6468		93.7655	87.9819	86.6091	90.0225	89.5947		0.0666408	No	7.39086	Yes	0.617024	Not significant
CMB031C	UDP-glucose 6-dehydrogenase	No		116.615	114.421	106.408	107.686	111.283		106.355	104.738	108.531	106.872	106.624		0.0597684	No	7.39905	Yes	0.650044	Not significant
CMB032C	chloroplast ribosomal protein S21 precursor	No		507.324	557.648	567.66	538.454	542.771		533.218	532.247	557.611	506.986	532.515		-0.0349061	No	7.13795	Yes	0.912087	Not significant
CMB034C	hypothetical protein, conserved	No		17.707	17.1661	19.3212	17.9217	18.029		18.6866	18.22	18.6441	17.8007	18.3379		-0.15939	No	4.97106	Yes	0.412608	Not significant
CMB035C	probable double-strand break repair protein MRE11	No		38.9446	41.695	37.6333	40.0101	39.5708		41.0521	37.7795	39.8111	40.9253	39.892		0.0138262	No	6.15402	Yes	0.964838	Not significant
CMB036C	similar to DnaJ family molecular chaperone	No		151.684	148.163	142.384	140.211	145.611		147.731	154.184	147.703	145.273	148.723		-0.0619812	No	6.64659	Yes	0.66061	Not significant
CMB037C	hypothetical protein	No		70.6752	66.1198	61.742	64.5442	65.7703		65.3343	68.4455	62.0753	66.2888	65.536		-0.0819524	No	8.11829	Yes	0.320437	Not significant
CMB038C	hypothetical protein	No		89.6913	78.3488	79.5249	84.9888	83.1384		85.0124	81.1543	83.0723	86.3364	83.8939		0.0555977	No	7.30253	Yes	0.696787	Not significant
CMB039C	hypothetical protein, conserved	No		75.8315	83.3926	78.1589	79.4233	79.2016		74.9328	78.8805	84.6649	78.4571	79.2338		0.02851	No	6.23301	Yes	0.908542	Not significant
CMB040C	small GTP-binding protein of Sar1/Arf family	No		81.9077	86.3433	83.1117	89.2554	85.1545		84.1531	94.427	92.8181	91.2998	90.6745		0.101966	No	5.89554	Yes	0.568856	Not significant
CMB042C	hypothetical protein, conserved	No		114.57	124.434	111.795	114.99	116.447		115.272	113.789	108.312	119.393	114.192		0.00569293	No	7.06724	Yes	0.99438	Not significant
CMB043C	activity of bc1 complex ABC1	No		67.7497	57.5338	53.7009	60.2078	59.7981		61.9671	61.5543	62.2389	66.5523	63.0782		-0.0305778	No	6.8322	Yes	0.886391	Not significant
CMB044C	chaperonin containing TCP1, subunit 3 (gamma)	No		110.226	105.885	115.18	119.422	112.679		122.466	115.347	120.586	116.575	118.744		0.0176093	No	7.36596	Yes	0.92415	Not significant
CMB046C	hypothetical protein, conserved	No		79.879	69.222	68.2339	74.2177	72.8882		72.8938	75.1413	74.8184	77.4125	75.0665		0.0948935	No	7.14138	Yes	0.443226	Not significant
CMB047C	hypothetical protein	No		57.9954	52.2878	54.5858	53.3687	54.5594		60.6803	58.2695	59.4518	62.2376	60.1598		-0.133956	No	4.84472	Yes	0.616384	Not significant
CMB048C	60S acidic ribosomal protein PO	No		132.137	136.99	127.505	121.776	129.602		135.067	124.013	127.494	124.335	127.727		0.0276353	No	6.24094	Yes	0.916246	Not significant
CMB050C	hypothetical protein	No		210.135	210.165	204.418	201.499	206.554		216.643	218.424	207.382	198.492	210.235		0.0489999	No	7.21646	Yes	0.82067	Not significant
CMB051C	mitochondrial translation elongation factor Ts (EF-Ts)	No		32.8387	29.5962	27.9091	36.4588	31.7007		36.2089	39.1852	39.7175	36.7378	37.9624		0.107176	No	4.8547	Yes	0.668325	Not significant
CMB052C	DNA polymerase delta small subunit	No		33.5888	30.7761	32.7021	33.4117	32.6197		31.1396	24.8945	30.7671	27.0601	28.4653		0.0482131	No	4.99225	Yes	0.89341	Not significant
CMB053C	probable xylulose kinase	No		241.777	221.941	238.169	227.476	232.341		229.478	219.489	243.512	227.938	230.104		-0.00913626	No	8.40319	Yes	0.965743	Not significant
CMB054C	hypothetical protein	No		1.06155	1.50628	1.53652	1.12669	1.30776		1.65723	1.0127	0.733276	2.03972	1.36073		-0.335245	No	1.11601	No	0.784244	Not significant
CMB055C	similar to uroporphyrin-III C-methyltransferase	No		103.818	100.648	89.8086	100.241	98.6288		99.4873	90.3355	101.006	105.801	99.1574		-0.036378	No	6.53891	Yes	0.846195	Not significant
CMB057C	hypothetical protein	No		132.558	135.125	123.922	116.935	127.135		137.027	126.251	119.494	114.449	124.305		0.14474	No	6.41396	Yes	0.171263	Not significant
CMB059C	aluminum resistance protein	No		91.4947	83.4589	84.3605	77.3088	84.1557		88.484	79.1935	80.097	77.9693	81.436		0.0436154	No	6.7785	Yes	0.793987	Not significant
CMB060C	hypothetical protein	No		452.65	458.385	481.381	511.105	475.88		503.368	490.57	530.365	528.559	513.216		0.00939685	No	8.00885	Yes	0.965339	Not significant
CMB061C	hypothetical protein	No		26.9619	23.7793	29.4958	28.6163	27.2133		29.1562	31.4037	26.9152	32.9308	30.1015		0.0399927	No	4.65539	Yes	0.925814	Not significant
CMB062C	isopentenyl-diphosphate delta isomerase	No		80.9874	72.8183	85.3084	69.3777	77.1229		75.2485	68.606	81.9574	83.3476	77.2899		0.0143592	No	5.66604	Yes	0.979217	Not significant
CMB064C	probable spindle checkpoint protein kinase MPS1	No		30.488	29.1749	31.5735	33.7127	31.2373		31.1095	31.1462	31.8351	34.6216	32.1781		0.0864033	No	6.42566	Yes	0.524166	Not significant
CMB065C	similar to ATP binding protein	No		49.7879	52.8555	61.5627	55.6687	54.9687		56.3794	53.4338	52.0204	57.0407	54.7186		0.093652	No	5.15278	Yes	0.688866	Not significant
CMB066C	hypothetical protein	No		67.8863	65.0931	61.1942	59.8831	63.5142		64.6982	65.9496	60.2462	67.5871	64.6203		-0.045694	No	7.69917	Yes	0.772325	Not significant
CMB069C	hypothetical protein, conserved	No		47.5845	46.5129	41.8201	45.7941	45.4279		45.8995	47.4308	43.0816	46.3669	45.6947		0.0564407	No	6.94632	Yes	0.741937	Not significant
CMB070C	ubiquitin protein ligase E3A	No		130.924	117.461	124.353	132.411	126.287		124.278	128.076	124.161	133.868	127.596		0.0465372	No	8.52186	Yes	0.633777	Not significant
CMB071C	bromodomain protein 103	No		113.996	102.413	99.836	107.106	105.838		113.585	112.02	107.009	112.661	111.319		-0.0452516	No	8.57256	Yes	0.692594	Not significant
CMB072C	similar to cell polarity protein tea1p	No		0	0	0	0	0		0.10574	0.226154	0	0	0.0829734		-2.81195	Yes	-1.33631	No	0.713823	Not significant
CMB073C	similar to ribosome assembly protein RRB1	No		102.988	101.566	92.9228	104.872	100.587		110.933	111.253	103.557	110.987	109.182		-0.0174613	No	7.03126	Yes	0.949667	Not significant
CMB074C	hypothetical protein, conserved	No		195.285	176.709	178.439	181.567	183		176.051	200.604	191.077	210.343	194.519		-0.0607943	No	8.19773	Yes	0.56737	Not significant
CMB075C	unknown transporter	No		71.7869	72.2287	71.1948	67.9142	70.7812		71.1551	65.4397	66.4312	71.3514	68.5944		-0.134976	No	5.9177	Yes	0.374553	Not significant
CMB076C	similar to histidyl-tRNA synthetase	No		109.318	128.752	90.7241	127.797	114.148		117.263	136.027	102.012	113.396	117.175		0.0940503	No	5.56855	Yes	0.723614	Not significant
CMB077C	similar to mitochondrial inner membrane protease IMP1	No		420.837	447.786	426.105	407.853	425.645		392.488	459.349	436.468	422.56	427.716		-0.0744878	No	7.49497	Yes	0.570473	Not significant
CMB078C	similar to suppressor of lin12 SEL1	No		62.2207	55.7281	53.4289	57.6548	57.2581		53.175	55.8215	58.3891	62.6956	57.5203		-0.0312267	No	6.29991	Yes	0.90466	Not significant
CMB079C	MYB-related protein	No		96.0469	92.486	83.1681	100.151	92.9629		100.663	94.634	86.7985	100.144	95.5599		-0.071966	No	7.55545	Yes	0.521783	Not significant
CMB080C	hypothetical protein	No		0	0.290985	0.816275	0	0.276815		0.503089	0.269	0.333902	0.1204	0.306598		0.883637	No	-0.940399	No	0.867684	Not significant
CMB081C	hypothetical protein, conserved	No		274.404	263.666	256.137	257.498	262.926		261.361	258.745	268.014	269.261	264.345		0.0193596	No	9.18864	Yes	0.890601	Not significant
CMB082C	similar to JEMMA protein	No		77.6092	64.9653	70.6032	74.8663	72.011		72.9814	69.7072	75.206	73.9738	72.9671		0.0790278	No	7.10083	Yes	0.42057	Not significant
CMB083C	chaperonin containing TCP1, subunit 3 (gamma)	No		111.487	110.275	107.22	103.37	108.088		111.427	101.574	108.172	110.3	107.868		0.00419952	No	7.23094	Yes	0.994382	Not significant
CMB085C	hypothetical protein	No		73.0875	79.7816	68.522	78.8819	75.0682		74.1119	88.4229	75.1946	77.0561	78.6964		0.0594993	No	7.11553	Yes	0.666021	Not significant
CMB086C	hypothetical protein	No		237.517	239.528	217.433	236.289	232.692		240.86	239.692	238.649	232.275	237.869		0.0146073	No	6.78151	Yes	0.964838	Not significant
CMB087C	hypothetical protein, conserved	No		40.1801	39.2691	41.3927	39.5269	40.0922		43.6846	42.3891	38.9617	46.0203	42.7639		-0.0878367	No	6.66339	Yes	0.672602	Not significant
CMB088C	probable nucleotide binding protein Maf	No		111.055	117.469	114.53	117.215	115.067		109.596	109.917	112.602	111.435	110.888		0.0480517	No	5.97027	Yes	0.847714	Not significant
CMB089C	probable vacuolar pH control protein CLN3	No		106.317	110.923	101.178	133.471	112.972		121.035	136.974	115.22	128.014	125.311		-0.0562646	No	6.43126	Yes	0.784446	Not significant
CMB091C	similar to eukaryotic translation elongation factor 1 alpha (eEF-1a)	No		97.9307	86.3377	84.9568	96.3481	91.3933		92.8983	91.8938	88.6553	92.9726	91.605		0.0513274	No	7.20785	Yes	0.744145	Not significant
CMB092C	flavin-dependent tRNA:m5U methyltransferase trmFO	No		80.1177	82.8263	79.2764	79.7663	80.4967		84.2299	76.9488	86.3448	83.0162	82.6349		0.00617545	No	7.23592	Yes	0.991472	Not significant
CMB093C	magnesium chelatase subunit H	No		199.604	196.759	182.005	224.186	200.639		222.64	229.481	205.279	235.328	223.182		0.0635257	No	9.6794	Yes	0.733698	Not significant
CMB094C	hypothetical protein, conserved	No		40.0812	43.0626	39.8849	40.6748	40.9259		43.0479	46.2237	34.3477	40.0269	40.9116		0.00181411	No	5.33507	Yes	1	Not significant
CMB095C	similar to alpha-glucosidase	No		77.8269	69.2304	68.6012	67.2777	70.734		70.5035	66.4318	67.5667	67.7409	68.0607		-0.0264241	No	7.33871	Yes	0.89341	Not significant
CMB097C	hypothetical protein	No		60.3587	58.71	57.9479	59.0605	59.0193		62.4854	58.8456	59.0787	57.5526	59.4906		0.105267	No	6.75943	Yes	0.353358	Not significant
CMB098C	hypothetical protein, conserved	No		134.312	104.794	116.88	120.622	119.152		115.693	116.135	106.728	133.216	117.943		0.166433	No	5.21215	Yes	0.421985	Not significant
CMB099C	hypothetical protein, conserved	No		366.81	340.181	352.341	366.05	356.346		382.616	364.979	403.651	449.494	400.185		-0.0616908	No	6.93816	Yes	0.710967	Not significant
CMB101C	hypothetical protein, conserved	No		61.4663	57.3558	54.9471	60.5614	58.5827		58.7573	58.0467	56.5458	57.9938	57.8359		0.0621111	No	7.40549	Yes	0.680485	Not significant
CMB102C	hypothetical protein	No		189.113	174.134	185.649	190.531	184.857		184.839	178.34	185.245	183.881	183.076		0.0383531	No	8.32648	Yes	0.7699	Not significant
CMB105C	hypothetical protein, conserved	No		94.8528	103.237	91.9907	82.5371	93.1543		88.5437	95.4364	88.2664	94.1424	91.5972		0.099719	No	5.5305	Yes	0.689883	Not significant
CMB106C	hypothetical protein, conserved	No		269.408	294.516	293.845	301.274	289.761		275.066	290.505	299.271	299.243	291.021		-0.0255166	No	6.8518	Yes	0.926922	Not significant
CMB107C	hypothetical protein, conserved	No		35.9431	34.6188	42.487	44.0829	39.2829		42.2177	49.1477	46.5819	38.3682	44.0789		0.0944814	No	4.78291	Yes	0.809389	Not significant
CMB108C	spindle checkpoint protein kinase MPS1	No		36.0013	30.9213	29.9512	32.259	32.2832		36.9618	32.6198	33.1051	33.2405	33.9818		0.0394702	No	6.44203	Yes	0.848855	Not significant
CMB109C	similar to polyphosphoinositide binding protein Ssh2	No		64.3607	54.0523	62.6475	67.2718	62.0831		66.7513	63.4052	58.8971	61.081	62.5337		-0.0809273	No	5.67959	Yes	0.676067	Not significant
CMB112C	similar to nucleoporin	No		140.318	137.017	133.904	136.328	136.892		139.136	136.112	134.39	137.644	136.82		0.0132953	No	8.59302	Yes	0.937094	Not significant
CMB113C	hypothetical protein	No		53.7876	51.6977	53.7886	54.9162	53.5476		55.0563	51.4519	53.1783	55.9344	53.9052		0.0404035	No	7.48544	Yes	0.800428	Not significant
CMB114C	hypothetical protein	No		273.658	279.716	281.851	299.019	283.561		281.89	295.066	303.045	268.625	287.156		0.111781	No	6.76334	Yes	0.245795	Not significant
CMB115C	hypothetical protein	No		232.033	209.278	198.054	213.198	213.141		215.212	224.212	192.384	214.228	211.509		-0.0198007	No	7.73286	Yes	0.925416	Not significant
CMB116C	probable nuclear movement protein NudC	No		99.7635	102.554	98.281	109.617	102.554		111.589	116.503	106.166	100.912	108.792		0.0915083	No	5.26813	Yes	0.772505	Not significant
CMB118C	ATP citrate lyase	No		109.835	119.088	103.788	109.175	110.472		112.799	104.594	105.38	110.988	108.44		-0.118355	No	6.91172	Yes	0.22416	Not significant
CMB119C	similar to cell division control protein 48, AAA family (cdc48-1)	No		58.0097	50.9969	53.254	58.8967	55.2893		59.9027	56.3523	52.3476	58.1505	56.6883		-0.0418378	No	6.65537	Yes	0.801647	Not significant
CMB120C	similar to rotamase/parvulin-type peptidyl-prolyl cis-trans isomerase	No		133.973	135.154	131.143	117.571	129.46		126.693	124.493	125.295	106.824	120.826		-0.0150976	No	6.58116	Yes	0.967141	Not significant
CMB121C	hypothetical protein, conserved	No		230.883	215.742	216.629	230.487	223.436		237.045	221.318	223.154	226.006	226.881		0.0114883	No	8.84085	Yes	0.957627	Not significant
CMB122C	hypothetical protein	No		55.8513	54.3843	54.2086	54.9796	54.856		61.8816	51.362	55.5188	55.0913	55.9634		0.0471031	No	7.3999	Yes	0.74029	Not significant
CMB123C	similar to tRNA (1-methyladenosine) methyltransferase subunit GCD14	No		34.3689	29.2832	34.4274	34.7557	33.2088		38.7853	36.7274	33.0126	36.9869	36.3781		-0.0419055	No	5.37708	Yes	0.903881	Not significant
CMB124C	hypothetical protein	No		102.222	93.3294	79.5834	94.2474	92.3454		94.4466	89.6023	85.2825	95.3724	91.1759		0.0630382	No	6.74956	Yes	0.698049	Not significant
CMB126C	dehydrodolichyl diphosphate synthase	No		81.0436	85.2229	74.018	82.32	80.6511		96.257	80.509	86.7282	82.6221	86.5291		0.00088136	No	6.64887	Yes	1	Not significant
CMB127C	amino-acid N-acetyltransferase	No		70.8831	64.5933	62.2692	68.8337	66.6448		72.0018	66.2757	66.3944	70.9123	68.8961		-0.0449211	No	7.03981	Yes	0.817069	Not significant
CMB128C	ATP citrate lyase	No		97.4178	90.9077	100.672	92.6316	95.4074		103.444	91.7837	97.4305	91.9989	96.1642		-0.00862044	No	7.2628	Yes	0.985519	Not significant
CMB130C	snRNP core Sm-like protein SmX5	No		66.0523	88.3682	68.9726	76.7821	75.0438		78.2846	99.9202	72.0706	89.4455	84.9302		-0.118123	No	4.37662	Yes	0.733698	Not significant
CMB135C	hypothetical protein, conserved	No		373.018	381.05	380.842	419.893	388.701		384.887	385.032	390.3	416.523	394.186		-0.0334723	No	8.94161	Yes	0.785711	Not significant
CMB136C	hypothetical protein	No		112.903	105.7	101.692	109.782	107.519		116.592	114.083	103.852	124.076	114.651		-0.0124628	No	8.34985	Yes	0.957627	Not significant
CMB139C	similar to signal peptidase	No		255.137	288.464	274.075	273.218	272.723		274.97	285.877	271.74	285.542	279.532		-0.0173365	No	7.91749	Yes	0.909182	Not significant
CMB140C	hypothetical protein	No		151.282	136.378	161.279	155.326	151.066		156.283	143.29	151.451	135.856	146.72		-0.0466736	No	6.53972	Yes	0.820069	Not significant
CMB141C	similar to peroxisomal biogenesis factor 3	No		131.469	137.031	122.681	134.739	131.48		133.706	127.082	133.153	140.661	133.65		0.0332409	No	7.41663	Yes	0.829804	Not significant
CMB142C	similar to S2P metalloprotease	No		84.8499	76.6976	80.1955	86.5841	82.0818		87.0609	69.6568	81.0739	86.6881	81.1199		-0.0544184	No	6.95065	Yes	0.71241	Not significant
CMB143C	probable molybdenum cofactor biosynthesis protein Cnx1	No		54.7782	51.3534	48.4378	53.6357	52.0513		52.2648	52.8555	52.5322	53.3679	52.7551		0.0162194	No	6.01246	Yes	0.957627	Not significant
CMB144C	similar to suppressor of Ty 6 Spt6	No		61.919	57.9306	59.2105	61.8204	60.2201		64.0299	61.8603	59.3043	61.3241	61.6296		-0.0198501	No	8.36662	Yes	0.900014	Not significant
CMB145C	hypothetical protein, conserved	No		18.4475	13.9673	33.0864	28.9435	23.6112		16.9038	30.9888	28.493	23.1168	24.8756		0.0858439	No	2.69237	Yes	0.922716	Not significant
CMB146C	conserved GTP-binding protein of unknown function (Nucleolar GTP-binding protein)	No		123.008	115.572	118.66	111.726	117.241		114.744	114.562	115.898	104.635	112.46		-0.0481295	No	7.48006	Yes	0.76206	Not significant
CMB148C	probable mitochondrial intermembrane space complex subunit Tim13	No		74.7335	83.256	81.9476	86.53	81.6168		66.6682	72.1046	67.7128	91.3794	74.4662		-0.13223	No	3.99674	Yes	0.74029	Not significant
CMB149C	hypothetical protein	No		0	0	0	0	0		0	0.732595	1.21247	0	0.486266		0.476414	No	-1.19187	No	1	Not significant
CMB151C	adenylylsulfate kinase	No		43.4751	36.486	36.3914	37.5258	38.4696		33.1176	31.7617	37.448	37.2385	34.8915		0.0404042	No	4.60788	Yes	0.927579	Not significant
CMB153C	hypothetical protein	No		96.423	90.3676	99.9157	104.386	97.7732		112.252	99.9091	103.229	102.068	104.364		0.0717241	No	6.52037	Yes	0.666807	Not significant
CMB154C	unknown alpha/beta hydrolase	No		186.215	164.553	166.031	179.444	174.061		169.506	172.16	182.717	193.415	179.45		0.0181153	No	7.52467	Yes	0.954355	Not significant
CMB155C	similar to uncharacterized hematopoietic stem/progenitor cell protein	No		2334.3	2421.69	2592.73	2573.39	2480.53		2433.31	2691.43	2625.05	2611.92	2590.43		-0.13533	No	9.33212	Yes	0.302202	Not significant
CMB156C	probable phosphoinositide phosphatase SAC1	No		92.99	96.4961	87.1229	92.2001	92.2023		90.5498	85.3913	90.8269	89.2428	89.0027		0.0513656	No	7.2698	Yes	0.772325	Not significant
CMB157C	S-adenosyl-L-homocysteine hydrolase	No		311.356	310.408	306.214	279.154	301.783		291.967	277.996	292.565	267.886	282.604		-0.0202077	No	8.481	Yes	0.940239	Not significant
CMB158C	similar to trehalose synthase	No		103.676	96.5882	101.911	99.1277	100.326		107.191	100.84	99.4937	104.773	103.074		0.061815	No	7.7314	Yes	0.506482	Not significant
CMB159C	MYB-related protein	No		285.419	267.266	262.149	304.62	279.864		289.634	277.007	277.101	321.969	291.428		0.0353076	No	8.42807	Yes	0.808612	Not significant
CMB162C	similar to trefoil factor	No		13.7447	15.155	14.7709	15.6144	14.8213		15.319	14.603	15.9487	16.589	15.615		-0.223196	No	5.19141	Yes	0.187607	Not significant
CMC002C	similar to hedgehog protein	No		372.949	363.461	329.565	379.377	361.338		382.648	392.56	376.782	440.943	398.233		-0.0652115	No	9.70072	Yes	0.676406	Not significant
CMC005C	similar to trefoil factor	No		38.9721	37.843	38.6231	37.871	38.3273		45.2006	41.2742	44.018	38.528	42.2552		0.0940537	No	5.99958	Yes	0.649599	Not significant
CMC008C	NADH dehydrogenase I (Complex I) alpha subcomplex 7 (B14.5a)	No		305.808	305.894	347.289	282.069	310.265		295.031	261.781	292.205	266.691	278.927		0.00851477	No	6.59222	Yes	0.99363	Not significant
CMC009C	similar to 3-hydroxyisobutyryl-Coenzyme A hydrolase	No		76.3238	68.4427	63.9987	75.1512	70.9791		72.0859	67.6577	65.8787	72.8352	69.6144		0.0506918	No	6.84045	Yes	0.740742	Not significant
CMC010C	similar to U3 snoRNP component Imp3p	No		339.525	342.664	329.57	333.118	336.219		310.202	350.616	347.452	345.916	338.546		0.0140131	No	7.30306	Yes	0.957627	Not significant
CMC011C	ATP-binding cassette, sub-family D (ALD), member 3	No		303.025	257.407	251.748	283.218	273.849		273.452	301.046	302.871	309.656	296.756		0.114108	No	9.24549	Yes	0.0959505	Not significant
CMC013C	probable 26S proteasome, non-ATPase regulatory subunit	No		130.298	143.043	137.174	144.77	138.821		137.285	129.912	142.815	131.043	135.263		0.00512038	No	6.85603	Yes	1	Not significant
CMC015C	similar to biotin carboxyl carrier protein of acetyl-CoA carboxylase	No		358.559	383.042	381.324	398.94	380.467		417.838	408.684	405.863	374.423	401.702		0.0118328	No	8.41044	Yes	0.957627	Not significant
CMC016C	similar to programmed cell death 2	No		173.189	177.166	155.8	158.202	166.089		165.832	170.789	170.202	169.387	169.052		-0.0651111	No	7.59317	Yes	0.570314	Not significant
CMC017C	similar to avirulence induced gene (AIG) 2	No		65.4763	62.2196	54.3544	63.5796	61.4075		61.9281	62.9714	64.4823	67.5495	64.2328		-0.0184343	No	7.01525	Yes	0.935472	Not significant
CMC018C	similar to vesicle-associated membrane protein 7	No		0	1.3544	0.506585	0.49529	0.58907		0.93666	0.250414	0.621666	0.448326	0.564267		-0.902239	No	-0.940417	No	0.867684	Not significant
CMC019C	vesicle transport protein Rop	No		18.6438	16.8102	15.8728	16.222	16.8872		17.2386	16.7589	16.0116	16.1841	16.5483		0.097062	No	5.84865	Yes	0.691063	Not significant
CMC020C	probable cytosolic IMP-GMP specific 5'-nucleotidase	No		212.093	200.236	198.558	213.253	206.035		208.73	208.853	209.604	217.326	211.128		-0.0314559	No	8.35883	Yes	0.812993	Not significant
CMC021C	pyruvate kinase	No		165.478	169.036	169.478	146.753	162.686		159.488	148.601	171.644	149.245	157.244		-0.0358616	No	7.98598	Yes	0.857184	Not significant
CMC022C	probable endoplasmic reticulum oxidoreductin 1-Lbeta (ERO1-L)	No		58.9197	56.7897	58.5318	52.9541	56.7988		56.9275	55.5101	55.686	60.0041	57.0319		0.139096	No	6.29791	Yes	0.249886	Not significant
CMC024C	ribosomal large subunit pseudouridine synthase D	No		57.4231	45.2082	45.9322	53.791	50.5886		51.4463	49.7766	53.5792	49.6956	51.1244		0.127662	No	6.14087	Yes	0.340023	Not significant
CMC025C	succinyl-diaminopimelate desuccinylase	No		38.5566	37.9699	37.0663	42.1441	38.9342		45.9142	41.6889	44.5496	40.6359	43.1971		0.027767	No	6.08828	Yes	0.908542	Not significant
CMC027C	dihydroorotate oxidase	No		149.37	160.072	152.594	152.676	153.678		152.902	148.458	161.416	139.92	150.674		-0.067668	No	7.31428	Yes	0.704366	Not significant
CMC028C	similar to F-box only protein 9	No		109.645	90.4549	100.465	110.947	102.878		110.215	99.5121	106.457	107.032	105.804		0.0940371	No	6.67047	Yes	0.592133	Not significant
[truncated: 4,527 more rows]

## Sheet: sheet3. WT vs 4×lacO
				WT						ZBS-cIL2p (4×lacO)-Venus FL						WT vs ZBS-cIL2p (4×lacO)-Venus FL								WT vs mVenusRD-SKP1 (Fujiwara et al., 2024)
[truncated: 4,778 more rows]

[truncated: 1 more sheets: sheet4. 4×lacO IPTG]
